# Supplementary material for: Metabolomics Analysis of Hippocampus and Cortex in a Rat Model of Traumatic Brain Injury in the Subacute Phase
Source: Front Neurosci. 2020 Sep 4;14:876. doi: 10.3389/fnins.2020.00876 (PMC7499474; doi:10.3389/fnins.2020.00876)
Supplement: Supplementary file 1 [file Table_1.XLSX]

## Sheet: Compounds
Name	Formula	Molecular Weight	RT [min]	Area: A1P21d.raw (F1)	Area: A2P21d.raw (F2)	Area: A5P21d.raw (F3)	Area: A16P21d.raw (F4)	Area: A18P21d.raw (F5)	Area: A21P21d.raw (F6)	Area: A25P21d.raw (F7)	Area: A27P21d.raw (F8)	Area: A30P21d.raw (F9)	Area: A31P21d.raw (F10)	Area: A54P1d.raw (F11)	Area: A59P1d.raw (F12)	Area: A62P1d.raw (F13)	Area: A63P1d.raw (F14)	Area: A77P7d.raw (F15)	Area: A81P7d.raw (F16)	Area: A91P7d.raw (F17)	Area: A103P7d.raw (F18)	Area: A105P7d.raw (F19)	Area: A113P7d.raw (F20)	Area: A114P7d.raw (F21)	Area: A115P7d.raw (F22)	Area: A123P7d.raw (F23)	Area: A131P1d.raw (F24)	Area: A133P1d.raw (F25)	Area: A134P1d.raw (F26)	Area: A141P1d.raw (F27)	Area: A144P1d.raw (F28)	Area: A153P1d.raw (F29)	Area: A163P14d.raw (F30)	Area: A165P14d.raw (F31)	Area: A172P14d.raw (F32)	Area: A181P14d.raw (F33)	Area: A187P14d.raw (F34)	Area: A198P14d.raw (F35)	Area: A211P14d.raw (F36)	Area: A224P14d.raw (F37)	Area: A226P14d.raw (F38)	Area: A237P14d.raw (F39)	Area: A238P3d.raw (F40)	Area: A250P3d.raw (F41)	Area: A268P3d.raw (F42)	Area: A271P3d.raw (F43)	Area: A275P3d.raw (F44)	Area: A285P3d.raw (F45)	Area: A286P3d.raw (F46)
Hypoxanthine	C5 H4 N4 O	136.038	2.283	2.24821e+08	1.78491e+08	2.3421e+08	1.79317e+08	1.34729e+08	1.65778e+08	2.81534e+08	1.85057e+08	2.18953e+08	2.06528e+08	2.47206e+08	2.28927e+08	2.18912e+08	2.24051e+08	2.99484e+08	2.8815e+08	2.2786e+08	2.5342e+08	1.97182e+08	2.37238e+08	3.35755e+08	2.8363e+08	2.40488e+08	2.45739e+08	2.60428e+08	1.11275e+08	1.52229e+08	1.34729e+08	1.99447e+08	2.29944e+08	2.19579e+08	1.88818e+08	1.66553e+08	1.88762e+08	2.06659e+08	2.80461e+08	1.88118e+08	1.92745e+08	2.66083e+08	2.94866e+08	2.58697e+08	2.27062e+08	2.10252e+08	3.11775e+08	2.2309e+08	2.68169e+08
[Similar to: L-threo-3-Phenylserine; ΔMass: 91.0437 Da]		90.0302	3.052	3.56801e+08	4.01788e+08	3.9466e+08	3.31045e+08	2.16143e+08	3.14322e+08	3.52506e+08	3.63183e+08	4.36286e+08	3.6426e+08	3.71404e+08	3.94401e+08	4.27765e+08	4.07623e+08	3.63039e+08	3.54359e+08	2.41667e+08	3.93495e+08	3.19977e+08	3.98091e+08	4.21117e+08	4.50139e+08	3.3582e+08	5.64015e+08	4.16375e+08	2.17434e+08	4.0715e+08	3.89407e+08	3.2364e+08	4.49464e+08	4.56799e+08	4.12438e+08	4.64047e+08	3.09766e+08	4.23217e+08	4.61266e+08	4.28626e+08	4.71921e+08	4.94655e+08	4.51871e+08	5.88736e+08	3.46108e+08	5.45358e+08	4.28135e+08	3.48808e+08	4.45169e+08
Taurine	C2 H7 N O3 S	125.014	7.739	3.63192e+08	3.05503e+08	3.23237e+08	2.68498e+08	1.59599e+08	2.80535e+08	3.21705e+08	3.28396e+08	3.30311e+08	3.02456e+08	2.51098e+08	2.76065e+08	2.93835e+08	2.907e+08	2.92157e+08	3.1034e+08	2.48218e+08	3.0399e+08	2.84028e+08	2.42059e+08	3.10119e+08	2.69776e+08	2.51302e+08	4.63696e+08	3.89608e+08	2.17551e+08	2.86028e+08	3.19764e+08	3.15562e+08	3.86397e+08	3.5743e+08	3.94244e+08	3.35492e+08	2.5488e+08	3.33856e+08	3.86159e+08	3.53148e+08	3.26771e+08	4.04714e+08	4.16566e+08	4.31595e+08	2.70553e+08	3.7119e+08	3.59715e+08	2.8138e+08	4.02398e+08
Creatine	C4 H9 N3 O2	131.069	15.597	3.53883e+08	2.99398e+08	3.30543e+08	2.58771e+08	1.51317e+08	2.98188e+08	3.48151e+08	2.94405e+08	3.00696e+08	3.4258e+08	3.08273e+08	3.06622e+08	3.59852e+08	3.22364e+08	3.55652e+08	3.74737e+08	3.50569e+08	4.01627e+08	3.30843e+08	3.34185e+08	3.34575e+08	3.36981e+08	3.43661e+08	5.37953e+08	3.6174e+08	1.81229e+08	2.92073e+08	3.32542e+08	3.32702e+08	3.42035e+08	3.31098e+08	3.4533e+08	3.3983e+08	2.28003e+08	2.81356e+08	3.33899e+08	3.1841e+08	3.07742e+08	3.16469e+08	3.22159e+08	3.53395e+08	2.29781e+08	3.02202e+08	3.21371e+08	2.10509e+08	2.95229e+08
N-Acetylaspartic acid	C6 H9 N O5	175.047	18.946	3.77071e+08	2.63177e+08	2.64425e+08	2.63316e+08	1.43718e+08	3.29926e+08	2.55629e+08	2.38151e+08	2.4193e+08	2.56958e+08	2.1092e+08	2.52324e+08	2.67369e+08	2.60066e+08	2.34137e+08	3.28092e+08	1.75542e+08	3.37216e+08	2.31547e+08	3.04311e+08	2.23418e+08	2.15009e+08	2.8526e+08	5.07033e+08	4.14169e+08	1.52606e+08	2.38917e+08	3.6121e+08	2.31865e+08	2.81469e+08	2.86978e+08	2.68947e+08	2.90037e+08	1.9412e+08	3.09369e+08	2.6597e+08	3.37712e+08	3.48046e+08	3.66048e+08	3.4252e+08	3.68191e+08	2.00754e+08	2.3108e+08	2.5581e+08	1.97709e+08	2.91346e+08
Arabinosylhypoxanthine	C10 H12 N4 O5	268.081	3.402	2.84942e+08	2.99157e+08	2.77743e+08	2.66829e+08	1.50706e+08	2.77985e+08	2.818e+08	3.00711e+08	3.42818e+08	3.06874e+08	2.71589e+08	3.3105e+08	3.45502e+08	3.04284e+08	2.50112e+08	2.5484e+08	1.56939e+08	3.00123e+08	2.379e+08	3.0803e+08	2.95417e+08	3.0661e+08	2.46091e+08	3.3313e+08	3.34591e+08	1.81636e+08	2.66945e+08	2.75933e+08	2.40018e+08	4.05363e+08	3.8988e+08	3.73313e+08	3.69887e+08	2.74522e+08	3.53294e+08	4.47782e+08	3.57299e+08	3.88484e+08	4.10566e+08	4.00026e+08	4.5917e+08	3.12814e+08	3.50175e+08	4.42976e+08	2.89975e+08	3.7756e+08
[Similar to: Glycylproline; ΔMass: 57.0587 Da]		115.026	18.944	3.72575e+08	2.59624e+08	2.60103e+08	2.60708e+08	1.429e+08	3.2692e+08	2.51791e+08	2.35871e+08	2.39193e+08	2.53448e+08	2.08233e+08	2.49422e+08	2.63117e+08	2.56392e+08	2.31369e+08	3.25347e+08	1.73833e+08	3.3391e+08	2.28689e+08	3.01532e+08	2.21227e+08	2.13095e+08	2.82953e+08	4.98204e+08	4.08899e+08	1.51124e+08	2.36958e+08	3.57571e+08	2.28331e+08	2.77771e+08	2.82802e+08	2.64738e+08	2.85883e+08	1.9199e+08	3.05951e+08	2.637e+08	3.33709e+08	3.44665e+08	3.6337e+08	3.39424e+08	3.65382e+08	1.98862e+08	2.28848e+08	2.52739e+08	1.96432e+08	2.88748e+08
		142.023	13.5	2.04151e+08	2.13635e+08	2.38899e+08	1.94774e+08	7.29751e+07	2.03039e+08	2.10236e+08	1.73876e+08	2.11894e+08	2.04814e+08	3.8086e+08	3.00755e+08	2.7006e+08	2.51042e+08	2.47716e+08	2.86834e+08	2.52969e+08	3.03711e+08	2.82952e+08	2.3763e+08	2.71208e+08	2.92522e+08	2.37478e+08	3.84135e+08	2.73555e+08	9.98077e+07	2.39245e+08	2.77553e+08	2.84782e+08	2.10243e+08	2.18028e+08	2.21197e+08	2.06428e+08	1.49714e+08	1.64063e+08	2.24733e+08	2.0661e+08	1.94656e+08	2.24579e+08	2.34416e+08	2.40968e+08	1.66753e+08	1.99534e+08	2.24135e+08	1.42336e+08	1.94585e+08
D-(-)-Glutamine	C5 H10 N2 O3	146.068	17.696	1.94254e+08	1.49406e+08	1.88058e+08	1.16427e+08	5.70139e+07	1.42112e+08	2.02594e+08	1.47333e+08	1.79974e+08	1.73119e+08	2.05583e+08	1.76806e+08	1.91642e+08	1.92463e+08	2.70912e+08	2.6866e+08	2.3566e+08	2.89505e+08	2.26486e+08	2.36133e+08	2.47485e+08	2.64661e+08	2.62675e+08	3.10086e+08	2.02669e+08	8.16802e+07	1.54421e+08	1.48954e+08	1.59376e+08	1.73808e+08	1.77296e+08	1.85502e+08	1.48963e+08	1.06871e+08	1.38111e+08	2.10544e+08	1.56818e+08	1.9464e+08	1.63627e+08	1.77605e+08	2.15198e+08	1.44811e+08	1.84159e+08	1.98993e+08	1.05191e+08	1.70292e+08
[Similar to: Citraconic acid; ΔMass: -97.9769 Da]	C6 H9 Cl O7	228.004	2.137	2.23931e+08	1.86746e+08	2.09881e+08	1.54374e+08	5.95224e+07	1.52823e+08	2.20444e+08	1.95857e+08	2.02686e+08	2.03633e+08	1.85687e+08	2.2934e+08	2.49388e+08	2.40522e+08	2.29049e+08	2.36726e+08	1.75436e+08	2.34294e+08	2.11012e+08	2.05182e+08	2.175e+08	1.96291e+08	2.04493e+08	3.49712e+08	2.45599e+08	1.14564e+08	2.00778e+08	2.30233e+08	2.4747e+08	2.36815e+08	2.45219e+08	2.76965e+08	2.27174e+08	1.60391e+08	1.94042e+08	2.68957e+08	2.39079e+08	2.24447e+08	2.80323e+08	2.91927e+08	3.08846e+08	1.9476e+08	2.90524e+08	2.74468e+08	1.59182e+08	2.80045e+08
Citric acid	C6 H8 O7	192.027	2.145	2.15726e+08	1.87778e+08	2.00047e+08	1.49155e+08	5.88847e+07	1.52533e+08	2.09158e+08	1.90285e+08	1.93589e+08	1.96919e+08	1.76531e+08	2.20651e+08	2.39464e+08	2.3177e+08	2.19923e+08	2.28927e+08	1.66575e+08	2.26935e+08	1.96394e+08	2.04542e+08	2.18292e+08	1.90412e+08	1.95257e+08	3.35741e+08	2.40234e+08	1.15205e+08	1.91927e+08	2.19206e+08	2.34955e+08	2.36823e+08	2.37532e+08	2.66052e+08	2.19766e+08	1.55951e+08	1.87879e+08	2.6018e+08	2.32357e+08	2.15311e+08	2.72377e+08	2.84315e+08	3.01651e+08	1.89821e+08	2.90554e+08	2.60961e+08	1.55778e+08	2.78081e+08
Adenosine	C10 H13 N5 O4	267.096	2.373	1.11916e+08	1.27925e+08	2.41303e+07	1.21965e+07	3.23911e+06	5.59298e+07	4.0946e+06	6.02507e+07	5.49409e+06	6.74588e+06	6.24289e+07	1.64391e+07	9.76054e+07	5.91395e+07	3.20671e+06	2.39202e+06	1.65905e+06	6.24642e+06	3.16901e+06	2.75777e+06	3.38223e+06	3.28535e+06	3.85491e+06	3.43804e+08	1.42017e+07	2.94521e+07	1.70754e+08	2.19215e+08	7.6983e+07	7.0323e+07	2.57729e+07	9.47554e+07	1.49029e+08	1.13497e+07	9.25698e+06	1.17458e+07	1.08745e+08	1.73594e+07	2.61256e+07	1.22527e+07	7.5674e+07	3.90522e+06	2.82166e+08	8.88948e+06	3.63926e+06	1.83391e+07
[Similar to: 2-Oxoglutaric acid; ΔMass: -99.9927 Da]	C6 H11 Cl O8	246.014	2.156	1.89018e+08	1.64072e+08	1.74871e+08	1.3036e+08	5.22764e+07	1.33357e+08	1.84876e+08	1.66397e+08	1.70601e+08	1.72288e+08	1.52966e+08	1.93447e+08	2.10536e+08	2.02061e+08	1.91915e+08	1.99036e+08	1.46068e+08	1.96905e+08	1.72943e+08	1.78479e+08	1.90175e+08	1.64844e+08	1.71143e+08	2.9583e+08	2.10216e+08	1.02361e+08	1.67637e+08	1.93005e+08	2.09288e+08	2.07936e+08	2.10891e+08	2.35528e+08	1.90576e+08	1.3628e+08	1.62452e+08	2.2974e+08	2.04165e+08	1.86534e+08	2.39961e+08	2.4842e+08	2.64518e+08	1.66796e+08	2.5203e+08	2.36647e+08	1.35484e+08	2.43687e+08
Choline	C5 H13 N O	103.1	6.742	9.41148e+07	8.42769e+07	9.96461e+07	7.1119e+07	4.69615e+07	7.72991e+07	9.98489e+07	8.07113e+07	9.56781e+07	9.11076e+07	1.00982e+08	9.83194e+07	1.00787e+08	1.01822e+08	1.52667e+08	1.25788e+08	1.29107e+08	1.26447e+08	1.2499e+08	9.09704e+07	1.05655e+08	9.07016e+07	1.13144e+08	1.4662e+08	1.62797e+08	7.73216e+07	8.51908e+07	9.01978e+07	1.15649e+08	9.64153e+07	8.09414e+07	1.08491e+08	7.85736e+07	8.28697e+07	7.9769e+07	1.12286e+08	8.2279e+07	7.84095e+07	9.72131e+07	1.28288e+08	1.20284e+08	8.14128e+07	1.01453e+08	1.18186e+08	8.99793e+07	1.38509e+08
[Similar to: Ascorbic acid; ΔMass: -80.2085 Da]		256.241	0.951	5.10277e+07	1.40605e+08	1.54696e+08	1.23583e+08	6.90317e+07	1.13342e+08	1.49669e+08	1.35324e+08	1.33437e+08	1.36706e+08	1.57432e+08	1.5688e+08	1.51503e+08	1.61807e+08	1.47692e+08	1.31676e+08	1.47778e+08	1.48042e+08	1.52028e+08	1.31568e+08	1.60149e+08	1.50924e+08	1.37908e+08	2.08408e+08	4.41954e+07	9.97797e+07	1.45985e+08	1.57717e+08	1.49266e+08	1.62508e+08	1.63624e+08	1.57763e+08	1.59537e+08	4.44956e+07	1.46286e+08	1.71046e+08	4.33943e+07	1.56716e+08	1.48254e+08	1.60078e+08	1.74497e+08	1.29144e+08	4.01748e+07	4.6206e+07	1.08115e+08	4.39404e+07
Hypoxanthine	C5 H4 N4 O	136.038	3.403	1.44436e+08	1.6857e+08	1.51589e+08	1.43296e+08	8.83957e+07	1.47513e+08	1.53545e+08	1.64727e+08	1.84501e+08	1.635e+08	1.56363e+08	1.78573e+08	1.90649e+08	1.75834e+08	1.5386e+08	1.62915e+08	9.93613e+07	1.6954e+08	1.41799e+08	1.74272e+08	1.72552e+08	1.64276e+08	1.43954e+08	1.83553e+08	1.94556e+08	1.03416e+08	1.46063e+08	1.52539e+08	1.35648e+08	2.12689e+08	2.12452e+08	2.03634e+08	1.963e+08	1.56274e+08	2.0231e+08	2.48805e+08	1.90026e+08	2.16387e+08	2.17293e+08	2.11424e+08	2.51953e+08	1.67833e+08	1.96406e+08	2.33449e+08	1.52444e+08	2.01087e+08
Arachidonic acid	C20 H32 O2	304.241	0.929	1.37206e+08	1.21145e+08	1.4094e+08	1.01549e+08	5.19464e+07	9.30686e+07	1.39709e+08	1.20661e+08	1.18265e+08	1.26744e+08	1.30021e+08	1.39341e+08	1.35364e+08	1.42365e+08	1.2831e+08	1.16891e+08	1.21055e+08	1.26839e+08	1.40827e+08	1.07243e+08	1.43578e+08	1.23348e+08	1.19187e+08	2.01301e+08	1.51822e+08	8.45549e+07	1.23969e+08	1.32015e+08	1.3671e+08	1.42058e+08	1.46352e+08	1.48664e+08	1.41934e+08	8.63724e+07	1.26004e+08	1.56169e+08	1.19273e+08	1.38642e+08	1.36798e+08	1.46443e+08	1.58222e+08	1.17999e+08	1.24935e+08	1.4017e+08	9.3332e+07	1.41435e+08
L-Glutamic acid	C5 H9 N O4	147.052	19.205	1.33004e+08	1.31202e+08	1.35911e+08	8.79732e+07	3.94321e+07	1.19121e+08	1.3514e+08	1.07143e+08	1.44089e+08	1.27471e+08	1.33298e+08	1.35476e+08	1.59987e+08	1.45094e+08	1.23424e+08	1.21182e+08	9.89555e+07	1.40083e+08	1.23758e+08	1.09015e+08	1.04316e+08	1.07729e+08	1.01857e+08	2.61122e+08	1.82231e+08	6.21657e+07	1.3284e+08	1.40824e+08	1.31647e+08	1.64731e+08	1.47362e+08	1.5265e+08	1.49469e+08	9.28125e+07	1.18041e+08	1.43621e+08	1.26154e+08	1.53148e+08	1.49324e+08	1.34705e+08	1.53207e+08	1.07025e+08	1.3275e+08	1.52951e+08	9.26468e+07	1.17063e+08
Theophylline	C7 H8 N4 O2	180.063	16.614	1.07423e+08	8.61568e+07	1.1354e+08	8.57736e+07	3.74103e+07	9.91831e+07	1.13e+08	1.04886e+08	1.03058e+08	1.2382e+08	8.07738e+07	9.44432e+07	1.00351e+08	8.63866e+07	1.26176e+08	1.26993e+08	9.85043e+07	1.29985e+08	1.29431e+08	1.24353e+08	1.12886e+08	1.20601e+08	1.08872e+08	1.71527e+08	1.30318e+08	4.22798e+07	8.36568e+07	1.02348e+08	9.57234e+07	1.20201e+08	1.12621e+08	1.27498e+08	9.88208e+07	7.76771e+07	1.03552e+08	1.20289e+08	1.12029e+08	1.12513e+08	1.15561e+08	1.30638e+08	1.09606e+08	7.10072e+07	1.07558e+08	1.10453e+08	5.96077e+07	9.48099e+07
[Similar to: Prostaglandin B1; ΔMass: 178.2330 Da]		157.997	10.518	1.9473e+08	1.83951e+08	1.76511e+08	1.65931e+08	1.07482e+08	1.64719e+08	1.84417e+08	1.7325e+08	1.85957e+08	1.84557e+08	1.74721e+08	1.84922e+08	1.73395e+08	1.81316e+08	1.57037e+08	1.90005e+08	1.57091e+08	1.79149e+08	1.96617e+08	1.90894e+08	1.73314e+08	1.73985e+08	1.88051e+08	2.57127e+08	2.04986e+08	1.20767e+08	1.66459e+08	1.75701e+08	1.76768e+08	2.06769e+08	1.90522e+08	1.971e+08	1.6953e+08	1.67767e+08	1.86173e+08	2.14401e+08	1.93433e+08	2.03968e+08	2.16351e+08	2.44693e+08	2.44447e+08	1.6182e+08	2.17305e+08	1.91296e+08	1.607e+08	2.08283e+08
L-Norleucine	C6 H13 N O2	131.094	6.101	3.01411e+07	3.02764e+07	3.99646e+07	2.38443e+07	1.26001e+07	2.77011e+07	3.78404e+07	3.23702e+07	3.18271e+07	3.28387e+07	4.15817e+07	3.57565e+07	3.55379e+07	3.64915e+07	5.8472e+07	6.19905e+07	5.64338e+07	6.18808e+07	5.21177e+07	6.11807e+07	5.8994e+07	6.63509e+07	5.46907e+07	6.19619e+07	5.04183e+07	1.57579e+07	3.43554e+07	2.71716e+07	3.12039e+07	3.45325e+07	3.68643e+07	3.86617e+07	3.32607e+07	2.37897e+07	2.79283e+07	6.12432e+07	3.71053e+07	4.49249e+07	4.9406e+07	5.52748e+07	1.04099e+08	5.14846e+07	5.84675e+07	6.06034e+07	4.83309e+07	6.85728e+07
		242.225	0.936	367557	9.66666e+07	1.14718e+08	8.10314e+07	4.10483e+07	7.72402e+07	1.08016e+08	9.9074e+07	9.61396e+07	1.00104e+08	1.03548e+08	1.10844e+08	1.03853e+08	1.13152e+08	1.02818e+08	9.5321e+07	9.84883e+07	1.01195e+08	1.16268e+08	8.8421e+07	1.14576e+08	1.02001e+08	9.51687e+07	1.60441e+08	305778	6.90864e+07	1.00982e+08	1.05245e+08	1.08543e+08	1.13364e+08	1.13603e+08	1.16792e+08	1.14517e+08	370317	1.02684e+08	1.27424e+08	424781	1.08962e+08	1.06991e+08	1.09185e+08	1.26488e+08	9.5412e+07	332504	463527	7.45378e+07	374650
L-Phenylalanine	C9 H11 N O2	165.078	5.991	2.60103e+07	2.30095e+07	3.40295e+07	1.86949e+07	1.08214e+07	2.14805e+07	2.66086e+07	2.15585e+07	2.64427e+07	2.5577e+07	3.53457e+07	2.66889e+07	3.21519e+07	2.82813e+07	3.5945e+07	4.72082e+07	4.42156e+07	5.0994e+07	3.977e+07	4.36076e+07	4.43625e+07	5.1365e+07	4.38579e+07	5.28701e+07	3.79926e+07	1.35497e+07	2.61798e+07	2.19804e+07	2.53389e+07	2.59859e+07	2.93329e+07	2.07057e+07	2.35612e+07	1.91912e+07	2.31692e+07	4.95732e+07	3.26671e+07	3.39204e+07	4.1158e+07	4.19282e+07	7.89055e+07	3.77883e+07	4.49703e+07	4.69916e+07	3.27176e+07	5.15143e+07
[Similar to: Choline; ΔMass: -0.8854 Da]		103.985	13.503	1.09085e+08	8.59493e+07	8.11676e+07	7.24776e+07	3.06933e+07	8.30273e+07	9.81021e+07	6.51689e+07	8.4406e+07	8.69941e+07	1.58239e+08	1.09186e+08	1.01829e+08	9.76228e+07	1.06789e+08	1.09214e+08	1.10041e+08	1.1242e+08	8.75312e+07	9.65504e+07	1.04098e+08	1.13814e+08	9.40161e+07	1.08963e+08	1.25497e+08	4.17127e+07	8.84199e+07	9.70873e+07	9.28718e+07	8.67571e+07	9.26137e+07	8.53195e+07	8.40628e+07	6.42897e+07	7.50275e+07	9.21776e+07	7.957e+07	7.71405e+07	8.06697e+07	9.20573e+07	1.06268e+08	6.50285e+07	8.75589e+07	9.69764e+07	5.96492e+07	9.55413e+07
[Similar to: L-Cysteic acid; ΔMass: -98.9861 Da]	C7 H10 O7 P2	267.991	13.507	7.93578e+07	7.3342e+07	7.33809e+07	5.75362e+07	2.21986e+07	6.84949e+07	8.42014e+07	5.62707e+07	7.8695e+07	7.39392e+07	1.53172e+08	9.43253e+07	9.65793e+07	8.67622e+07	1.02327e+08	9.65485e+07	8.93704e+07	1.06134e+08	6.91635e+07	8.14761e+07	8.47913e+07	1.02334e+08	7.97019e+07	1.30717e+08	1.13881e+08	3.18759e+07	7.67162e+07	7.96681e+07	8.51139e+07	8.08502e+07	8.18022e+07	8.28593e+07	7.28541e+07	5.3084e+07	6.02159e+07	7.57596e+07	7.36366e+07	7.01114e+07	6.8416e+07	8.44543e+07	9.38764e+07	5.21097e+07	8.40937e+07	8.95396e+07	4.80795e+07	8.80806e+07
Hypoxanthine	C5 H4 N4 O	136.036	2.07	5.73226e+07	4.53452e+07	4.47739e+06	4.48433e+07	3.08266e+07	3.90433e+06	4.21651e+06	3.94609e+06	4.79893e+07	4.95692e+07	3.60975e+06	5.21481e+07	3.81022e+06	4.53928e+06	6.29454e+07	2.27465e+07	3.42783e+06	3.08848e+07	4.84625e+07	5.51167e+07	6.48892e+07	4.00242e+06	5.49457e+07	4.70445e+07	5.25625e+07	3.01819e+06	4.91099e+06	3.87542e+07	3.64247e+06	5.129e+07	4.93467e+07	4.40749e+07	4.14949e+07	3.72534e+06	4.69675e+07	5.95235e+07	4.81971e+07	4.26569e+07	5.92604e+07	6.06638e+07	5.47361e+07	5.02997e+07	4.5117e+07	3.44293e+06	5.05099e+07	5.70454e+07
Glycerol, monomyristate	C17 H34 O4	302.246	0.979	103789	24147	15318.3	38937.4	10825	47418.6	15109.2	12286.9	12282.8	10433	58768.9	61961	38652.1	54980.8	35988.4	11136.7	12703.8	12401.6	21821.6	44511.7	46432	33820.8	12377.6	21998.6	76628.4	14336.9	13624.6	13444.8	35850.1	60949.2	14520.3	78815.5	45905.6	111244	23097.5	21068.8	134082	19828.3	15691.2	16884.2	14437.4	56081.4	96459.8	134211	58213.4	109485
D-(+)-Pyroglutamic Acid	C5 H7 N O3	129.042	17.692	7.5766e+07	5.93245e+07	7.50116e+07	4.47952e+07	2.17063e+07	5.44203e+07	8.14908e+07	5.72569e+07	7.29021e+07	6.71347e+07	8.141e+07	6.7818e+07	7.80336e+07	7.96148e+07	1.0847e+08	9.91358e+07	9.23457e+07	1.19163e+08	8.81297e+07	9.07671e+07	1.01167e+08	1.05797e+08	1.06595e+08	1.31129e+08	8.10214e+07	3.15725e+07	5.86313e+07	5.68804e+07	6.38274e+07	6.94219e+07	7.33864e+07	7.53621e+07	5.97649e+07	3.92186e+07	5.51769e+07	8.32634e+07	6.29828e+07	7.7734e+07	6.45264e+07	6.72131e+07	8.75589e+07	5.72653e+07	6.96853e+07	8.01273e+07	4.09121e+07	6.6189e+07
[Similar to: Inosine; ΔMass: 132.1480 Da]		135.933	10.512	1.06097e+08	1.03147e+08	1.0121e+08	8.70449e+07	5.35654e+07	9.33774e+07	9.51639e+07	9.35102e+07	1.07113e+08	1.04279e+08	1.01845e+08	9.54015e+07	1.0751e+08	1.12542e+08	9.04433e+07	9.98387e+07	7.59564e+07	1.03019e+08	9.77831e+07	1.05057e+08	9.38286e+07	9.71743e+07	9.58591e+07	1.60408e+08	1.32619e+08	6.08625e+07	8.72179e+07	9.33313e+07	1.00712e+08	1.29715e+08	1.08035e+08	1.16559e+08	9.79917e+07	9.06166e+07	1.03133e+08	1.21075e+08	1.13962e+08	1.15946e+08	1.17035e+08	1.34851e+08	1.47734e+08	1.05545e+08	1.23742e+08	1.35336e+08	8.84033e+07	1.28221e+08
Uridine	C9 H12 N2 O6	244.07	2.265	6.01709e+07	6.21902e+07	5.71707e+07	4.81153e+07	3.17819e+07	5.686e+07	6.41325e+07	6.63843e+07	6.57215e+07	6.57304e+07	6.60645e+07	6.41473e+07	5.72385e+07	6.84922e+07	5.19626e+07	5.5722e+07	4.57159e+07	6.32698e+07	5.2039e+07	6.42488e+07	6.4793e+07	6.61393e+07	5.99166e+07	7.79092e+07	6.4482e+07	3.04372e+07	4.60329e+07	4.6177e+07	4.18558e+07	7.28418e+07	6.93601e+07	6.70997e+07	7.0903e+07	4.59043e+07	5.971e+07	8.6772e+07	5.55278e+07	6.08499e+07	7.63066e+07	8.12441e+07	1.01255e+08	6.29783e+07	8.41404e+07	8.97309e+07	5.72787e+07	8.46147e+07
L-Serine	C3 H7 N O3	105.042	17.725	7.12932e+07	5.51755e+07	7.24586e+07	4.03396e+07	1.77175e+07	5.19329e+07	7.62153e+07	5.46494e+07	6.7368e+07	6.52495e+07	8.2689e+07	7.0827e+07	7.75462e+07	7.84442e+07	1.01587e+08	9.7693e+07	8.82269e+07	1.11423e+08	8.53189e+07	8.69819e+07	8.94214e+07	9.5875e+07	1.00644e+08	1.28623e+08	8.30051e+07	2.83144e+07	5.69354e+07	5.68975e+07	6.35199e+07	6.78506e+07	6.80013e+07	7.12771e+07	5.71258e+07	3.57242e+07	5.12856e+07	7.7429e+07	6.00896e+07	7.16436e+07	5.80171e+07	7.06568e+07	8.72945e+07	5.68112e+07	6.57221e+07	7.83019e+07	3.93281e+07	6.77889e+07
[Similar to: Orotidine; ΔMass: 8.0128 Da]	C9 H13 Cl N2 O6	280.047	2.236	4.9492e+07	5.12507e+07	4.66335e+07	3.83633e+07	2.39632e+07	4.60536e+07	5.31643e+07	5.30908e+07	5.41101e+07	5.32721e+07	5.90651e+07	5.48514e+07	4.86351e+07	5.82356e+07	4.27929e+07	4.60213e+07	3.76279e+07	5.25625e+07	3.99954e+07	5.23771e+07	5.39147e+07	5.55392e+07	4.93123e+07	6.89111e+07	5.49866e+07	2.38305e+07	3.7228e+07	3.64058e+07	3.47801e+07	6.17574e+07	5.76934e+07	5.46391e+07	5.82147e+07	3.77133e+07	4.80214e+07	7.3806e+07	4.57981e+07	4.90241e+07	6.37329e+07	6.84979e+07	8.72556e+07	5.18623e+07	7.24663e+07	7.65685e+07	4.69788e+07	7.10843e+07
1-palmitoyl-2-oleoyl-sn-glycero-3-phosphocholine	C42 H82 N O8 P	759.577	1.155	5.49888e+07	5.6885e+07	4.41502e+07	6.17121e+07	1.32562e+07	4.60538e+07	4.70631e+07	4.32694e+07	4.80992e+07	4.86577e+07	2.17346e+07	2.34571e+07	4.15094e+07	4.47222e+07	3.72064e+07	3.59456e+07	2.46561e+07	2.40577e+07	3.84554e+07	3.8059e+07	4.71275e+07	4.18172e+07	4.59243e+07	1.25243e+07	1.32533e+07	6.00808e+07	5.43771e+07	5.75511e+07	6.74881e+07	4.89849e+07	6.14668e+07	6.1496e+07	6.54847e+07	6.0095e+07	6.68624e+07	4.94116e+07	6.31634e+07	6.65907e+07	5.29672e+07	5.02497e+07	3.06263e+07	4.71403e+07	2.61201e+07	3.41806e+07	2.8215e+07	3.40766e+07
1-(1Z-octadecenyl)-2-linoleoyl-sn-glycero-3-phosphoethanolamine	C41 H78 N O7 P	727.549	1.149	5.22884e+07	5.53288e+07	4.69226e+07	5.56131e+07	1.42007e+07	4.41509e+07	4.82879e+07	4.21374e+07	4.61261e+07	4.63009e+07	2.49104e+07	2.45943e+07	4.27641e+07	4.60453e+07	3.55672e+07	3.51613e+07	2.56426e+07	2.67576e+07	3.96296e+07	4.04345e+07	4.45142e+07	4.10854e+07	4.17654e+07	1.5376e+07	1.51341e+07	5.76622e+07	5.3506e+07	5.58801e+07	6.53802e+07	5.00009e+07	5.92343e+07	5.71091e+07	6.09287e+07	6.08652e+07	6.12928e+07	5.12091e+07	5.74627e+07	6.14096e+07	4.8637e+07	4.09521e+07	3.50327e+07	4.47109e+07	2.52692e+07	3.66013e+07	3.30989e+07	3.31213e+07
N-Acetylaspartic acid	C6 H9 N O5	175.047	19.18	9.72044e+06	8.16925e+07	8.72395e+07	328959	425171	4.46645e+06	1.10024e+08	6.90504e+07	8.77168e+07	8.34722e+07	9.25424e+07	8.35115e+07	1.08141e+08	8.56997e+07	7.51872e+07	6.00493e+06	7.77577e+07	2.54822e+06	7.33483e+07	2.26461e+06	7.21697e+07	8.7364e+07	2.24366e+06	5.52526e+06	344823	3.34521e+07	7.80477e+07	8.88017e+07	1.12613e+08	1.21817e+08	9.20654e+07	7.04348e+06	1.03291e+08	6.46442e+07	2.52539e+06	9.62041e+07	1.38251e+07	1.3391e+06	4.40798e+06	4.05985e+06	3.76301e+06	9.72481e+07	1.06243e+08	1.20949e+08	9.81484e+07	7.65e+07
[Similar to: L-Alanyl-L-proline; ΔMass: 71.0744 Da]		115.026	19.183	9.09348e+06	8.14968e+07	8.75172e+07	414809	418186	1.68099e+06	1.09551e+08	6.86184e+07	8.75863e+07	8.33172e+07	9.25421e+07	8.3199e+07	1.07952e+08	8.57026e+07	7.52092e+07	5.64715e+06	7.75776e+07	2.37816e+06	7.33823e+07	2.0334e+06	7.24136e+07	8.73708e+07	2.112e+06	5.11715e+06	275919	3.35587e+07	7.80363e+07	8.37944e+07	1.12173e+08	1.2135e+08	8.72355e+07	1.11478e+08	1.03093e+08	6.48691e+07	2.73008e+06	9.57427e+07	1.32513e+07	1.35037e+06	4.50711e+06	69148.6	3.61435e+06	9.72466e+07	1.06461e+08	1.2068e+08	9.79954e+07	7.24927e+07
DL-Carnitine	C7 H15 N O3	161.105	15.941	3.32456e+07	2.73139e+07	2.81561e+07	2.07948e+07	1.35587e+07	2.26752e+07	4.04694e+07	3.71795e+07	3.12008e+07	3.67186e+07	8.75835e+07	6.13143e+07	3.69545e+07	6.63593e+07	7.08328e+07	7.57486e+07	6.32299e+07	6.90617e+07	1.00084e+08	5.70461e+07	5.75011e+07	6.03683e+07	8.48921e+07	9.27078e+07	5.8193e+07	2.38755e+07	4.95077e+07	4.69075e+07	6.7183e+07	3.54882e+07	3.40348e+07	3.05782e+07	3.38531e+07	1.98902e+07	3.36921e+07	3.96734e+07	3.05684e+07	3.30099e+07	3.23884e+07	4.44615e+07	7.61268e+07	3.89224e+07	5.90647e+07	6.31482e+07	4.12976e+07	8.11197e+07
Xanthine	C5 H4 N4 O2	152.032	2.984	5.58282e+07	6.0218e+07	5.21411e+07	4.51807e+07	2.68622e+07	4.52215e+07	5.12794e+07	5.67061e+07	5.80859e+07	4.9455e+07	4.6283e+07	5.17486e+07	5.59492e+07	4.48024e+07	5.44343e+07	5.03065e+07	4.00913e+07	4.93717e+07	4.00757e+07	5.3615e+07	5.85234e+07	5.43354e+07	4.92648e+07	5.75658e+07	4.25963e+07	2.76184e+07	3.77574e+07	5.30204e+07	3.57749e+07	7.51914e+07	6.09123e+07	6.38135e+07	6.30852e+07	4.95884e+07	6.29176e+07	7.96225e+07	6.84515e+07	6.85024e+07	7.21998e+07	7.91876e+07	9.19548e+07	6.2806e+07	8.46772e+07	8.52751e+07	5.58227e+07	7.9284e+07
Cinnamic acid	C9 H8 O2	148.052	5.961	1.6193e+07	1.44331e+07	2.08713e+07	1.2578e+07	7.09301e+06	1.32335e+07	1.71339e+07	1.47667e+07	1.56971e+07	1.54281e+07	2.1476e+07	1.52947e+07	1.87394e+07	1.65284e+07	1.95159e+07	2.80446e+07	2.55437e+07	3.15488e+07	2.40918e+07	2.52825e+07	2.66753e+07	3.16255e+07	2.56107e+07	3.1772e+07	2.11586e+07	8.72091e+06	1.54965e+07	1.23082e+07	1.48964e+07	1.57457e+07	1.81758e+07	1.15813e+07	1.4034e+07	1.16406e+07	1.41256e+07	3.1273e+07	2.07373e+07	2.14925e+07	2.57181e+07	2.44613e+07	4.75691e+07	2.26903e+07	2.80745e+07	2.84938e+07	2.00796e+07	3.14996e+07
L-Norleucine	C6 H13 N O2	131.094	6.84	1.47713e+07	1.41895e+07	2.49301e+07	1.40833e+07	7.66799e+06	1.58356e+07	2.23149e+07	1.59525e+07	1.69088e+07	1.81038e+07	2.26404e+07	1.91757e+07	2.0061e+07	1.8441e+07	3.38482e+07	3.2054e+07	2.93515e+07	3.163e+07	3.0418e+07	3.34474e+07	3.28629e+07	3.6207e+07	3.04366e+07	3.17284e+07	2.44841e+07	9.47591e+06	2.14853e+07	1.64253e+07	1.85164e+07	1.85925e+07	1.72956e+07	2.17525e+07	1.73741e+07	1.17325e+07	1.49799e+07	3.11638e+07	2.14653e+07	2.03453e+07	2.57602e+07	3.05803e+07	4.82755e+07	2.51956e+07	2.96908e+07	3.10366e+07	2.07913e+07	3.06621e+07
L-Aspartic acid	C4 H7 N O4	133.037	19.433	3.11404e+07	4.06218e+07	4.68254e+07	3.03814e+07	7.49435e+06	3.83147e+07	4.67915e+07	2.7384e+07	4.19585e+07	5.04979e+07	3.39762e+07	3.69535e+07	4.20384e+07	3.93413e+07	5.13156e+07	5.45592e+07	3.71945e+07	5.54332e+07	5.50404e+07	4.7069e+07	3.10692e+07	2.29109e+07	3.45581e+07	6.52532e+07	2.97971e+07	1.21818e+07	2.93654e+07	4.32392e+07	3.88847e+07	5.43883e+07	3.5413e+07	5.21754e+07	4.66845e+07	3.07459e+07	4.2165e+07	3.96713e+07	4.04399e+07	5.88623e+07	5.15413e+07	5.84747e+07	5.70948e+07	4.32883e+07	3.798e+07	5.30697e+07	3.74469e+07	2.36136e+07
1-(1Z-octadecenyl)-2-linoleoyl-sn-glycero-3-phosphoethanolamine	C41 H78 N O7 P	727.551	1.423	3.65682e+07	3.86489e+07	1.24778e+07	3.13019e+07	3.44036e+06	1.5878e+07	2.06182e+07	1.90188e+07	2.05747e+07	1.02471e+07	7.31033e+06	6.58836e+06	1.70125e+07	2.26293e+07	1.01234e+07	9.9246e+06	7.36231e+06	5.73963e+06	1.34926e+07	1.16173e+07	1.79491e+07	1.46259e+07	1.95732e+07	2.67414e+06	1.96453e+06	2.52414e+07	3.00932e+07	5.62387e+07	4.14414e+06	3.80469e+07	4.1425e+07	4.77969e+07	4.1776e+07	4.63525e+07	4.4519e+07	3.30525e+07	4.66457e+07	6.70015e+07	3.39426e+07	2.22525e+07	1.3334e+07	1.5967e+07	1.14862e+07	1.72439e+07	1.05111e+07	1.36094e+07
Υ-Aminobutyric acid (GABA)	C4 H9 N O2	103.064	17.1	4.95741e+07	3.79978e+07	4.61629e+07	2.90718e+07	1.38883e+07	3.00304e+07	4.1621e+07	3.49139e+07	3.8029e+07	3.95606e+07	3.73048e+07	3.0154e+07	4.21107e+07	3.74256e+07	5.3385e+07	4.85337e+07	4.40156e+07	5.53677e+07	4.82857e+07	4.7781e+07	5.11696e+07	5.56537e+07	4.86019e+07	7.87764e+07	6.32929e+07	1.80033e+07	2.74696e+07	3.47372e+07	4.16167e+07	4.25868e+07	3.58969e+07	4.27861e+07	3.42173e+07	2.96729e+07	3.19281e+07	4.08779e+07	3.90009e+07	3.29964e+07	3.95763e+07	5.46026e+07	5.54379e+07	2.98599e+07	4.85612e+07	4.56734e+07	3.18006e+07	5.0991e+07
Oleic acid	C18 H34 O2	282.256	0.935	5.23968e+07	4.57535e+07	4.36051e+07	3.77423e+07	2.19072e+07	3.46759e+07	4.21365e+07	4.09922e+07	4.04653e+07	3.97858e+07	5.7801e+07	5.18659e+07	5.79906e+07	5.43813e+07	4.36965e+07	4.21323e+07	5.34185e+07	4.53003e+07	4.27796e+07	4.3064e+07	5.11993e+07	5.13093e+07	4.1913e+07	5.50089e+07	5.41605e+07	3.2366e+07	4.97466e+07	5.70129e+07	4.59913e+07	4.38804e+07	4.70942e+07	4.52924e+07	4.63553e+07	4.19818e+07	4.46266e+07	4.59728e+07	4.04771e+07	4.27897e+07	4.21758e+07	5.19782e+07	6.15744e+07	4.64909e+07	4.53189e+07	5.20823e+07	4.18216e+07	4.79063e+07
[Similar to: N-Acetyl-L-cysteine; ΔMass: -88.0164 Da]	C8 H13 N O6 S	251.047	1.448	2.21785e+07	1.93092e+07	1.32978e+07	1.8208e+07	31520.8	1.77189e+07	1.12777e+07	6.22904e+06	4.99672e+06	5.80975e+06	2.61399e+07	5.72461e+06	6.04162e+06	2.20227e+07	9.55847e+06	8.42877e+06	1.089e+07	1.19939e+07	1.42514e+07	1.11627e+07	1.71066e+07	2.39368e+07	1.83042e+07	1.42339e+07	2.63159e+06	879292	2.01259e+07	2.51259e+07	3.5876e+06	2.00372e+07	1.48926e+07	1.81348e+07	1.82808e+07	1.09412e+07	1.35747e+07	9.98124e+06	8.04767e+06	2.32737e+07	9.35895e+06	2.41085e+07	2.21221e+07	8.28852e+06	1.01176e+07	1.19841e+07	6.53085e+06	7.86689e+06
		233.909	10.509	5.00411e+07	4.73332e+07	4.73393e+07	4.50203e+07	2.18595e+07	4.33925e+07	4.88349e+07	4.40371e+07	4.75431e+07	5.03681e+07	4.63261e+07	4.61844e+07	5.01597e+07	6.50292e+07	5.10249e+07	5.85214e+07	4.35639e+07	5.87985e+07	5.39533e+07	5.66595e+07	5.52009e+07	4.61374e+07	5.5411e+07	1.00627e+08	6.4192e+07	2.53203e+07	4.19862e+07	5.19222e+07	4.69113e+07	6.37209e+07	5.69293e+07	5.58265e+07	5.43295e+07	4.76291e+07	4.51056e+07	7.63843e+07	5.35354e+07	6.64513e+07	7.32243e+07	8.00908e+07	9.16912e+07	6.07706e+07	6.47918e+07	8.0205e+07	4.18027e+07	7.34974e+07
[Similar to: 8Z,11Z,14Z-Eicosatrienoic acid; ΔMass: 0.2250 Da]	C6 H17 N2 O6 P3	306.031	13.503	3.81617e+07	3.46229e+07	4.29704e+07	3.00952e+07	9.42226e+06	3.54751e+07	3.93617e+07	3.19188e+07	3.63526e+07	3.82332e+07	8.39835e+07	4.99982e+07	4.98164e+07	4.98126e+07	5.30739e+07	5.22701e+07	4.83107e+07	5.35159e+07	4.26691e+07	4.41502e+07	4.42749e+07	6.1758e+07	4.58589e+07	7.06785e+07	5.47367e+07	1.47077e+07	4.07761e+07	4.63437e+07	4.23265e+07	4.24117e+07	3.80415e+07	4.00853e+07	4.22254e+07	2.68168e+07	3.23468e+07	4.04583e+07	3.81553e+07	3.65997e+07	3.92429e+07	4.73656e+07	4.45794e+07	2.7371e+07	4.12021e+07	4.3761e+07	2.47015e+07	3.87944e+07
		185.988	13.51	5.377e+07	4.07674e+07	4.16391e+07	3.52573e+07	1.48455e+07	3.88502e+07	4.88668e+07	3.52192e+07	4.65171e+07	4.29516e+07	8.76038e+07	5.38476e+07	5.42432e+07	4.97067e+07	5.33288e+07	5.57368e+07	5.50803e+07	5.9595e+07	4.24887e+07	4.65052e+07	5.18066e+07	5.8548e+07	4.86864e+07	7.26925e+07	6.59195e+07	2.13471e+07	4.37166e+07	4.95688e+07	4.90505e+07	4.70507e+07	4.95402e+07	4.57348e+07	4.3087e+07	3.18644e+07	3.74898e+07	4.61626e+07	4.15498e+07	4.08836e+07	4.25318e+07	5.63709e+07	5.46209e+07	3.15694e+07	4.76638e+07	5.10339e+07	3.26792e+07	5.0274e+07
1-palmitoyl-2-oleoyl-sn-glycero-3-phosphocholine	C42 H82 N O8 P	759.577	1.409	3.43461e+07	3.62305e+07	1.17653e+07	2.94527e+07	3.29783e+06	1.4979e+07	1.94126e+07	1.7987e+07	2.08488e+07	9.40065e+06	7.7444e+06	6.59537e+06	1.63233e+07	2.15246e+07	1.0045e+07	9.39432e+06	7.03718e+06	5.46604e+06	1.28992e+07	1.08927e+07	1.65556e+07	1.36513e+07	1.85251e+07	2.61984e+06	1.92253e+06	2.45964e+07	2.85741e+07	5.39179e+07	3.41286e+06	3.59593e+07	3.91209e+07	4.5473e+07	3.91701e+07	4.35626e+07	4.28048e+07	3.13509e+07	4.45316e+07	6.47899e+07	3.17452e+07	2.13395e+07	1.26347e+07	1.49184e+07	1.09793e+07	1.65217e+07	9.89958e+06	1.30406e+07
[Similar to: Cytidine 5'-diphosphocholine; ΔMass: 156.2211 Da]		331.886	10.51	5.6658e+07	5.28672e+07	4.04869e+07	3.94752e+07	2.06072e+07	4.72712e+07	4.28901e+07	5.02476e+07	5.11345e+07	5.74455e+07	4.98748e+07	5.10281e+07	5.70163e+07	5.93507e+07	4.78767e+07	5.4726e+07	3.85881e+07	5.5152e+07	5.07205e+07	5.3326e+07	5.03559e+07	5.02761e+07	5.08686e+07	9.64042e+07	6.87604e+07	2.09378e+07	4.6451e+07	4.69656e+07	5.22656e+07	6.88867e+07	4.94919e+07	6.27632e+07	6.35776e+07	4.35462e+07	5.38056e+07	6.89976e+07	5.97959e+07	6.30013e+07	6.24041e+07	7.53178e+07	9.0108e+07	5.59433e+07	7.02613e+07	7.64745e+07	4.5321e+07	6.94485e+07
Stearic acid	C18 H36 O2	284.272	0.934	4.12272e+07	3.51624e+07	3.65753e+07	3.86589e+07	2.83568e+07	3.23995e+07	3.35244e+07	3.01667e+07	2.78239e+07	2.4787e+07	4.29488e+07	4.12449e+07	3.68229e+07	4.75627e+07	3.04614e+07	2.73031e+07	2.92257e+07	3.11953e+07	2.93718e+07	3.26405e+07	3.62732e+07	3.02844e+07	3.34934e+07	2.94017e+07	2.38499e+07	3.2581e+07	4.47613e+07	4.96602e+07	3.40028e+07	4.54731e+07	4.22405e+07	4.74229e+07	4.64575e+07	4.43757e+07	4.5347e+07	3.61522e+07	4.64537e+07	4.46166e+07	3.69769e+07	4.39682e+07	4.30287e+07	2.85906e+07	3.07202e+07	3.80558e+07	2.74664e+07	3.83854e+07
Υ-Aminobutyric acid (GABA)	C4 H9 N O2	86.037	17.099	4.37299e+07	3.35654e+07	4.10592e+07	2.57517e+07	1.22206e+07	2.63186e+07	3.67722e+07	3.0826e+07	3.35813e+07	3.5205e+07	3.33041e+07	2.66955e+07	3.74264e+07	3.31449e+07	4.71634e+07	4.2875e+07	3.91751e+07	4.90937e+07	4.27811e+07	4.22511e+07	4.54652e+07	4.94534e+07	4.30434e+07	7.00269e+07	5.61555e+07	1.59856e+07	2.4258e+07	3.08005e+07	3.67773e+07	3.694e+07	3.17772e+07	3.78561e+07	3.03398e+07	2.6345e+07	2.83062e+07	3.66294e+07	3.45524e+07	2.91892e+07	3.52763e+07	4.8441e+07	4.96981e+07	2.64549e+07	4.33834e+07	4.04288e+07	2.82036e+07	4.52645e+07
[Similar to: 3-Hydroxy-3-methylglutaric acid; ΔMass: -78.0319 Da]	C8 H16 O8	240.085	16.637	3.73461e+07	2.76882e+07	3.4916e+07	2.73088e+07	1.14482e+07	3.41367e+07	3.68657e+07	3.40393e+07	3.35947e+07	3.99723e+07	2.52725e+07	3.00455e+07	3.22834e+07	2.72558e+07	4.16129e+07	4.14809e+07	3.13728e+07	4.24452e+07	4.13644e+07	4.0589e+07	3.70039e+07	4.00896e+07	3.45956e+07	5.76914e+07	4.38329e+07	1.3322e+07	2.6952e+07	3.23447e+07	3.06314e+07	4.02154e+07	3.71979e+07	4.56062e+07	3.65381e+07	2.51273e+07	3.39323e+07	4.24047e+07	3.77445e+07	3.5241e+07	4.29485e+07	4.44395e+07	3.67364e+07	2.28259e+07	3.87752e+07	3.68078e+07	2.10038e+07	2.96126e+07
Betaine	C5 H11 N O2	117.079	6.137	1.28536e+07	1.36699e+07	1.57703e+07	1.07245e+07	5.21844e+06	1.28646e+07	1.31351e+07	1.23634e+07	1.12425e+07	1.40542e+07	8.22936e+07	4.53326e+07	5.04203e+07	7.60734e+07	3.41162e+07	3.65302e+07	3.82403e+07	4.27381e+07	4.20052e+07	4.18476e+07	3.9968e+07	4.05246e+07	3.51624e+07	6.62121e+07	3.40643e+07	2.06812e+07	5.2093e+07	3.02234e+07	3.61429e+07	1.29747e+07	1.45407e+07	1.55414e+07	1.3209e+07	9.08045e+06	1.30114e+07	1.25805e+07	1.05882e+07	1.3319e+07	1.31033e+07	1.73584e+07	6.49333e+07	2.89837e+07	3.13192e+07	3.05182e+07	2.31421e+07	3.13253e+07
DEHYDROASCORBIC ACID	C6 H6 O6	174.016	2.244	5.64943e+07	4.1804e+07	5.52603e+07	3.91951e+07	1.28635e+07	3.52166e+07	5.62092e+07	4.99531e+07	5.09896e+07	5.10124e+07	4.95183e+07	5.73254e+07	6.40783e+07	6.29408e+07	6.1267e+07	6.24733e+07	4.59797e+07	6.28563e+07	5.78313e+07	4.83169e+07	4.97302e+07	5.03834e+07	5.09843e+07	8.52375e+07	6.31884e+07	2.37826e+07	5.31546e+07	5.64242e+07	6.11303e+07	5.09165e+07	5.54583e+07	6.46864e+07	6.1789e+07	4.05128e+07	5.33669e+07	6.66726e+07	5.83001e+07	6.27802e+07	6.82356e+07	7.82876e+07	7.64298e+07	4.88883e+07	7.02472e+07	5.05149e+07	4.0638e+07	6.67245e+07
[Similar to: Taurine; ΔMass: -125.0147 Da]	C5 H10 N6 O2 S2	250.029	7.747	5.01741e+07	4.13295e+07	4.37883e+07	3.38202e+07	1.68041e+07	3.76109e+07	4.36325e+07	4.62268e+07	4.51754e+07	4.02492e+07	3.04389e+07	3.46797e+07	3.69634e+07	3.69593e+07	3.49931e+07	3.84101e+07	2.8337e+07	3.61604e+07	3.43353e+07	2.78058e+07	4.13841e+07	3.48171e+07	2.93471e+07	6.99931e+07	5.53375e+07	2.62677e+07	3.71157e+07	4.14852e+07	4.28005e+07	5.7005e+07	4.99066e+07	5.57592e+07	4.67405e+07	3.29667e+07	4.43294e+07	5.60933e+07	4.992e+07	4.36577e+07	6.10779e+07	5.67714e+07	6.23478e+07	3.34979e+07	4.86433e+07	4.76861e+07	3.56992e+07	5.83687e+07
Retinyl acetate	C22 H32 O2	328.241	0.923	2.85107e+07	2.53445e+07	2.65273e+07	1.88526e+07	8.25324e+06	1.66997e+07	2.29792e+07	1.87113e+07	2.17234e+07	2.06014e+07	4.17001e+07	2.4806e+07	3.00309e+07	2.79289e+07	3.17622e+07	3.04788e+07	4.18699e+07	3.33e+07	3.04616e+07	3.21863e+07	3.5803e+07	4.13834e+07	3.15302e+07	4.02835e+07	3.2919e+07	1.48118e+07	2.3826e+07	2.60308e+07	2.58716e+07	2.69686e+07	2.38149e+07	2.31903e+07	2.36913e+07	1.91541e+07	2.22511e+07	2.73267e+07	2.17405e+07	2.31953e+07	2.41529e+07	2.5634e+07	4.54364e+07	2.76564e+07	2.38249e+07	2.86948e+07	2.15397e+07	2.83162e+07
	C10 H14 Cl N5 O4	303.074	2.369	1.70078e+07	1.98929e+07	3.0858e+06	1.66496e+06	403570	9.96655e+06	458375	7.74111e+06	496322	810645	1.49904e+07	2.14695e+06	1.63279e+07	8.15911e+06	333822	271659	489034	556038	248350	276616	346091	399167	361709	7.82091e+07	1.51761e+06	4.71712e+06	2.88775e+07	3.36248e+07	1.22321e+07	8.91879e+06	2.74177e+06	1.19775e+07	2.2805e+07	1.14078e+06	694794	942977	1.6233e+07	1.15579e+06	2.79531e+06	1.15531e+06	1.16929e+07	334663	5.43711e+07	752025	349044	1.84299e+06
	C5 H8 N2 O8	224.027	13.49	3.45156e+07	2.9082e+07	3.72844e+07	2.69269e+07	9.91943e+06	2.78166e+07	3.39005e+07	2.72951e+07	2.95145e+07	3.25839e+07	6.31926e+07	4.27103e+07	4.12347e+07	4.22135e+07	4.20446e+07	4.44702e+07	4.07766e+07	5.03555e+07	3.7285e+07	3.58964e+07	4.19642e+07	5.12389e+07	3.98345e+07	5.78632e+07	4.21536e+07	1.41514e+07	3.61436e+07	3.95747e+07	3.94982e+07	3.69953e+07	3.1621e+07	3.04863e+07	3.29418e+07	2.39807e+07	2.59173e+07	3.66904e+07	3.05496e+07	3.11941e+07	3.54352e+07	3.63375e+07	3.86977e+07	2.43344e+07	3.51379e+07	3.60226e+07	2.23191e+07	3.22443e+07
Adenine	C5 H5 N5	135.054	2.129	3.48035e+07	3.2884e+07	3.01114e+07	1.9846e+07	7.03514e+06	2.74213e+07	1.34114e+07	2.55324e+07	2.16807e+07	2.43363e+07	2.93813e+07	2.12796e+07	3.10369e+07	2.09536e+07	1.87828e+07	1.03658e+07	1.124e+07	2.89084e+07	1.52332e+07	1.97381e+07	1.43052e+07	2.07085e+07	1.20288e+07	7.64874e+07	2.93428e+07	1.05841e+07	1.94268e+07	2.69444e+07	2.61478e+07	3.42404e+07	2.80819e+07	2.93112e+07	3.44238e+07	1.81275e+07	1.88353e+07	2.59266e+07	2.79074e+07	1.76204e+07	2.99445e+07	3.66189e+07	5.32514e+07	1.33134e+07	5.21394e+07	2.93658e+07	1.50025e+07	3.78803e+07
[Similar to: D-α-Hydroxyglutaric acid; ΔMass: -81.9636 Da]	C5 H11 O6 P S	230.001	2.131	4.78116e+07	4.09789e+07	4.43647e+07	3.14913e+07	1.31135e+07	3.26324e+07	4.49376e+07	4.05301e+07	4.18663e+07	4.14226e+07	3.64727e+07	4.76162e+07	5.09712e+07	4.89011e+07	4.90675e+07	4.89297e+07	3.605e+07	4.94001e+07	4.29233e+07	4.27496e+07	4.73277e+07	4.15893e+07	4.16361e+07	6.78544e+07	5.33951e+07	2.57879e+07	3.96331e+07	4.70848e+07	5.02339e+07	5.02478e+07	5.09894e+07	5.69078e+07	4.90537e+07	3.33209e+07	4.09918e+07	5.56769e+07	5.03072e+07	4.639e+07	5.79091e+07	6.38193e+07	6.40973e+07	4.00638e+07	6.05518e+07	5.74312e+07	3.21438e+07	5.7582e+07
Cytidine	C9 H13 N3 O5	243.085	4.208	1.3925e+07	1.36862e+07	1.38815e+07	1.03878e+07	5.54481e+06	1.31223e+07	1.57648e+07	1.71308e+07	1.4981e+07	1.59845e+07	1.86664e+07	1.50376e+07	1.82178e+07	1.53517e+07	2.56063e+07	2.39964e+07	1.49611e+07	2.19176e+07	1.45728e+07	2.06033e+07	2.6052e+07	1.94008e+07	1.84608e+07	1.93356e+07	1.4965e+07	7.40915e+06	1.2116e+07	1.50216e+07	1.18839e+07	2.26838e+07	1.85518e+07	2.20574e+07	1.89733e+07	1.19596e+07	1.87273e+07	2.92214e+07	1.6995e+07	2.4063e+07	2.35052e+07	2.52479e+07	3.73716e+07	1.84568e+07	2.6595e+07	3.2105e+07	1.52995e+07	3.2263e+07
1-Hexadecanoyl-sn-glycero-3-phosphocholine	C24 H50 N O7 P	495.332	2.131	3.50069e+06	7.46528e+06	4.97506e+06	5.62843e+06	354320	2.45798e+06	6.13505e+06	2.17015e+06	4.44281e+06	3.03195e+06	5.24308e+06	1.99197e+06	2.01109e+06	1.13796e+07	4.28906e+06	7.36629e+06	6.71449e+06	9.87951e+06	9.39956e+06	6.97994e+06	1.76437e+07	3.39312e+06	2.17334e+07	4.57013e+06	4.77875e+06	2.11692e+06	4.74352e+06	7.90361e+06	4.53485e+06	1.24962e+06	1.1495e+07	1.46292e+07	1.26657e+07	1.72335e+06	9.6582e+06	2.95489e+06	1.22848e+07	1.09254e+07	1.04123e+07	1.29015e+07	4.16034e+06	2.68526e+06	1.02392e+07	9.87104e+06	2.35609e+06	4.23657e+06
	C12 H14 N4 O7 P2	388.034	13.507	2.78315e+07	2.24978e+07	2.71549e+07	1.78941e+07	5.79782e+06	2.32313e+07	2.9481e+07	2.05181e+07	2.47032e+07	2.4227e+07	6.37627e+07	3.37339e+07	3.35104e+07	3.46196e+07	3.53547e+07	3.1829e+07	2.91455e+07	3.9496e+07	2.89302e+07	2.9409e+07	3.23585e+07	3.45885e+07	2.80262e+07	5.39913e+07	3.75502e+07	9.28827e+06	2.70092e+07	2.98475e+07	3.10748e+07	2.51786e+07	2.5982e+07	2.69568e+07	2.4917e+07	1.75345e+07	2.03003e+07	2.4972e+07	2.35049e+07	2.41804e+07	2.48935e+07	3.11546e+07	3.21465e+07	1.72604e+07	2.8924e+07	2.83142e+07	1.55978e+07	2.31461e+07
[Similar to: D-Fructose 1-phosphate; ΔMass: -575.5076 Da]	C41 H75 N9 O5 P2	835.537	2.141	2.85834e+07	3.08745e+07	1.5696e+07	2.37096e+07	4.95686e+06	8.8196e+06	1.45128e+07	1.51263e+07	1.54011e+07	1.1392e+07	6.79834e+06	4.25617e+06	1.19832e+07	1.84122e+07	7.04361e+06	5.37596e+06	4.2426e+06	2.68044e+06	7.17048e+06	6.44328e+06	1.13622e+07	1.1126e+07	1.00431e+07	3.28721e+06	1.70117e+06	1.33014e+07	2.92824e+07	3.10945e+07	1.1297e+07	3.70803e+07	2.00929e+07	3.22788e+07	3.00458e+07	4.4991e+07	3.26355e+07	3.08223e+07	2.93118e+07	3.75928e+07	3.12204e+07	2.0451e+07	9.29363e+06	1.20019e+07	7.25768e+06	9.77737e+06	7.82534e+06	1.10469e+07
[Similar to: Inosine; ΔMass: -268.0802 Da]	C17 H31 N8 O6 P3	536.161	3.431	2.60137e+07	3.69102e+07	3.20555e+07	3.0802e+07	1.44353e+07	3.15112e+07	3.31718e+07	3.57122e+07	4.40358e+07	3.40519e+07	3.07339e+07	4.00629e+07	4.26949e+07	3.54399e+07	2.80572e+07	2.87319e+07	1.32042e+07	3.52312e+07	2.53752e+07	3.66706e+07	3.38685e+07	3.32327e+07	2.35763e+07	3.94352e+07	3.55374e+07	1.81877e+07	2.79275e+07	3.0005e+07	2.37704e+07	5.40692e+07	5.23117e+07	4.65948e+07	4.48552e+07	3.52126e+07	4.02007e+07	5.32425e+07	4.62292e+07	5.27879e+07	5.40806e+07	4.94e+07	5.94199e+07	3.75806e+07	4.6046e+07	6.53287e+07	3.35665e+07	4.64207e+07
4-Oxoproline	C5 H7 N O3	129.041	7.498	1.14968e+07	8.2018e+06	1.0878e+07	5.98333e+06	3.9348e+06	7.24416e+06	1.21085e+07	1.07996e+07	9.94531e+06	1.29041e+07	1.06564e+07	8.9379e+06	9.14757e+06	7.84184e+06	1.82404e+07	1.49129e+07	1.14711e+07	1.39589e+07	1.28502e+07	9.75818e+06	1.8619e+07	1.22437e+07	1.44956e+07	1.37991e+07	1.19771e+07	6.31547e+06	7.86262e+06	6.66115e+06	9.73635e+06	1.0188e+07	8.56141e+06	1.23185e+07	6.90348e+06	7.28298e+06	8.10039e+06	1.49129e+07	9.53068e+06	9.31466e+06	1.30493e+07	1.19087e+07	1.1349e+07	8.00379e+06	9.32431e+06	1.00098e+07	7.10314e+06	1.14682e+07
laurilsulfate	C12 H26 O4 S	266.156	0.802	1.09446e+06	845727	463375	686161	237365	609744	653337	433311	846987	415274	7.18906e+06	1.1694e+06	780563	1.41228e+06	621948	421868	651952	532187	505322	574722	4.76249e+06	3.99883e+06	6.27857e+06	5.87273e+06	631920	439680	1.96896e+06	4.53715e+06	579096	1.25571e+06	699525	2.32553e+06	777192	1.06183e+06	529606	674987	870053	1.29659e+06	2.36606e+06	802544	843363	436268	719818	982403	6.51415e+07	918679
2-C-methyl-D-erythritol 4-(dihydrogen phosphate)	C5 H13 O7 P	216.04	16.632	2.13674e+07	2.30536e+07	3.0109e+07	2.35158e+07	1.11277e+07	2.16388e+07	2.96828e+07	2.64343e+07	2.6725e+07	3.18616e+07	2.23982e+07	2.4727e+07	2.5963e+07	2.3218e+07	2.9657e+07	3.17606e+07	2.63519e+07	3.25956e+07	3.43153e+07	3.13097e+07	3.09435e+07	3.10305e+07	2.86051e+07	4.0555e+07	3.25924e+07	1.20835e+07	2.42427e+07	2.73094e+07	2.62782e+07	2.9846e+07	2.82711e+07	2.40409e+07	1.54575e+07	2.09946e+07	2.70381e+07	2.88502e+07	2.70431e+07	2.82036e+07	2.48334e+07	2.96616e+07	2.78028e+07	1.97898e+07	2.19583e+07	2.62086e+07	1.28712e+07	2.37971e+07
Proline	C5 H9 N O2	115.063	9.102	7.86856e+06	6.85217e+06	1.02036e+07	5.4687e+06	2.61116e+06	6.40775e+06	9.6247e+06	8.62867e+06	8.24039e+06	9.00798e+06	1.46048e+07	1.03187e+07	1.23074e+07	1.20178e+07	1.52328e+07	1.90741e+07	1.60951e+07	1.51597e+07	1.47987e+07	1.73836e+07	1.5896e+07	1.51803e+07	1.75661e+07	2.03994e+07	1.36232e+07	3.9884e+06	7.63917e+06	5.83431e+06	1.04073e+07	8.31102e+06	7.3877e+06	8.6748e+06	8.05942e+06	5.52046e+06	8.61303e+06	1.34002e+07	7.34995e+06	9.54693e+06	1.09688e+07	1.42106e+07	2.5302e+07	1.19977e+07	1.41359e+07	1.33786e+07	8.08603e+06	1.67422e+07
		113.992	0.877	1.35985e+07	1.06259e+07	9.69223e+06	6.68029e+06	1.72696e+07	2.83573e+07	3.04254e+07	2.64925e+07	2.31423e+07	1.8258e+07	1.83357e+07	2.46504e+07	2.01032e+07	2.26886e+07	2.13783e+07	1.50258e+07	9.34703e+06	2.09477e+07	1.4737e+07	1.95971e+07	2.53573e+07	2.34189e+07	2.63916e+07	2.53469e+07	1.98698e+07	1.03147e+07	2.73131e+07	1.65624e+07	1.50578e+07	2.49088e+07	1.33131e+07	1.35802e+07	1.53156e+07	1.48357e+07	1.56712e+07	1.85598e+07	1.25031e+07	1.41948e+07	2.29641e+07	2.74457e+07	2.55882e+07	2.19873e+07	2.89503e+07	2.78144e+07	2.07395e+07	2.30204e+07
4-Oxoproline	C5 H7 N O3	129.041	7.178	1.1478e+07	337703	1.08637e+07	6.13276e+06	359583	7.23818e+06	1.20865e+07	445645	431769	1.28782e+07	1.06564e+07	8.92708e+06	9.13379e+06	7.83732e+06	1.82404e+07	1.49129e+07	1.14711e+07	1.39589e+07	1.28502e+07	9.75818e+06	1.8619e+07	1.22437e+07	1.44956e+07	1.37991e+07	1.19592e+07	6.31267e+06	7.86001e+06	6.66115e+06	9.73635e+06	1.20464e+06	1.10502e+06	1.0632e+06	6.90348e+06	7.2806e+06	8.12204e+06	440854	331754	220485	143903	107371	598631	253002	249548	1.07056e+06	78807.6	204704
[Similar to: Norharman; ΔMass: 0.0179 Da]		168.051	17.695	2.70322e+07	2.01209e+07	2.59437e+07	1.48538e+07	5.90608e+06	1.93935e+07	2.93943e+07	2.04616e+07	2.41242e+07	2.4131e+07	3.05242e+07	2.66981e+07	2.87812e+07	2.91392e+07	3.92477e+07	3.88884e+07	3.39471e+07	4.34697e+07	3.24987e+07	3.55122e+07	3.2278e+07	3.44897e+07	3.77162e+07	4.61204e+07	2.96528e+07	8.40256e+06	1.88501e+07	2.00646e+07	2.36208e+07	2.44867e+07	2.43639e+07	2.6856e+07	2.02654e+07	1.22873e+07	1.92083e+07	2.73439e+07	2.11311e+07	2.65981e+07	1.78278e+07	2.50805e+07	2.80138e+07	2.14512e+07	2.39906e+07	2.9193e+07	1.25306e+07	2.4987e+07
[Similar to: 3-Hydroxymandelic acid; ΔMass: -41.9505 Da]	C6 H7 Cl O6	209.993	2.128	3.53398e+07	2.28881e+07	3.54144e+07	2.42898e+07	7.31366e+06	1.97416e+07	3.59663e+07	2.97883e+07	3.24768e+07	3.17873e+07	3.29817e+07	3.63597e+07	3.93388e+07	3.89496e+07	3.76161e+07	3.81888e+07	2.96857e+07	3.78489e+07	3.84809e+07	2.7018e+07	2.77618e+07	3.17404e+07	3.37082e+07	5.44697e+07	3.59921e+07	1.23804e+07	3.3411e+07	3.74953e+07	3.85746e+07	2.93684e+07	3.47718e+07	4.18163e+07	3.70433e+07	2.43261e+07	3.19469e+07	3.97871e+07	3.53073e+07	3.83209e+07	4.08595e+07	4.41618e+07	4.49591e+07	2.83154e+07	3.91058e+07	3.83928e+07	2.39057e+07	3.69675e+07
[Similar to: 2-Amino-1,3,4-octadecanetriol; ΔMass: -36.6599 Da]	C9 H8 O11 P2	353.953	10.511	3.13091e+07	3.11119e+07	3.16442e+07	1.90567e+07	1.37525e+07	2.86087e+07	3.29572e+07	2.7784e+07	3.23511e+07	2.69223e+07	2.40182e+07	3.09334e+07	3.31342e+07	2.63904e+07	2.80253e+07	3.29664e+07	2.47429e+07	3.2044e+07	3.31144e+07	3.52148e+07	2.99591e+07	2.89316e+07	3.08821e+07	5.35742e+07	3.91658e+07	1.70234e+07	2.58633e+07	2.97059e+07	3.0235e+07	2.92441e+07	3.60595e+07	3.68884e+07	3.601e+07	2.6462e+07	2.96844e+07	3.84799e+07	3.54142e+07	3.82104e+07	3.79561e+07	4.33709e+07	4.51699e+07	2.96956e+07	3.97133e+07	4.25748e+07	2.86555e+07	3.89347e+07
[Similar to: DL-Dipalmitoylphosphatidylcholine; ΔMass: -54.0474 Da]	C43 H87 N3 O5 P2	787.61	1.149	1.42637e+07	1.78286e+07	1.41091e+07	1.97681e+07	3.37888e+06	1.26684e+07	1.34363e+07	1.3056e+07	1.45256e+07	1.46333e+07	5.7607e+06	4.97498e+06	1.22095e+07	1.42089e+07	9.57578e+06	1.0119e+07	7.15298e+06	4.92879e+06	1.08494e+07	1.13821e+07	1.29779e+07	1.1155e+07	1.24661e+07	2.54195e+06	2.54567e+06	1.81488e+07	1.78198e+07	1.69645e+07	1.27485e+07	1.58059e+07	1.34644e+07	1.94727e+07	1.68785e+07	1.95516e+07	2.11426e+07	1.41697e+07	2.08438e+07	2.17874e+07	1.58926e+07	1.43752e+07	9.82819e+06	1.41552e+07	7.65531e+06	7.74257e+06	9.47882e+06	9.76289e+06
Nicotinamide	C6 H6 N2 O	122.048	1.249	2.14782e+07	1.76612e+07	2.1983e+07	1.40398e+07	9.50549e+06	1.97477e+07	2.36996e+07	1.96894e+07	2.20317e+07	2.21665e+07	2.2764e+07	2.49317e+07	2.43302e+07	2.0941e+07	2.52334e+07	2.35037e+07	2.10484e+07	2.9217e+07	2.31452e+07	2.23529e+07	2.11567e+07	2.14128e+07	1.71829e+07	5.09494e+07	3.27478e+07	1.02358e+07	1.6974e+07	1.99738e+07	2.05936e+07	2.09313e+07	2.29651e+07	2.05907e+07	1.99634e+07	1.31912e+07	1.9254e+07	2.16871e+07	1.90588e+07	1.71652e+07	2.01724e+07	2.24741e+07	2.63382e+07	1.68096e+07	2.22936e+07	2.58212e+07	1.64681e+07	2.17367e+07
Carbocysteine	C5 H9 N O4 S	179.025	2.11	3.68674e+06	4.09129e+06	3.98951e+06	6.6585e+06	2.47392e+06	5.70445e+06	5.34308e+06	2.44735e+06	2.68254e+06	2.39967e+06	5.45314e+06	1.57467e+06	1.39905e+06	3.68891e+06	3.63284e+06	3.51202e+06	2.11894e+06	3.34053e+06	2.79586e+06	3.71012e+06	3.39339e+06	4.478e+06	2.64268e+06	4.45525e+06	474771	325423	4.19769e+06	4.21458e+06	531371	7.06827e+06	2.74684e+06	3.54205e+06	5.5655e+06	4.68194e+06	3.80487e+06	4.35985e+06	4.4375e+06	4.05252e+06	2.64491e+06	7.42201e+06	8.16634e+06	4.72994e+06	7.92286e+06	6.54053e+06	4.39863e+06	2.8561e+06
L-(-)-Methionine	C5 H11 N O2 S	149.05	7.945	6.14139e+06	5.69833e+06	7.94858e+06	4.84364e+06	1.95003e+06	5.34136e+06	8.13714e+06	6.19717e+06	6.21835e+06	6.07545e+06	1.22228e+07	6.17332e+06	1.06716e+07	8.17575e+06	1.17357e+07	1.40334e+07	1.53633e+07	1.14703e+07	1.1858e+07	9.85274e+06	1.45085e+07	1.53096e+07	1.26618e+07	1.39369e+07	1.02491e+07	3.37817e+06	6.40057e+06	5.20157e+06	7.62109e+06	1.07541e+07	8.6497e+06	7.3498e+06	6.48649e+06	5.03052e+06	7.04177e+06	1.43426e+07	7.8431e+06	7.71219e+06	8.92752e+06	1.09497e+07	2.2235e+07	1.05923e+07	1.19307e+07	1.21776e+07	6.41464e+06	1.28872e+07
	C12 H32 N7 P	305.244	0.928	2.71491e+07	2.19881e+07	2.71144e+07	1.99179e+07	1.01357e+07	1.86143e+07	2.57633e+07	2.36296e+07	2.23629e+07	2.41867e+07	2.49115e+07	2.47501e+07	2.55519e+07	2.70837e+07	2.41454e+07	2.28012e+07	2.41859e+07	2.44965e+07	2.79949e+07	2.11374e+07	2.76102e+07	2.46979e+07	2.28847e+07	3.81156e+07	2.91317e+07	1.62728e+07	2.35515e+07	2.51664e+07	2.61982e+07	2.73449e+07	2.83032e+07	2.82363e+07	2.76147e+07	1.63996e+07	2.45165e+07	3.0914e+07	2.275e+07	2.64954e+07	2.56644e+07	2.77324e+07	2.98403e+07	2.28148e+07	2.3758e+07	2.64538e+07	1.80019e+07	2.71755e+07
α-D-Mannose 1-phosphate	C6 H13 O9 P	260.03	20.833	5.37291e+06	3.68141e+06	4.83956e+06	3.80007e+06	1.278e+06	4.09907e+06	5.61288e+06	6.91127e+06	6.03573e+06	7.03869e+06	4.37787e+06	4.1963e+06	3.48237e+06	5.49732e+06	9.04709e+06	7.46396e+06	5.95496e+06	9.93976e+06	1.25468e+07	9.82206e+06	6.71219e+06	7.23422e+06	1.01315e+07	6.95439e+06	4.94248e+06	1.12154e+06	3.12745e+06	3.62546e+06	2.27662e+06	7.41865e+06	5.68198e+06	1.10325e+07	6.45331e+06	3.48468e+06	8.61785e+06	9.61004e+06	4.89243e+06	7.55342e+06	6.08746e+06	2.10418e+07	1.30707e+07	9.91589e+06	1.48223e+07	1.74944e+07	6.39767e+06	1.89178e+07
[Similar to: L-Cysteic acid; ΔMass: -180.9890 Da]	C7 H8 N6 O7 P2	349.994	13.504	2.25767e+07	1.94904e+07	1.96968e+07	1.60147e+07	5.50863e+06	1.9719e+07	2.43525e+07	1.55669e+07	2.33222e+07	2.14557e+07	4.6126e+07	2.75218e+07	2.77739e+07	2.68724e+07	2.66857e+07	2.71429e+07	2.68168e+07	2.88639e+07	1.92787e+07	2.34001e+07	2.65007e+07	2.85537e+07	2.26185e+07	3.95208e+07	3.148e+07	8.27192e+06	2.25827e+07	2.33741e+07	2.35367e+07	2.43688e+07	2.42212e+07	2.42885e+07	2.13216e+07	1.60838e+07	1.76017e+07	2.28789e+07	2.20713e+07	1.31895e+07	2.18562e+07	1.61771e+07	3.03365e+07	1.54905e+07	2.57435e+07	2.76796e+07	1.33623e+07	2.46384e+07
N-(2-Sulfoethyl)-D-alanine	C5 H11 N O5 S	197.035	2.1	5.5829e+06	6.09591e+06	5.09997e+06	7.22247e+06	2.94553e+06	7.3773e+06	7.42195e+06	6.81182e+06	6.05894e+06	3.47291e+06	6.49627e+06	3.17808e+06	2.80544e+06	5.05334e+06	4.66348e+06	4.91897e+06	3.20102e+06	3.88569e+06	4.03662e+06	5.22626e+06	5.64602e+06	5.29805e+06	4.01397e+06	5.09094e+06	1.72198e+06	1.31448e+06	5.1108e+06	5.93066e+06	1.76114e+06	1.01844e+07	4.66065e+06	8.10662e+06	6.09643e+06	7.13977e+06	6.22454e+06	7.24807e+06	6.32539e+06	6.5903e+06	4.07162e+06	9.00283e+06	9.61272e+06	5.75051e+06	8.78879e+06	8.6095e+06	5.13367e+06	4.47027e+06
DL-Arginine	C6 H14 N4 O2	174.111	21.974	1.86802e+07	1.20401e+07	1.75935e+07	1.38804e+07	4.99281e+06	1.42048e+07	1.6266e+07	1.37604e+07	1.39618e+07	1.6295e+07	2.74147e+07	1.72697e+07	2.09959e+07	2.14101e+07	3.80446e+07	3.05842e+07	3.2222e+07	3.45164e+07	3.0849e+07	3.47292e+07	2.80045e+07	3.04369e+07	3.36384e+07	2.71878e+07	2.07748e+07	5.14625e+06	2.10258e+07	1.9124e+07	1.42862e+07	1.70538e+07	1.44888e+07	1.68476e+07	1.6278e+07	1.14833e+07	1.52201e+07	1.69883e+07	1.36901e+07	1.36535e+07	1.19148e+07	1.80943e+07	2.12702e+07	1.77187e+07	1.66986e+07	1.80611e+07	1.34791e+07	1.79935e+07
		256.952	10.463	1.98988e+07	8.10718e+06	1.64544e+07	1.66909e+07	4.466e+06	1.58811e+07	1.52463e+07	1.11853e+07	1.38732e+07	5.96042e+06	1.76728e+07	1.14534e+07	1.28743e+07	1.81916e+07	6.66897e+06	1.06064e+07	6.40108e+06	1.09125e+07	6.10703e+06	1.43304e+07	1.25435e+07	1.70477e+07	7.78161e+06	1.62907e+07	1.21965e+07	3.35638e+06	1.36151e+07	1.36369e+07	9.46297e+06	2.10314e+07	1.38741e+07	1.33256e+07	1.42191e+07	9.67115e+06	1.13637e+07	1.25816e+07	1.41496e+07	1.52396e+07	1.21616e+07	1.76716e+07	1.3946e+07	8.14745e+06	1.47184e+07	1.47629e+07	4.82483e+06	1.44661e+07
3-Methylsulfolene	C5 H8 O2 S	132.024	7.882	5.17016e+06	4.60336e+06	6.27825e+06	3.97154e+06	1.57998e+06	4.46571e+06	6.99293e+06	5.12594e+06	4.97086e+06	5.76463e+06	1.02679e+07	5.30655e+06	8.66917e+06	7.04273e+06	9.48442e+06	1.15508e+07	1.29424e+07	9.11606e+06	1.01146e+07	8.476e+06	1.23324e+07	1.36452e+07	1.03899e+07	1.14594e+07	8.09422e+06	2.76321e+06	4.95646e+06	3.88717e+06	6.46673e+06	9.29713e+06	7.16957e+06	6.16323e+06	5.49162e+06	3.97103e+06	5.9861e+06	1.22742e+07	6.6463e+06	6.63992e+06	6.84997e+06	8.81328e+06	1.87318e+07	8.75039e+06	1.01966e+07	1.0181e+07	5.0471e+06	1.11264e+07
Creatinine	C4 H7 N3 O	113.059	2.324	1.44121e+07	1.30954e+07	1.08102e+07	8.5606e+06	5.19259e+06	1.01893e+07	1.38473e+07	1.24486e+07	1.64678e+07	1.57783e+07	1.10867e+07	1.43315e+07	1.79434e+07	1.34341e+07	1.49455e+07	1.4245e+07	9.62777e+06	1.55307e+07	1.21257e+07	1.23299e+07	1.90201e+07	1.42585e+07	1.1943e+07	3.21337e+07	2.25462e+07	8.77002e+06	1.24076e+07	1.22145e+07	1.85597e+07	1.79866e+07	1.68763e+07	1.8759e+07	1.77082e+07	9.92972e+06	1.45766e+07	1.73976e+07	1.42909e+07	1.58938e+07	2.37141e+07	1.75033e+07	2.08711e+07	9.54933e+06	1.97552e+07	1.97355e+07	9.41765e+06	1.67997e+07
[Similar to: Fumaric acid; ΔMass: -27.9938 Da]		144.005	2.123	3.14634e+07	2.92694e+07	2.92747e+07	2.24999e+07	7.36057e+06	2.43447e+07	3.02979e+07	2.81321e+07	2.79017e+07	2.90409e+07	2.74081e+07	3.24534e+07	3.6142e+07	3.3686e+07	3.53669e+07	3.53517e+07	2.53386e+07	3.42225e+07	3.00602e+07	3.20087e+07	3.48903e+07	2.62902e+07	3.04782e+07	4.09266e+07	3.57927e+07	1.80597e+07	2.91162e+07	3.36593e+07	3.4595e+07	3.39492e+07	3.01413e+07	3.51195e+07	3.29095e+07	2.1514e+07	2.94261e+07	3.06079e+07	3.14397e+07	3.12189e+07	3.27155e+07	3.7765e+07	3.54843e+07	2.55055e+07	3.45429e+07	3.49772e+07	2.27401e+07	3.46695e+07
(2R)-3-{[(2-Aminoethoxy)(hydroxy)phosphoryl]oxy}-2-[(1Z,11Z)-1,11-octadecadien-1-yloxy]propyl (5Z,8Z,11Z,14Z)-5,8,11,14-icosatetraenoate	C43 H76 N O7 P	749.535	1.142	2.23218e+07	2.2072e+07	1.52145e+07	2.72071e+07	7.36108e+06	2.03632e+07	1.78228e+07	1.62039e+07	2.05777e+07	1.90109e+07	7.26689e+06	1.14347e+07	1.40388e+07	1.49192e+07	1.67707e+07	1.59775e+07	1.05893e+07	1.07205e+07	1.52253e+07	1.29072e+07	1.87398e+07	1.88306e+07	1.82169e+07	6.07479e+06	7.07414e+06	1.71113e+07	1.75254e+07	1.57366e+07	1.89168e+07	1.47554e+07	2.21515e+07	2.35027e+07	2.61148e+07	1.75995e+07	2.56729e+07	1.46456e+07	2.36665e+07	2.3617e+07	1.93782e+07	2.23084e+07	1.04505e+07	2.00744e+07	1.07645e+07	1.47925e+07	1.07734e+07	1.45483e+07
[Similar to: Cytidine 5'-diphosphocholine; ΔMass: 198.0453 Da]	C8 H6 N10 O3	290.062	3.471	2.45303e+07	2.47005e+07	1.9225e+07	2.15443e+07	1.8705e+07	2.27959e+07	2.17346e+07	2.37992e+07	2.64596e+07	2.44201e+07	1.30181e+07	2.46422e+07	3.06703e+07	2.22301e+07	9.46176e+06	2.10725e+07	1.54345e+07	2.5028e+07	8.11268e+06	2.89026e+07	2.49583e+07	2.528e+07	1.962e+07	2.52142e+07	2.58522e+07	1.99363e+07	2.51485e+07	2.22356e+07	1.82225e+07	2.43908e+07	2.54349e+07	2.46813e+07	2.37724e+07	1.47336e+07	2.60297e+07	3.06574e+07	3.50433e+07	2.39905e+07	2.8963e+07	2.69756e+07	2.87961e+07	2.66499e+07	3.13266e+07	2.94391e+07	2.52121e+07	2.8995e+07
1,2-di-[(9Z,12Z)-octadecadienoyl]-sn-glycero-3-phosphocholine	C44 H80 N O8 P	781.561	1.193	2.15629e+07	2.1978e+07	6.39266e+06	2.58554e+07	7.44153e+06	1.96894e+07	1.76005e+07	1.58204e+07	1.98474e+07	1.84991e+07	7.31812e+06	1.1543e+07	1.38069e+07	1.49644e+07	1.66784e+07	1.58624e+07	1.05914e+07	1.093e+07	1.49451e+07	1.26795e+07	1.83267e+07	1.829e+07	1.79307e+07	6.272e+06	7.30435e+06	1.65211e+07	1.73904e+07	1.55368e+07	1.88772e+07	1.46656e+07	2.18437e+07	2.28499e+07	2.52927e+07	1.68208e+07	2.4942e+07	1.45994e+07	2.29499e+07	2.28337e+07	1.82029e+07	2.17487e+07	1.03251e+07	1.964e+07	1.04382e+07	1.45078e+07	5.55527e+06	1.4423e+07
Threonine	C4 H9 N O3	119.057	15.553	1.69214e+07	1.46659e+07	1.81184e+07	1.29902e+07	5.95809e+06	1.52098e+07	1.68616e+07	1.73173e+07	2.16246e+07	1.6426e+07	2.4948e+07	1.70478e+07	1.88264e+07	2.09195e+07	2.24116e+07	2.63781e+07	2.26301e+07	2.40727e+07	2.07483e+07	2.28451e+07	2.46162e+07	2.1475e+07	2.5829e+07	2.95456e+07	2.01046e+07	9.99452e+06	1.80004e+07	1.51572e+07	1.99216e+07	1.58993e+07	1.67036e+07	1.60886e+07	1.79255e+07	1.1915e+07	1.53005e+07	1.88027e+07	1.63304e+07	1.67363e+07	1.60582e+07	1.92571e+07	2.51733e+07	1.53445e+07	1.88959e+07	2.06449e+07	1.38483e+07	2.00247e+07
[Similar to: Methylmalonic acid; ΔMass: -43.9887 Da]		162.015	2.097	2.92753e+07	2.74697e+07	2.89984e+07	2.12155e+07	7.13119e+06	2.34137e+07	3.02923e+07	2.67709e+07	2.63844e+07	2.8144e+07	2.70107e+07	3.07706e+07	3.45493e+07	3.22097e+07	3.42083e+07	3.44307e+07	2.47444e+07	3.32809e+07	2.98966e+07	3.09639e+07	3.2987e+07	2.62999e+07	2.94242e+07	3.99188e+07	3.60027e+07	1.66988e+07	2.7391e+07	3.14496e+07	3.23188e+07	3.05835e+07	2.79229e+07	3.33572e+07	3.1534e+07	2.02625e+07	2.74199e+07	2.88765e+07	2.95278e+07	2.91304e+07	3.04611e+07	3.6771e+07	3.4737e+07	2.46303e+07	3.34779e+07	3.33928e+07	2.22571e+07	3.31499e+07
[Similar to: Creatinine; ΔMass: -39.9920 Da]		153.051	15.631	3.06809e+07	2.80076e+07	3.07884e+07	2.48139e+07	1.75083e+07	2.56403e+07	2.98007e+07	2.57757e+07	2.66829e+07	3.17617e+07	2.9337e+07	2.84848e+07	2.6876e+07	2.71969e+07	3.10208e+07	3.37859e+07	3.35696e+07	3.51561e+07	2.87402e+07	2.52839e+07	2.82457e+07	3.33557e+07	2.74109e+07	3.41251e+07	2.96333e+07	2.02073e+07	2.69168e+07	2.87403e+07	2.99467e+07	2.92485e+07	2.81878e+07	3.05664e+07	2.87142e+07	2.40129e+07	2.48615e+07	2.86898e+07	2.70597e+07	2.82816e+07	3.01437e+07	2.94958e+07	2.93488e+07	2.20445e+07	2.74972e+07	2.73597e+07	2.15395e+07	2.57748e+07
	C9 H21 N4 O12 P3	470.037	13.505	1.52538e+07	1.07603e+07	1.43371e+07	1.01866e+07	2.64962e+06	1.20134e+07	1.59377e+07	1.04847e+07	1.28799e+07	1.33983e+07	3.31188e+07	1.95743e+07	1.68446e+07	1.9499e+07	1.96349e+07	1.87614e+07	1.63284e+07	2.23678e+07	1.50335e+07	1.5689e+07	1.78584e+07	2.21845e+07	1.52615e+07	2.94586e+07	2.07892e+07	4.631e+06	1.54383e+07	1.59586e+07	1.69968e+07	1.52464e+07	1.52509e+07	1.50051e+07	1.36914e+07	9.85649e+06	1.14441e+07	1.38855e+07	1.30373e+07	1.31597e+07	1.37653e+07	1.72511e+07	1.62794e+07	8.71152e+06	1.63447e+07	1.44416e+07	9.62188e+06	1.44877e+07
Acetylcholine	C7 H15 N O2	145.11	18.301	1.30177e+07	1.32215e+07	1.63891e+07	8.81011e+06	3.88922e+06	1.23875e+07	1.39612e+07	1.14535e+07	1.22577e+07	1.09229e+07	2.8764e+07	2.30729e+07	2.28399e+07	2.45019e+07	1.98775e+07	2.14342e+07	1.71695e+07	2.6219e+07	2.27713e+07	1.89062e+07	1.99026e+07	1.58799e+07	1.85009e+07	3.97638e+07	2.39318e+07	8.66439e+06	1.84382e+07	2.06856e+07	2.25326e+07	1.74582e+07	1.51126e+07	1.12848e+07	1.42641e+07	9.59268e+06	1.09066e+07	9.8476e+06	1.08483e+07	1.33121e+07	1.22411e+07	2.00517e+07	2.59086e+07	1.25984e+07	1.71801e+07	2.0439e+07	1.29797e+07	2.28964e+07
[Similar to: L-Aspartic acid; ΔMass: -43.0130 Da]	C9 H9 N2 P	176.05	19.079	2.60841e+07	2.56927e+07	2.49455e+07	1.90356e+07	1.02498e+07	2.42749e+07	2.62294e+07	2.24836e+07	2.47622e+07	2.43947e+07	2.15894e+07	2.46338e+07	2.57947e+07	2.47185e+07	2.29209e+07	2.42686e+07	1.82953e+07	2.61833e+07	2.21523e+07	2.19301e+07	2.13516e+07	2.06783e+07	2.14623e+07	3.95095e+07	2.95332e+07	1.34581e+07	2.26561e+07	2.71058e+07	2.32316e+07	2.89605e+07	2.6936e+07	2.637e+07	2.76635e+07	1.91923e+07	2.36614e+07	2.5875e+07	2.46464e+07	2.61474e+07	2.57792e+07	2.71493e+07	2.70536e+07	2.01535e+07	2.27643e+07	2.70827e+07	2.12163e+07	2.19251e+07
	C11 H10 N6 O9 P2	431.996	13.507	1.04592e+07	1.11906e+07	9.84203e+06	1.02995e+07	3.1841e+06	1.32705e+07	1.70788e+07	9.76857e+06	1.75547e+07	1.48907e+07	3.27527e+07	1.7681e+07	2.01377e+07	1.92072e+07	1.96932e+07	1.91766e+07	1.84423e+07	1.99312e+07	1.3672e+07	1.25701e+07	1.68862e+07	1.42525e+07	1.30916e+07	2.80943e+07	2.41524e+07	5.45441e+06	1.52147e+07	1.69922e+07	1.35054e+07	1.6966e+07	1.66472e+07	1.5066e+07	1.01325e+07	1.02826e+07	1.20012e+07	1.54338e+07	1.53996e+07	8.69069e+06	1.34591e+07	1.15687e+07	2.07045e+07	1.06122e+07	1.67383e+07	1.92836e+07	9.59861e+06	1.66214e+07
[Similar to: Erythrono-1,4-lactone; ΔMass: -39.9935 Da]		158.02	2.297	1.34643e+07	1.07202e+07	1.98632e+07	1.25723e+07	1.65472e+07	1.53452e+07	2.12797e+07	1.66099e+07	1.59841e+07	1.66744e+07	1.68631e+07	2.14458e+07	1.96321e+07	1.6429e+07	2.19861e+07	2.11527e+07	1.90744e+07	2.2117e+07	1.55604e+07	1.93842e+07	2.12665e+07	1.97791e+07	1.65822e+07	2.7897e+07	2.24454e+07	1.22593e+07	1.28356e+07	6.29453e+06	1.8863e+07	1.18143e+07	1.25108e+07	9.59151e+06	9.88057e+06	1.05363e+07	1.13574e+07	1.66124e+07	9.7846e+06	7.25507e+06	1.54093e+07	2.03266e+07	2.1061e+07	2.17467e+07	2.88404e+07	2.54737e+07	2.21687e+07	2.38736e+07
	C10 H22 N3 O7 P	327.119	2.408	1.18843e+07	1.37445e+07	2.19116e+06	1.26109e+06	375570	6.95225e+06	318165	6.35039e+06	466734	719676	5.43265e+06	1.38262e+06	9.83821e+06	5.16297e+06	250412	204244	171435	509598	296021	244783	260729	236261	329830	3.8451e+07	1.33402e+06	3.73543e+06	2.24721e+07	2.90226e+07	8.64414e+06	5.92607e+06	1.98317e+06	9.10061e+06	1.65938e+07	1.03037e+06	708984	764653	1.13599e+07	1.2591e+06	1.80597e+06	720613	6.61015e+06	261273	3.13213e+07	516978	304560	1.35099e+06
Trigonelline	C7 H7 N O2	137.047	7.273	419613	597869	562380	556566	193221	491284	483037	341457	611017	437460	1.1442e+07	4.98827e+06	5.63166e+06	8.42586e+06	1.66564e+06	2.06296e+06	2.27297e+06	1.66009e+06	2.59827e+06	2.40264e+06	2.00508e+06	2.84942e+06	2.66867e+06	8.7869e+06	4.38984e+06	1.21117e+06	8.48469e+06	2.02111e+06	3.85452e+06	826364	764584	781881	458979	359412	635014	841432	489610	755805	597284	4.55447e+06	2.60091e+07	7.78251e+06	9.83161e+06	7.59799e+06	6.96021e+06	9.40058e+06
[Similar to: DL-Carnitine; ΔMass: -101.0331 Da]		262.138	15.593	1.8387e+07	1.48664e+07	1.70787e+07	1.14779e+07	4.60939e+06	1.53147e+07	1.84694e+07	1.36385e+07	1.48692e+07	1.741e+07	1.6117e+07	1.50668e+07	1.97097e+07	1.57238e+07	1.92093e+07	2.14433e+07	1.7473e+07	2.24141e+07	1.68331e+07	1.66214e+07	1.75378e+07	1.83722e+07	1.76901e+07	3.80416e+07	2.00735e+07	6.01955e+06	1.36527e+07	1.81247e+07	1.71214e+07	2.15013e+07	1.64093e+07	1.79537e+07	1.81432e+07	9.1322e+06	1.40527e+07	1.8896e+07	1.55582e+07	1.56881e+07	1.65613e+07	1.69275e+07	1.89634e+07	9.87873e+06	1.52075e+07	1.64954e+07	8.49456e+06	1.46559e+07
[Similar to: DL-Dipalmitoylphosphatidylcholine; ΔMass: 550.4963 Da]	C5 H14 N O4 P	183.066	21.494	1.38927e+07	1.01802e+07	1.2949e+07	7.51434e+06	2.61804e+06	9.07673e+06	1.44515e+07	1.15691e+07	1.24872e+07	1.20841e+07	1.33154e+07	8.81993e+06	1.0041e+07	1.11371e+07	2.22556e+07	2.3968e+07	1.35507e+07	2.21139e+07	2.07231e+07	1.99474e+07	1.63126e+07	1.54369e+07	2.212e+07	2.71081e+07	1.9004e+07	3.02237e+06	9.45546e+06	9.46784e+06	9.64814e+06	1.53374e+07	1.06082e+07	1.49478e+07	1.23699e+07	6.30458e+06	1.09457e+07	1.32333e+07	9.46595e+06	1.0981e+07	1.2385e+07	2.16715e+07	1.96648e+07	1.04143e+07	1.55418e+07	1.49371e+07	7.71652e+06	1.66143e+07
Valine	C5 H11 N O2	117.078	8.872	6.35876e+06	5.81841e+06	7.55423e+06	5.41696e+06	1.82201e+06	5.83773e+06	7.36126e+06	5.77082e+06	6.4707e+06	7.18908e+06	9.77764e+06	6.67806e+06	8.01223e+06	8.04902e+06	1.20795e+07	1.31902e+07	1.4113e+07	9.97723e+06	1.17323e+07	1.33984e+07	1.22504e+07	1.21379e+07	1.43924e+07	1.57907e+07	1.02744e+07	3.10927e+06	6.4778e+06	7.07188e+06	7.75614e+06	7.08809e+06	7.15991e+06	7.62183e+06	7.6771e+06	4.14508e+06	6.33285e+06	1.18758e+07	5.87466e+06	9.07756e+06	8.70902e+06	1.24289e+07	2.14991e+07	1.08933e+07	1.11004e+07	1.17144e+07	7.90575e+06	1.27701e+07
	C3 H11 N9 O6	269.084	3.405	2.06309e+07	2.11098e+07	2.05055e+07	1.94375e+07	1.0572e+07	2.00538e+07	2.05845e+07	2.15119e+07	2.45255e+07	2.25955e+07	2.02001e+07	2.33207e+07	2.40496e+07	2.2158e+07	1.91872e+07	1.86192e+07	1.17302e+07	2.1631e+07	1.8391e+07	2.22883e+07	2.13253e+07	2.29652e+07	1.84246e+07	2.45269e+07	2.44945e+07	1.30937e+07	1.89843e+07	2.01226e+07	1.74233e+07	2.8987e+07	2.76165e+07	2.73337e+07	2.65803e+07	2.00194e+07	2.61678e+07	3.28498e+07	2.45556e+07	2.87027e+07	3.01534e+07	2.86867e+07	3.33246e+07	2.2425e+07	2.43615e+07	3.20224e+07	2.04926e+07	2.84548e+07
[Similar to: 2-Amino-1,3,4-octadecanetriol; ΔMass: -134.6371 Da]	C10 H11 Cl O14 P2	451.93	10.512	2.03667e+07	2.04632e+07	1.87174e+07	1.38105e+07	7.77874e+06	1.73689e+07	2.09118e+07	1.66189e+07	2.02754e+07	1.49044e+07	1.69471e+07	1.93171e+07	1.93302e+07	2.13794e+07	1.73447e+07	2.04372e+07	1.50045e+07	1.95735e+07	2.08571e+07	2.17289e+07	1.77917e+07	1.73429e+07	1.99164e+07	3.58314e+07	2.58076e+07	9.58087e+06	1.55835e+07	1.91217e+07	1.91131e+07	2.42947e+07	2.24273e+07	2.36587e+07	2.2951e+07	1.60154e+07	2.04648e+07	2.40221e+07	2.32745e+07	2.25322e+07	2.43506e+07	2.75552e+07	2.50648e+07	1.88509e+07	2.54676e+07	2.91489e+07	1.80207e+07	2.5978e+07
[Similar to: L-Threonic acid; ΔMass: 22.0428 Da]		113.994	2.134	2.07684e+07	1.86018e+07	1.95619e+07	1.48519e+07	5.50258e+06	1.50348e+07	2.01262e+07	1.98566e+07	1.89814e+07	2.0083e+07	1.69904e+07	2.21724e+07	2.42576e+07	2.30925e+07	2.29694e+07	2.39315e+07	1.57669e+07	2.36079e+07	1.90294e+07	2.06733e+07	2.16132e+07	1.77693e+07	1.82186e+07	3.2345e+07	2.63769e+07	1.13984e+07	1.9009e+07	1.9966e+07	2.17831e+07	2.16916e+07	2.18061e+07	2.32092e+07	2.42588e+07	1.58214e+07	2.02157e+07	2.58797e+07	2.38568e+07	2.40659e+07	2.62322e+07	3.31715e+07	3.02458e+07	1.98577e+07	3.19178e+07	1.98171e+07	1.76414e+07	2.79097e+07
(2S,4S)-4-(beta-L-Arabinofuranosyloxy)-2-pyrrolidiniumcarboxylate	C10 H17 N O7	263.1	4.544	1.53822e+07	1.72408e+07	8.82108e+06	1.62683e+07	1.32321e+07	1.63682e+07	9.55464e+06	1.7513e+07	1.31841e+07	1.21893e+07	1.17457e+07	7.61017e+06	6.98586e+06	1.07377e+07	4.39091e+06	4.53508e+06	7.27004e+06	5.20643e+06	5.76634e+06	7.10503e+06	9.4909e+06	1.19969e+07	1.23066e+07	886014	2.52201e+06	1.11915e+07	1.47219e+07	1.4823e+07	5.11837e+06	1.33724e+07	1.26864e+07	9.93503e+06	1.46131e+07	2.21847e+07	1.45462e+07	1.33005e+07	1.36666e+07	1.42412e+07	1.17875e+07	3.78051e+06	4.80276e+06	1.03335e+07	2.75957e+06	6.64951e+06	1.49505e+07	5.08904e+06
		760.58	1.422	1.18973e+07	1.24571e+07	6.41424e+06	1.05077e+07	3.12388e+06	5.7638e+06	6.22671e+06	1.571e+07	6.19346e+06	4.55697e+06	7.42422e+06	6.61079e+06	5.92376e+06	7.56403e+06	1.11089e+07	3.13547e+06	2.36398e+06	1.86751e+06	1.29453e+07	3.52138e+06	6.97431e+06	5.11114e+06	1.58954e+07	869758	2.76989e+06	7.77104e+06	1.04448e+07	1.70548e+07	1.8221e+07	1.12804e+07	1.36534e+07	1.59811e+07	1.38556e+07	1.64266e+07	1.46849e+07	1.11512e+07	1.5624e+07	2.36255e+07	1.10071e+07	7.74006e+06	3.85201e+06	1.52367e+07	3.57973e+06	4.86967e+06	3.27028e+06	1.0348e+07
trans-3-Indoleacrylic acid	C11 H9 N O2	187.063	6.665	5.89874e+06	4.0185e+06	6.8009e+06	3.47786e+06	719102	3.55034e+06	5.40284e+06	3.89541e+06	6.10284e+06	5.02751e+06	6.18867e+06	5.25033e+06	6.6467e+06	6.09601e+06	8.05564e+06	7.50553e+06	8.53312e+06	1.02486e+07	7.10916e+06	9.16757e+06	8.72572e+06	9.43153e+06	8.11209e+06	8.53877e+06	7.90347e+06	1.87621e+06	5.38696e+06	3.93759e+06	4.56767e+06	5.95443e+06	5.74317e+06	5.74384e+06	5.23477e+06	3.58703e+06	5.18208e+06	9.96651e+06	6.30928e+06	6.07198e+06	6.82462e+06	7.85275e+06	1.39824e+07	6.38372e+06	6.76371e+06	8.74053e+06	4.33738e+06	9.99973e+06
[Similar to: Hypoxanthine; ΔMass: -1.0029 Da]		137.041	2.265	1.07689e+07	8.29288e+06	1.12206e+07	8.7732e+06	6.23504e+06	7.65255e+06	1.37585e+07	8.97518e+06	1.00444e+07	9.62654e+06	1.18855e+07	1.12341e+07	9.65241e+06	1.07696e+07	1.4063e+07	1.34482e+07	1.06883e+07	1.25287e+07	9.29743e+06	1.11319e+07	1.59704e+07	1.40129e+07	1.13362e+07	1.09764e+07	1.18419e+07	5.32974e+06	7.20696e+06	6.39383e+06	9.25907e+06	1.15517e+07	1.02694e+07	9.27994e+06	7.98389e+06	9.43375e+06	1.00473e+07	1.32716e+07	9.41227e+06	9.64268e+06	1.28983e+07	1.40966e+07	1.24125e+07	1.02928e+07	9.27788e+06	1.43659e+07	9.6544e+06	1.29875e+07
	C10 H12 N4 O2 P2	282.044	2.247	1.18267e+07	1.23878e+07	1.12278e+07	9.30711e+06	5.6978e+06	1.14339e+07	1.29459e+07	1.28907e+07	1.31725e+07	1.29775e+07	1.43716e+07	1.35396e+07	1.19749e+07	1.39919e+07	1.05508e+07	1.12248e+07	9.00286e+06	1.25425e+07	9.68744e+06	1.30002e+07	1.3162e+07	1.35724e+07	1.21025e+07	1.65239e+07	1.33764e+07	5.78157e+06	9.20172e+06	8.7885e+06	8.6065e+06	1.51872e+07	1.39248e+07	1.33294e+07	1.43016e+07	9.08997e+06	1.16024e+07	1.79406e+07	1.10687e+07	1.17969e+07	1.53635e+07	1.6824e+07	2.2778e+07	1.2658e+07	1.73307e+07	1.88011e+07	1.1315e+07	1.60486e+07
DL-Tryptophan	C11 H12 N2 O2	204.089	6.658	6.5546e+06	4.60504e+06	7.46601e+06	4.02132e+06	798881	4.26201e+06	5.92281e+06	4.43397e+06	6.4429e+06	5.49265e+06	7.12192e+06	6.08771e+06	7.1108e+06	6.63532e+06	9.3725e+06	9.89032e+06	1.06915e+07	1.17405e+07	8.09533e+06	1.00187e+07	9.68311e+06	1.04222e+07	9.91041e+06	1.0649e+07	9.00676e+06	2.29786e+06	5.90383e+06	4.6262e+06	5.48566e+06	6.7643e+06	6.152e+06	6.10225e+06	5.7301e+06	3.92328e+06	5.19416e+06	1.03269e+07	6.67964e+06	6.09833e+06	7.28696e+06	8.26678e+06	1.434e+07	6.74466e+06	7.08264e+06	9.19736e+06	3.86113e+06	9.79524e+06
		89.0462	15.593	2.21905e+07	1.72223e+07	1.9515e+07	1.51993e+07	7.91512e+06	1.84303e+07	2.09489e+07	1.73562e+07	1.77717e+07	2.0489e+07	1.81937e+07	1.84033e+07	2.13449e+07	1.97507e+07	2.17177e+07	2.18836e+07	1.95596e+07	2.37121e+07	2.34745e+07	2.00949e+07	2.00772e+07	1.94346e+07	2.02289e+07	3.28908e+07	2.33378e+07	1.08456e+07	1.67072e+07	2.03547e+07	1.91453e+07	2.08023e+07	1.97018e+07	2.20403e+07	2.01617e+07	1.4257e+07	1.68278e+07	1.97911e+07	1.8913e+07	1.93858e+07	1.99157e+07	1.94303e+07	2.13425e+07	1.35767e+07	1.86918e+07	2.07611e+07	1.26621e+07	1.81995e+07
1-{[(2-Aminoethyl)(hydroxy)phosphoryl]oxy}-3-(palmitoyloxy)-2-propanyl (9Z)-9-octadecenoate	C39 H76 N O7 P	701.535	1.462	7.69143e+06	5.66047e+06	2.90493e+06	4.14916e+06	208951	1.78239e+06	2.19824e+06	3.14551e+06	4.23522e+06	2.46423e+06	807778	468232	1.99353e+06	2.85523e+06	1.65879e+06	1.24375e+06	713035	579083	1.39902e+06	1.85658e+06	2.78201e+06	1.54055e+06	3.02781e+06	190599	102012	4.07644e+06	5.11107e+06	9.33033e+06	1.93081e+06	8.12527e+06	7.639e+06	8.39039e+06	6.9998e+06	9.04162e+06	6.51499e+06	6.32687e+06	1.01401e+07	1.45477e+07	6.84467e+06	4.17494e+06	1.45259e+06	2.60338e+06	1.19173e+06	1.58291e+06	1.2195e+06	2.00633e+06
Hexose	C6 H12 O6	180.063	6.885	534398	434411	748643	374794	169481	445016	637705	2.44192e+06	867248	1.84526e+06	2.79895e+06	1.25656e+06	802474	1.68151e+06	2.15263e+06	1.16644e+06	999181	1.68343e+06	4.44169e+06	2.59157e+06	1.51078e+06	1.75858e+06	3.23324e+06	991168	1.68623e+06	298433	752359	456920	552554	1.43066e+06	912256	3.32516e+06	1.24447e+06	457534	2.99135e+06	5.10873e+06	727287	2.32049e+06	1.16587e+06	7.1522e+06	7.1428e+06	2.84334e+06	4.22319e+06	5.74396e+06	2.27281e+06	7.04392e+06
1-stearoyl-2-arachidonoyl-sn-glycero-3-phosphocholine	C46 H84 N O8 P	809.593	1.141	1.26614e+07	1.60892e+07	1.31257e+07	1.83734e+07	4.2881e+06	1.19372e+07	1.26349e+07	1.17182e+07	1.31378e+07	1.17052e+07	5.21189e+06	6.02124e+06	1.0817e+07	1.14952e+07	9.27527e+06	9.91856e+06	8.15502e+06	5.61554e+06	1.03043e+07	1.06225e+07	1.20204e+07	1.10121e+07	1.11284e+07	3.70993e+06	3.84807e+06	1.33834e+07	1.44869e+07	1.25108e+07	9.534e+06	1.37154e+07	1.12473e+07	1.69366e+07	1.47383e+07	1.53026e+07	1.79789e+07	1.16051e+07	1.79067e+07	1.79337e+07	1.23829e+07	1.36314e+07	9.60358e+06	1.27091e+07	8.35908e+06	7.97339e+06	9.5721e+06	9.35095e+06
[Similar to: DL-Dipalmitoylphosphatidylcholine; ΔMass: -54.0458 Da]	C46 H81 N3 O7	787.608	1.415	6.20923e+06	6.04796e+06	1.73164e+06	3.79224e+06	204678	1.91423e+06	2.72051e+06	1.80577e+06	2.96233e+06	2.07357e+06	1.23412e+06	731947	2.25799e+06	3.04229e+06	1.3656e+06	119136	544445	503573	1.53093e+06	1.11811e+06	2.76897e+06	1.81487e+06	2.19052e+06	245372	151699	660601	5.15374e+06	9.76831e+06	420214	6.9775e+06	6.35462e+06	7.6233e+06	6.93522e+06	9.54472e+06	6.73187e+06	5.02488e+06	7.69812e+06	1.47825e+07	6.35508e+06	2.33543e+06	1.55875e+06	1.87589e+06	1.13597e+06	1.97319e+06	1.31898e+06	1.34551e+06
[Similar to: Phenylethanolamine; ΔMass: 35.0372 Da]	C8 H6	102.047	5.958	4.53746e+06	3.45392e+06	5.37222e+06	3.00277e+06	1.56943e+06	3.73879e+06	4.52334e+06	3.81151e+06	4.25646e+06	3.72623e+06	5.18536e+06	4.00481e+06	4.40091e+06	4.02382e+06	5.73505e+06	6.86231e+06	6.12321e+06	8.35676e+06	5.40725e+06	5.9776e+06	6.30158e+06	7.54494e+06	6.11968e+06	6.03926e+06	4.47635e+06	2.03565e+06	3.89161e+06	3.09161e+06	3.26633e+06	3.4808e+06	4.32337e+06	4.37102e+06	3.70213e+06	2.93034e+06	3.80597e+06	7.25791e+06	4.71844e+06	5.55618e+06	5.78568e+06	6.11539e+06	1.05063e+07	5.294e+06	6.2945e+06	7.12878e+06	4.6505e+06	8.08677e+06
		143.026	13.48	1.18619e+07	1.10466e+07	1.27078e+07	9.1062e+06	3.87999e+06	9.48535e+06	1.26094e+07	9.72117e+06	1.10934e+07	1.11061e+07	1.97941e+07	1.54487e+07	1.41519e+07	1.2576e+07	1.37009e+07	1.49555e+07	1.26183e+07	1.54649e+07	1.31004e+07	1.24269e+07	1.32317e+07	1.52019e+07	1.24681e+07	1.41155e+07	1.37672e+07	4.97833e+06	1.29024e+07	1.01931e+07	1.40404e+07	9.54061e+06	1.12842e+07	1.07011e+07	1.08358e+07	7.84447e+06	9.17228e+06	1.15432e+07	1.07402e+07	1.02603e+07	1.13733e+07	1.19368e+07	1.20551e+07	8.20434e+06	1.05172e+07	1.21839e+07	7.15274e+06	8.99328e+06
DL-Dipalmitoylphosphatidylcholine	C40 H80 N O8 P	733.562	1.455	6.76442e+06	4.90903e+06	2.69389e+06	3.63998e+06	196364	1.48746e+06	1.77888e+06	2.77182e+06	3.56095e+06	2.10721e+06	676115	421808	1.56341e+06	2.45486e+06	1.26147e+06	1.10611e+06	653527	512270	1.22208e+06	1.60217e+06	2.34597e+06	1.22368e+06	2.57299e+06	179986	91643.6	3.79376e+06	4.40681e+06	8.66338e+06	1.76644e+06	7.1401e+06	6.76749e+06	7.49473e+06	6.10434e+06	7.94573e+06	5.71276e+06	5.45539e+06	9.08966e+06	1.37929e+07	5.89542e+06	3.8582e+06	1.22029e+06	2.1969e+06	1.05626e+06	1.352e+06	1.06467e+06	1.84414e+06
[Similar to: Phenylethanolamine; ΔMass: 18.0106 Da]	C8 H9 N	119.073	5.99	4.47751e+06	3.37769e+06	5.29927e+06	2.93948e+06	1.54896e+06	3.67932e+06	4.44486e+06	3.74964e+06	4.18759e+06	3.66029e+06	5.11553e+06	3.94872e+06	4.33592e+06	3.94671e+06	5.63771e+06	6.72292e+06	6.00225e+06	8.21374e+06	5.30571e+06	5.89855e+06	6.18585e+06	7.43783e+06	6.02835e+06	5.95565e+06	4.35139e+06	2.00452e+06	3.82195e+06	3.04757e+06	3.20448e+06	3.41487e+06	4.25665e+06	4.32444e+06	3.66114e+06	2.88984e+06	3.73895e+06	7.13325e+06	4.66487e+06	5.472e+06	5.66404e+06	6.02395e+06	1.03291e+07	5.18205e+06	6.18599e+06	6.98875e+06	4.55634e+06	7.95783e+06
Υ-Aminobutyric acid (GABA)	C4 H9 N O2	103.062	17.102	1.2604e+07	9.81129e+06	1.13574e+07	7.65259e+06	3.5632e+06	8.66552e+06	9.46914e+06	8.62857e+06	9.91626e+06	9.52931e+06	8.78608e+06	8.00496e+06	1.02138e+07	8.57125e+06	1.28617e+07	1.1442e+07	1.08138e+07	1.37295e+07	1.13804e+07	1.25522e+07	1.31865e+07	1.25987e+07	1.1571e+07	1.78445e+07	1.62789e+07	4.68857e+06	6.58259e+06	9.49443e+06	1.01223e+07	1.06782e+07	8.79648e+06	1.07948e+07	8.96629e+06	7.54698e+06	8.78188e+06	9.31419e+06	1.05182e+07	9.01025e+06	9.09835e+06	1.45129e+07	1.29591e+07	8.77081e+06	1.21715e+07	1.21449e+07	7.48349e+06	1.3355e+07
Pantothenic acid	C9 H17 N O5	219.11	5.015	6.14121e+06	5.48185e+06	5.66451e+06	4.03527e+06	1.72291e+06	5.04702e+06	5.18759e+06	7.08247e+06	5.993e+06	5.25201e+06	6.6061e+06	6.97066e+06	8.67446e+06	5.99019e+06	8.26359e+06	1.05758e+07	4.09887e+06	7.6887e+06	6.69551e+06	8.94788e+06	7.94121e+06	1.10737e+07	6.21634e+06	1.54939e+07	1.05671e+07	3.31782e+06	4.70628e+06	5.76807e+06	7.5807e+06	6.91644e+06	5.63429e+06	7.17696e+06	6.84559e+06	5.04724e+06	6.26531e+06	1.03071e+07	6.08695e+06	7.8175e+06	6.01484e+06	1.22283e+07	1.42289e+07	4.65494e+06	1.47258e+07	9.4677e+06	5.14172e+06	1.39645e+07
[Similar to: D-Fructose 1-phosphate; ΔMass: 162.0543 Da]		97.9754	20.869	1.3621e+07	1.07597e+07	1.04524e+07	8.61181e+06	2.31274e+06	1.09487e+07	1.25861e+07	8.60433e+06	1.02968e+07	1.14934e+07	1.06109e+07	1.0145e+07	1.10637e+07	1.25104e+07	1.19728e+07	1.37961e+07	8.81668e+06	1.32786e+07	1.32476e+07	1.33784e+07	1.09147e+07	1.3703e+07	1.25491e+07	2.74898e+07	1.17617e+07	2.21609e+06	1.06239e+07	1.22215e+07	8.69116e+06	1.29653e+07	1.2421e+07	1.22873e+07	1.2454e+07	7.65583e+06	9.25242e+06	1.18075e+07	1.1512e+07	1.24498e+07	1.22703e+07	1.16872e+07	1.78611e+07	8.24077e+06	1.26564e+07	1.32564e+07	7.88253e+06	9.82252e+06
		836.54	2.188	9.25684e+06	8.0172e+06	5.49218e+06	8.83414e+06	2.04445e+06	1.99452e+06	5.05631e+06	4.98389e+06	4.94141e+06	4.07208e+06	2.2722e+06	2.22445e+06	3.72223e+06	6.71778e+06	2.77992e+06	2.30851e+06	1.41943e+06	1.42603e+06	2.57364e+06	2.62467e+06	2.05626e+06	3.5943e+06	3.62184e+06	1.15308e+06	812746	6.02082e+06	9.06893e+06	8.40971e+06	3.95461e+06	9.59563e+06	6.83725e+06	8.96206e+06	9.05345e+06	1.28797e+07	1.051e+07	8.72566e+06	9.99481e+06	1.2253e+07	9.25213e+06	7.05681e+06	3.40461e+06	4.75472e+06	2.4766e+06	3.03774e+06	2.68965e+06	3.84558e+06
[Similar to: Hypoxanthine; ΔMass: -136.0378 Da]	C10 H8 N8 O2	272.076	2.288	6.17628e+06	4.58042e+06	8.75631e+06	5.337e+06	4.4741e+06	5.15503e+06	1.02088e+07	5.62725e+06	6.84954e+06	6.81151e+06	7.91907e+06	8.26266e+06	7.23953e+06	7.43973e+06	1.08597e+07	9.45608e+06	7.77998e+06	9.42371e+06	6.38554e+06	8.2436e+06	1.04478e+07	8.76213e+06	7.71664e+06	8.32645e+06	8.90403e+06	3.23624e+06	2.99339e+06	2.22377e+06	6.38674e+06	6.56682e+06	6.66909e+06	4.83943e+06	3.75488e+06	5.4801e+06	6.1342e+06	7.71055e+06	4.46113e+06	5.36964e+06	7.34338e+06	1.15374e+07	8.43218e+06	8.60291e+06	6.85721e+06	1.30717e+07	8.61235e+06	1.09639e+07
		91.0334	3.064	1.16836e+07	1.27485e+07	1.30194e+07	1.08802e+07	7.03688e+06	1.01224e+07	1.20277e+07	1.18336e+07	1.42298e+07	1.17838e+07	1.16743e+07	1.40893e+07	1.46182e+07	1.32789e+07	1.18453e+07	1.15236e+07	8.24229e+06	1.36993e+07	1.06989e+07	1.26781e+07	1.39127e+07	1.49196e+07	1.07775e+07	2.39444e+07	1.40163e+07	7.42413e+06	1.33152e+07	1.23793e+07	1.06053e+07	1.55374e+07	1.47978e+07	1.35639e+07	1.58642e+07	1.06472e+07	1.42157e+07	1.60113e+07	1.44666e+07	1.52593e+07	1.69039e+07	1.84771e+07	1.86806e+07	1.14609e+07	1.8202e+07	1.55704e+07	1.18648e+07	1.46744e+07
[Similar to: Pilocarpine; ΔMass: -167.1309 Da]	C21 H33 N3 O3	375.252	0.894	3.92974e+06	5.59346e+06	5.19972e+06	1.71731e+07	4.21479e+06	5.41828e+06	4.59626e+06	4.15342e+06	6.74752e+06	4.88452e+06	4.53465e+06	3.47837e+06	2.10599e+06	3.68413e+06	4.07996e+06	9.82479e+06	1.92817e+06	6.46872e+06	3.2534e+06	6.04021e+06	6.45494e+06	4.4054e+06	4.45753e+06	5.90933e+06	4.10187e+06	2.51067e+07	7.06171e+06	5.07925e+06	4.28172e+06	6.70262e+06	2.1041e+06	7.94041e+06	5.55825e+06	4.42129e+06	7.88308e+06	3.56114e+06	5.77238e+06	7.86173e+06	6.37126e+06	4.40506e+06	4.23883e+06	3.27582e+06	3.8863e+06	5.13718e+06	2.53763e+06	1.63982e+07
[Similar to: L-Cysteic acid; ΔMass: 23.9932 Da]	C5 H8 N P S	145.011	13.512	1.1026e+07	9.87045e+06	1.03558e+07	8.96566e+06	3.71152e+06	1.00392e+07	1.19592e+07	278755	9.83629e+06	1.04922e+07	1.9765e+07	1.37912e+07	1.20014e+07	1.22038e+07	1.39057e+07	1.26624e+07	1.33061e+07	1.43437e+07	9.89291e+06	1.09128e+07	1.43625e+07	1.54735e+07	1.06209e+07	1.83964e+07	1.56001e+07	5.06168e+06	1.4565e+07	1.2406e+07	1.20803e+07	1.03916e+07	1.1218e+07	1.00136e+07	9.50871e+06	7.42726e+06	8.8082e+06	1.36172e+07	9.48656e+06	3.46204e+06	1.25377e+07	1.10875e+07	1.49044e+07	8.03461e+06	1.27912e+07	1.11226e+07	6.85677e+06	9.31933e+06
N-[2-Hydroxy-3,3-dimethyl-4-(phosphonooxy)butanoyl]-beta-alanine	C9 H18 N O8 P	299.077	4.489	9.5522e+06	1.03417e+07	4.77044e+06	8.63868e+06	6.80036e+06	9.56353e+06	6.55665e+06	9.58868e+06	8.04289e+06	8.27667e+06	6.9806e+06	3.38485e+06	4.33127e+06	5.85919e+06	2.72883e+06	2.92691e+06	5.03621e+06	2.74431e+06	4.3269e+06	5.12284e+06	6.06999e+06	8.22274e+06	7.76984e+06	408880	1.62217e+06	6.16873e+06	9.65147e+06	9.2472e+06	3.21329e+06	7.61654e+06	6.89883e+06	5.85394e+06	7.18674e+06	1.25113e+07	8.24031e+06	8.3521e+06	7.09226e+06	8.0173e+06	6.94648e+06	2.30674e+06	2.64893e+06	4.73597e+06	1.47749e+06	3.38721e+06	7.84188e+06	2.85941e+06
	C9 H19 N10 O12 P3	552.041	13.505	9.61623e+06	7.73046e+06	8.31079e+06	6.09331e+06	1.29563e+06	7.6242e+06	9.65177e+06	6.1187e+06	7.8176e+06	7.90509e+06	2.21872e+07	1.14578e+07	1.28006e+07	1.21685e+07	1.1322e+07	1.08346e+07	9.46518e+06	1.33616e+07	8.18306e+06	9.76564e+06	9.92636e+06	1.34122e+07	8.75636e+06	1.86734e+07	1.29662e+07	3.07735e+06	9.35208e+06	9.7987e+06	8.47483e+06	9.83335e+06	8.8377e+06	9.50106e+06	8.62723e+06	5.57701e+06	7.12042e+06	7.85107e+06	8.22546e+06	8.14395e+06	8.92735e+06	1.13689e+07	1.15037e+07	6.04324e+06	1.10011e+07	1.0733e+07	5.26839e+06	8.15149e+06
[Similar to: Resveratrol; ΔMass: 40.0301 Da]		188.049	3.053	9.96831e+06	7.83334e+06	1.01419e+07	8.04145e+06	4.81031e+06	8.82803e+06	9.2174e+06	7.92759e+06	9.39931e+06	9.79648e+06	9.93934e+06	7.86928e+06	8.51192e+06	9.12954e+06	9.90574e+06	1.00243e+07	8.85415e+06	1.08421e+07	1.14672e+07	1.00258e+07	9.03475e+06	1.0223e+07	9.91986e+06	1.45058e+07	1.08855e+07	5.80292e+06	9.18697e+06	8.84536e+06	8.931e+06	8.67002e+06	9.26746e+06	9.68158e+06	8.92874e+06	6.50869e+06	7.59541e+06	8.27276e+06	9.03948e+06	9.42831e+06	8.93856e+06	1.46795e+07	1.80089e+07	1.30245e+07	1.42902e+07	1.05961e+07	1.16472e+07	9.23649e+06
[Similar to: 2-Linoleoyl glycerol; ΔMass: -209.2507 Da]		563.528	0.879	2.79282e+06	2.97265e+06	1.48715e+06	2.30903e+06	37668.4	777784	1.21386e+06	1.13039e+06	1.43519e+06	778469	335596	125223	996504	1.46115e+06	718760	627156	356465	153210	1.06852e+06	695022	1.35423e+06	710617	1.1818e+06	41591.4	35226.3	2.58482e+06	2.90779e+06	5.46819e+06	1.7342e+06	2.47021e+06	2.37327e+06	3.88473e+06	2.70361e+06	4.52677e+06	3.58555e+06	2.06662e+06	3.47671e+06	5.96871e+06	2.95828e+06	2.38659e+06	366728	1.18656e+06	465642	838542	348585	961412
Piperidine	C5 H11 N	85.0895	6.103	2.8847e+06	3.2541e+06	4.20032e+06	2.63398e+06	1.31129e+06	2.82659e+06	3.95625e+06	3.40866e+06	3.52412e+06	3.40628e+06	4.36643e+06	3.71252e+06	3.36689e+06	3.53597e+06	6.27946e+06	6.02076e+06	5.59267e+06	6.44208e+06	5.43701e+06	6.40388e+06	5.60827e+06	6.23798e+06	5.97161e+06	6.34747e+06	5.16241e+06	1.67675e+06	3.15019e+06	2.66523e+06	2.89273e+06	3.2032e+06	4.15578e+06	4.40577e+06	3.57057e+06	2.54289e+06	3.13278e+06	6.50933e+06	4.17929e+06	5.03959e+06	5.14153e+06	5.87546e+06	9.53663e+06	4.86399e+06	5.33059e+06	6.05278e+06	5.63497e+06	6.98503e+06
[Similar to: DL-Carnitine; ΔMass: 42.0106 Da]	C5 H13 N O2	119.095	9.111	1.74437e+06	937249	1.44634e+06	818991	536236	1.01433e+06	2.04503e+06	1.14251e+06	866279	1.32529e+06	1.40327e+06	1.5782e+06	1.3282e+06	1.02218e+06	865091	4.40016e+06	292248	1.27368e+06	159522	1.17204e+06	3.96388e+06	1.52243e+06	1.54707e+06	2.17202e+06	1.72316e+06	770004	1.02575e+06	1.63276e+06	2.20265e+06	959206	651170	1.39961e+06	656875	813033	893966	1.61777e+06	1.01503e+06	895578	991652	1.84552e+06	791087	907670	906906	1.22875e+06	918105	1.75459e+06
Uracil	C4 H4 N2 O2	112.026	1.467	3.00193e+06	2.25648e+06	2.59384e+06	1.59112e+06	1.0165e+06	1.81242e+06	3.45458e+06	2.38117e+06	2.24793e+06	2.36483e+06	3.34536e+06	2.88861e+06	3.11117e+06	2.18391e+06	6.74322e+06	6.05341e+06	5.30703e+06	5.10411e+06	4.49138e+06	4.46213e+06	6.91076e+06	4.60325e+06	5.06714e+06	4.95906e+06	3.3267e+06	1.50177e+06	2.04298e+06	2.1357e+06	3.31055e+06	1.98884e+06	2.17787e+06	2.52751e+06	2.00501e+06	1.85063e+06	2.02614e+06	3.43137e+06	2.68995e+06	1.87196e+06	2.81369e+06	5.10502e+06	7.57597e+06	3.73703e+06	7.04538e+06	5.9156e+06	3.4889e+06	6.49418e+06
Dihydrothymine	C5 H8 N2 O2	128.058	16.768	5.31685e+06	4.41787e+06	4.59942e+06	2.80763e+06	895978	3.38711e+06	5.27887e+06	3.38668e+06	4.27611e+06	4.29326e+06	1.08764e+07	1.01972e+07	1.21777e+07	1.38287e+07	7.20968e+06	8.13852e+06	5.38753e+06	8.44677e+06	7.15563e+06	6.14032e+06	5.99703e+06	4.82475e+06	5.7227e+06	2.31231e+07	8.10475e+06	2.20111e+06	6.36425e+06	7.02986e+06	5.48569e+06	7.08815e+06	5.8011e+06	4.87425e+06	5.79369e+06	2.79998e+06	4.1086e+06	4.47546e+06	4.31194e+06	5.55077e+06	4.837e+06	8.87276e+06	1.92418e+07	5.52241e+06	1.14001e+07	9.66694e+06	6.33717e+06	1.20371e+07
[Similar to: N-Methylhydantoin; ΔMass: -18.0295 Da]		132.072	15.588	1.47789e+07	1.28405e+07	1.42463e+07	1.13803e+07	6.55425e+06	1.26228e+07	1.42206e+07	1.24414e+07	1.26826e+07	1.43667e+07	1.3733e+07	1.29587e+07	1.47167e+07	1.36628e+07	1.49609e+07	1.50549e+07	1.49308e+07	1.64896e+07	1.43925e+07	1.36761e+07	1.40354e+07	1.43392e+07	1.47524e+07	2.29485e+07	1.50055e+07	7.59079e+06	1.19864e+07	1.40117e+07	1.40539e+07	1.49172e+07	1.43818e+07	1.51284e+07	1.43721e+07	9.4952e+06	1.19605e+07	1.42221e+07	1.36651e+07	1.32038e+07	1.34067e+07	1.36647e+07	1.46062e+07	9.6995e+06	1.27813e+07	1.36052e+07	9.05929e+06	1.25231e+07
Pregabalin	C8 H17 N O2	159.126	18.654	1.87665e+06	920136	2.41197e+06	594844	250461	1.03609e+06	1.21819e+06	1.39469e+06	741319	1.39533e+06	7.24662e+06	2.56486e+06	4.3964e+06	3.8774e+06	1.16072e+07	5.60553e+06	2.93833e+06	1.11587e+07	1.12428e+07	1.12909e+07	1.247e+07	6.63844e+06	4.62487e+06	6.45973e+06	2.55474e+06	1.04171e+06	2.55144e+06	3.52213e+06	1.69459e+06	1.17226e+06	1.64595e+06	1.15941e+06	1.19074e+06	693671	1.46793e+06	1.15851e+06	1.08189e+06	1.25396e+06	612547	3.07482e+06	4.91078e+06	4.32647e+06	4.41731e+06	5.58378e+06	1.80299e+06	5.28523e+06
	C3 H12 N10 O5	268.099	2.397	7.98943e+06	9.14624e+06	1.6682e+06	924280	182880	4.04213e+06	245727	3.80882e+06	383496	405769	3.93445e+06	1.08532e+06	6.55009e+06	4.2904e+06	219208	150272	96020.5	422499	197055	172096	216786	210356	241637	2.25733e+07	990977	1.90156e+06	1.16544e+07	1.54657e+07	5.28924e+06	5.45763e+06	2.01905e+06	7.14134e+06	1.07386e+07	879169	711332	785189	8.01628e+06	1.27461e+06	2.02934e+06	791314	5.541e+06	245786	1.95627e+07	596086	219511	1.25913e+06
		241.071	10.545	3.52448e+06	3.71497e+06	2.12435e+06	5.43605e+06	3.69733e+06	2.72435e+06	4.08321e+06	2.16903e+06	3.87356e+06	2.71808e+06	1.29888e+07	3.86654e+06	2.9494e+06	7.74788e+06	7.35792e+06	1.08247e+07	9.15276e+06	1.06631e+07	9.26068e+06	1.03536e+07	7.81318e+06	3.74669e+06	1.00067e+07	8.24472e+06	1.78267e+06	1.55555e+06	8.44871e+06	5.67414e+06	2.14737e+06	5.45626e+06	4.50509e+06	1.58055e+06	2.68153e+06	3.3593e+06	3.75401e+06	5.06777e+06	6.25595e+06	5.19474e+06	4.13562e+06	4.66097e+06	1.52546e+07	6.98941e+06	1.39558e+07	1.16946e+07	7.8244e+06	1.40351e+07
		429.863	10.49	1.09109e+07	1.02813e+07	7.19752e+06	7.34809e+06	2.732e+06	9.55823e+06	1.18045e+07	9.70131e+06	8.86653e+06	1.11037e+07	7.44089e+06	8.79685e+06	1.14617e+07	8.44824e+06	9.54728e+06	1.03605e+07	4.54884e+06	9.57169e+06	7.36523e+06	1.18638e+06	1.02025e+07	8.42669e+06	8.5841e+06	3.28176e+06	1.12013e+07	4.30767e+06	8.67199e+06	8.60765e+06	1.04355e+07	1.2344e+07	1.1583e+07	1.27121e+07	1.24942e+07	6.34569e+06	7.75989e+06	1.51893e+07	1.04616e+07	1.18446e+07	1.25749e+07	1.48122e+07	1.92053e+07	1.2704e+07	1.56057e+07	1.5936e+07	9.03802e+06	1.43364e+07
[Similar to: Taurine; ΔMass: -130.9608 Da]	C5 H N6 O5 P	255.975	10.511	1.43274e+07	1.36946e+07	1.39529e+07	1.13589e+07	6.72337e+06	1.2878e+07	1.39915e+07	1.24451e+07	1.43071e+07	1.39595e+07	1.17852e+07	1.34465e+07	1.3595e+07	1.41919e+07	1.24156e+07	1.39258e+07	1.11611e+07	1.40915e+07	1.43882e+07	1.52926e+07	1.36658e+07	1.34082e+07	1.36588e+07	2.20857e+07	1.69797e+07	7.75087e+06	1.06215e+07	1.30185e+07	1.3201e+07	1.73503e+07	1.60251e+07	1.55629e+07	1.55558e+07	1.03185e+07	1.42206e+07	1.6279e+07	1.45971e+07	1.59041e+07	1.74659e+07	1.90799e+07	1.93283e+07	1.27409e+07	1.76153e+07	1.56568e+07	1.26266e+07	1.57988e+07
[Similar to: trans-Aconitic acid; ΔMass: 43.9911 Da]		130.025	2.134	1.40652e+07	1.15899e+07	1.30118e+07	9.61324e+06	3.65008e+06	5.22963e+06	1.3103e+07	1.27843e+07	1.359e+07	1.17041e+07	1.21141e+07	1.457e+07	1.54148e+07	1.46432e+07	1.61577e+07	1.55619e+07	1.12185e+07	1.59634e+07	1.21722e+07	1.48067e+07	1.57961e+07	1.4585e+07	1.23943e+07	2.14915e+07	1.49788e+07	6.31714e+06	1.26021e+07	1.32179e+07	1.49617e+07	1.40939e+07	1.42759e+07	1.81731e+07	1.41946e+07	9.07782e+06	1.2935e+07	1.63447e+07	1.24956e+07	1.47588e+07	1.85206e+07	2.00306e+07	2.00599e+07	1.21084e+07	2.19003e+07	1.99352e+07	1.01582e+07	1.94968e+07
D-(-)-Mannitol	C6 H14 O6	182.078	6.133	3.11537e+06	3.67051e+06	3.50966e+06	2.41219e+06	1.2013e+06	2.34602e+06	2.74477e+06	4.84473e+06	3.43071e+06	3.82415e+06	4.30132e+06	3.76172e+06	6.43075e+06	4.44717e+06	4.1312e+06	4.12776e+06	4.89958e+06	5.60088e+06	4.31203e+06	7.79079e+06	3.80429e+06	5.88752e+06	7.25527e+06	8.0066e+06	7.21766e+06	2.31656e+06	4.95146e+06	5.50882e+06	6.0274e+06	4.38381e+06	3.99458e+06	3.0968e+06	4.70931e+06	2.01621e+06	3.10071e+06	5.3586e+06	3.52587e+06	5.41523e+06	5.54133e+06	6.76297e+06	1.91014e+07	4.10001e+06	1.09613e+07	8.42947e+06	5.08551e+06	1.20032e+07
		773.535	1.139	1.83455e+07	2.03391e+07	1.72525e+07	1.96611e+07	8.21941e+06	1.71731e+07	1.81901e+07	1.40427e+07	1.74916e+07	1.58188e+07	1.00397e+07	1.24921e+07	1.47244e+07	1.59116e+07	1.49671e+07	1.46693e+07	1.10963e+07	1.32204e+07	1.57278e+07	1.46576e+07	1.55474e+07	1.66973e+07	1.31448e+07	8.92402e+06	9.02298e+06	1.41256e+07	1.63493e+07	1.38363e+07	1.6702e+07	1.57946e+07	1.93907e+07	1.83971e+07	2.0931e+07	1.70581e+07	1.93417e+07	1.62524e+07	1.75568e+07	1.78203e+07	1.36731e+07	1.25195e+07	1.44803e+07	1.69603e+07	9.4373e+06	1.69215e+07	1.51751e+07	1.3266e+07
[Similar to: N-Acetyl-L-methionine; ΔMass: -43.9898 Da]	C8 H13 N O5 S	235.051	2.77	3.03228e+06	3.87361e+06	3.27039e+06	6.9956e+06	1.50818e+06	4.84709e+06	3.96686e+06	1.71403e+06	2.38191e+06	1.46683e+06	7.00291e+06	1.29012e+06	842290	4.25474e+06	2.77176e+06	2.66161e+06	1.43773e+06	2.88279e+06	2.2447e+06	4.1379e+06	3.12352e+06	6.63561e+06	2.52205e+06	4.29248e+06	121413	84604.9	6.03885e+06	5.6943e+06	145530	6.76875e+06	2.38073e+06	3.00056e+06	5.16092e+06	4.46965e+06	2.97961e+06	4.5024e+06	4.53451e+06	5.69396e+06	2.43471e+06	7.3335e+06	9.00237e+06	4.36449e+06	8.37818e+06	6.40685e+06	2.93993e+06	2.5032e+06
[Similar to: 3,5-Diiodo-L-tyrosine; ΔMass: 305.8581 Da]		127.009	7.737	1.41552e+07	1.2213e+07	1.26926e+07	1.06125e+07	6.36948e+06	1.13222e+07	1.28413e+07	1.27876e+07	1.26731e+07	1.17859e+07	9.93311e+06	1.07845e+07	1.14685e+07	1.12615e+07	1.16641e+07	1.24967e+07	9.7698e+06	1.18862e+07	1.14793e+07	9.7564e+06	1.21977e+07	1.04654e+07	1.00617e+07	1.79416e+07	1.50247e+07	8.71199e+06	1.07909e+07	1.26297e+07	1.28174e+07	1.48574e+07	1.47313e+07	1.52472e+07	1.28792e+07	9.96382e+06	1.28371e+07	1.50343e+07	1.40939e+07	1.28419e+07	1.56537e+07	1.57028e+07	1.66999e+07	1.09158e+07	1.4112e+07	1.38034e+07	1.10888e+07	1.59236e+07
	C8 H6 Br N2 O2 P3	333.884	10.478	1.20597e+07	1.13669e+07	1.05299e+07	8.57122e+06	4.79975e+06	1.05193e+07	1.23275e+07	1.09537e+07	1.16944e+07	1.23856e+07	1.07505e+07	1.10907e+07	1.2278e+07	1.29423e+07	1.02544e+07	1.17484e+07	8.39584e+06	1.21084e+07	1.07496e+07	1.14094e+07	1.10922e+07	1.06795e+07	1.09621e+07	2.12955e+07	1.58288e+07	5.50185e+06	1.02049e+07	1.02942e+07	1.15703e+07	1.52446e+07	1.45043e+07	1.34988e+07	1.44581e+07	9.41962e+06	1.13147e+07	1.49663e+07	1.29833e+07	1.32993e+07	1.41192e+07	1.64532e+07	1.94929e+07	1.2587e+07	1.56083e+07	1.6396e+07	9.76698e+06	1.454e+07
Pantothenic acid	C9 H17 N O5	219.11	4.55	4.39214e+06	3.86566e+06	4.01327e+06	2.45656e+06	1.23735e+06	3.23736e+06	3.60232e+06	5.74727e+06	4.09136e+06	3.11965e+06	3.54979e+06	5.48318e+06	6.97126e+06	4.411e+06	4.11841e+06	6.33656e+06	2.2031e+06	4.48336e+06	3.4013e+06	5.53283e+06	4.76418e+06	7.57978e+06	3.77447e+06	125718	6.58638e+06	2.63075e+06	3.74405e+06	3.91451e+06	5.52387e+06	4.82217e+06	3.12366e+06	4.02228e+06	4.55767e+06	3.79325e+06	3.5013e+06	7.94934e+06	4.2634e+06	5.1663e+06	4.45902e+06	1.0421e+07	9.43513e+06	2.52985e+06	6.11895e+06	3.59146e+06	2.91935e+06	1.1176e+07
[Similar to: DL-Dipalmitoylphosphatidylcholine; ΔMass: -71.9988 Da]		805.561	1.138	1.7355e+07	1.89714e+07	1.65405e+07	1.80556e+07	8.07133e+06	1.64611e+07	1.73699e+07	1.32783e+07	1.67852e+07	1.50006e+07	9.81833e+06	1.22336e+07	1.40704e+07	1.53195e+07	1.44678e+07	1.42326e+07	1.07737e+07	1.29877e+07	1.51066e+07	1.41107e+07	1.44889e+07	1.60775e+07	1.23238e+07	8.83274e+06	8.88474e+06	1.29746e+07	1.54281e+07	1.25063e+07	1.59062e+07	1.49476e+07	1.84333e+07	1.71636e+07	1.95182e+07	1.61352e+07	1.79812e+07	1.51327e+07	1.61252e+07	1.63579e+07	1.25237e+07	1.1694e+07	1.3877e+07	1.59425e+07	8.92258e+06	1.61822e+07	1.48389e+07	1.2716e+07
Linoleic acid	C18 H32 O2	280.241	0.942	5.90151e+06	7.0252e+06	6.67038e+06	4.31384e+06	3.06366e+06	6.62801e+06	6.65573e+06	4.6805e+06	5.68514e+06	4.87976e+06	1.19316e+07	8.2413e+06	8.89746e+06	7.79757e+06	7.96573e+06	7.22693e+06	1.12392e+07	8.21392e+06	7.46566e+06	6.86945e+06	7.57754e+06	7.63699e+06	7.13693e+06	9.71121e+06	8.40773e+06	5.06964e+06	7.26059e+06	7.18983e+06	7.4055e+06	4.97119e+06	5.99143e+06	5.3236e+06	6.0376e+06	5.25066e+06	5.27937e+06	5.89942e+06	5.56622e+06	5.70147e+06	5.75368e+06	6.01522e+06	1.09285e+07	7.29972e+06	7.91051e+06	7.88448e+06	6.3784e+06	8.70363e+06
	C10 H12 N8 O13 P2	514	13.506	5.16497e+06	4.86624e+06	6.28069e+06	4.63211e+06	1.09572e+06	6.26057e+06	7.51963e+06	4.47351e+06	7.05286e+06	7.97805e+06	1.86089e+07	8.42246e+06	1.05687e+07	1.04984e+07	1.1273e+07	1.00739e+07	1.02097e+07	1.08437e+07	7.04629e+06	6.53881e+06	8.7711e+06	7.86035e+06	6.26856e+06	1.1627e+07	1.09665e+07	2.05724e+06	7.11933e+06	7.81544e+06	6.57409e+06	8.77268e+06	8.19965e+06	4.08674e+06	5.51776e+06	4.99782e+06	6.11516e+06	6.94921e+06	8.32337e+06	4.46695e+06	6.22462e+06	5.29269e+06	1.0154e+07	5.29606e+06	7.48984e+06	7.32402e+06	5.0184e+06	8.95099e+06
Creatinine	C4 H7 N3 O	113.059	15.733	1.38807e+07	1.2183e+07	1.2508e+07	9.92555e+06	5.96592e+06	1.10803e+07	1.3458e+07	1.09759e+07	1.16128e+07	1.29166e+07	1.34827e+07	1.22486e+07	1.28179e+07	1.18595e+07	1.35263e+07	1.50882e+07	1.39611e+07	1.54316e+07	1.28559e+07	1.19584e+07	1.04692e+07	1.31138e+07	1.25044e+07	1.83762e+07	1.39767e+07	7.02007e+06	1.14471e+07	1.30991e+07	1.37284e+07	1.20868e+07	1.18245e+07	1.27032e+07	1.34091e+07	8.74469e+06	1.09165e+07	1.19749e+07	1.15379e+07	1.13363e+07	1.15674e+07	1.17737e+07	1.2809e+07	9.28025e+06	1.14194e+07	1.29036e+07	8.13441e+06	1.14042e+07
[Similar to: Palmitoyl sphingomyelin; ΔMass: 564.6369 Da]		137.931	10.435	1.34014e+07	1.30501e+07	1.29723e+07	1.08312e+07	6.83992e+06	1.22856e+07	1.44429e+07	1.19592e+07	1.36378e+07	1.33796e+07	1.29693e+07	1.21691e+07	1.35471e+07	1.41835e+07	1.1627e+07	1.32207e+07	9.94575e+06	1.29874e+07	1.24381e+07	1.30922e+07	1.19468e+07	1.24466e+07	1.23067e+07	2.02859e+07	1.70251e+07	7.97023e+06	1.11207e+07	1.19363e+07	1.29292e+07	1.66686e+07	1.68104e+07	1.4879e+07	1.52953e+07	1.14459e+07	1.28952e+07	1.53098e+07	1.45827e+07	1.50079e+07	1.50286e+07	1.70964e+07	1.87957e+07	1.40582e+07	1.57659e+07	1.71859e+07	1.12779e+07	1.6334e+07
	C8 H20 N O7 P S	305.071	2.371	4.06284e+06	4.8201e+06	715547	358823	104249	2.32982e+06	107461	1.89297e+06	139001	169423	3.67511e+06	444950	4.02775e+06	1.93771e+06	85499.9	57093.5	48511.6	141287	55353.7	57222.4	79372.9	89798.5	88612.7	1.8883e+07	433158	1.0425e+06	6.90786e+06	8.03557e+06	2.76784e+06	1.92228e+06	646432	2.83385e+06	5.38242e+06	331381	185300	281123	3.85803e+06	302372	597930	241350	2.69143e+06	98804.3	1.2909e+07	206455	88682.6	399385
	C19 H41 N2 O4 P	392.279	0.891	3.79482e+06	4.39145e+06	4.16372e+06	1.37178e+07	3.60283e+06	4.49632e+06	3.46047e+06	3.15488e+06	5.53166e+06	3.85646e+06	3.96975e+06	3.04472e+06	1.67602e+06	3.2009e+06	3.31528e+06	7.76601e+06	1.95699e+06	5.1852e+06	2.49972e+06	5.02398e+06	5.85457e+06	4.36936e+06	3.70828e+06	5.11918e+06	3.5589e+06	2.01347e+07	5.82549e+06	4.99052e+06	3.4314e+06	5.5338e+06	1.79033e+06	6.86193e+06	4.72681e+06	4.20288e+06	6.43739e+06	2.72996e+06	4.8348e+06	6.65021e+06	5.19407e+06	3.77796e+06	3.23725e+06	2.63399e+06	3.1326e+06	4.2243e+06	1.86971e+06	1.34721e+07
2-Isobutyl-3-methoxypyrazine	C9 H14 N2 O	166.11	4.149	160473	165220	196380	213702	39332.1	162191	308514	347378	750425	288698	3.23515e+06	204800	113076	342687	1.17214e+06	714339	435695	1.19355e+06	548495	1.7465e+06	886395	980537	1.65731e+06	185863	130083	40971.8	198560	68235.7	84266.6	658773	87887.9	167829	218672	128504	226166	410463	67524.7	220715	203678	612188	574371	327996	488755	284588	180982	321974
DL-Dipalmitoylphosphatidylcholine	C40 H80 N O8 P	701.536	1.136	5.08038e+06	5.52801e+06	3.94146e+06	3.91368e+06	392676	2.39666e+06	4.07137e+06	3.87878e+06	5.18371e+06	3.86323e+06	1.39952e+06	826852	2.71706e+06	3.27236e+06	2.43073e+06	2.22143e+06	1.24093e+06	1.24063e+06	2.5859e+06	3.00753e+06	3.02413e+06	2.65555e+06	3.47188e+06	394019	290704	6.52095e+06	5.25356e+06	6.47071e+06	3.68391e+06	4.82311e+06	5.48708e+06	5.10971e+06	4.71784e+06	5.7832e+06	6.34479e+06	4.96601e+06	4.76426e+06	6.65279e+06	6.14867e+06	4.68338e+06	1.86869e+06	3.75154e+06	1.51108e+06	2.32017e+06	1.80494e+06	2.75189e+06
[Similar to: DL-Dipalmitoylphosphatidylcholine; ΔMass: -52.0314 Da]		785.594	1.145	9.78672e+06	8.37197e+06	7.81934e+06	9.96498e+06	3.22942e+06	8.22423e+06	7.83397e+06	8.53471e+06	7.91097e+06	8.36359e+06	4.66897e+06	5.71971e+06	6.82096e+06	7.61268e+06	5.71694e+06	6.8409e+06	5.62174e+06	4.75781e+06	6.51277e+06	6.95289e+06	8.38897e+06	6.4746e+06	6.18302e+06	2.86525e+06	3.18466e+06	8.49592e+06	7.38334e+06	7.09662e+06	8.33722e+06	6.85766e+06	8.45522e+06	8.70031e+06	9.6008e+06	5.70516e+06	8.67569e+06	7.63468e+06	8.66786e+06	8.43086e+06	7.12475e+06	8.0362e+06	6.66198e+06	8.56645e+06	5.31293e+06	6.22804e+06	7.53301e+06	6.69846e+06
		147.072	17.694	1.02335e+07	7.80772e+06	1.01839e+07	6.0459e+06	2.96921e+06	7.55721e+06	1.07424e+07	7.71295e+06	9.58133e+06	9.46686e+06	1.06765e+07	9.17941e+06	9.93782e+06	1.01829e+07	1.40863e+07	1.40988e+07	1.26147e+07	1.53374e+07	1.20138e+07	1.28695e+07	1.28543e+07	1.39659e+07	1.37559e+07	1.61487e+07	1.06357e+07	4.07277e+06	8.18755e+06	7.99786e+06	8.18443e+06	9.20962e+06	9.30965e+06	1.02279e+07	7.82967e+06	4.22821e+06	7.45727e+06	1.10931e+07	8.23093e+06	1.02194e+07	8.60475e+06	9.35337e+06	1.12382e+07	7.6319e+06	9.64493e+06	1.04156e+07	5.4241e+06	8.85911e+06
L-(+)-Alanine	C3 H7 N O2	89.048	14.239	6.64784e+06	6.14241e+06	8.19073e+06	5.46731e+06	2.99115e+06	5.8012e+06	8.8295e+06	6.00116e+06	8.928e+06	7.62293e+06	8.12088e+06	8.69221e+06	1.01374e+07	8.26069e+06	1.01202e+07	1.1459e+07	8.02871e+06	1.08749e+07	9.68791e+06	8.85906e+06	9.73491e+06	1.01848e+07	1.13312e+07	1.5156e+07	1.09813e+07	4.48795e+06	8.65964e+06	8.49711e+06	9.71714e+06	6.76036e+06	7.20556e+06	7.6249e+06	8.67635e+06	4.4965e+06	7.12937e+06	8.43474e+06	5.70967e+06	8.87549e+06	7.35792e+06	1.08919e+07	7.37788e+06	7.80116e+06	1.24641e+07	8.82695e+06	5.32058e+06	1.01885e+07
		235.908	10.509	1.14469e+07	1.0605e+07	9.5473e+06	8.34553e+06	4.92011e+06	9.70001e+06	1.11061e+07	1.00832e+07	1.07249e+07	1.12658e+07	1.04092e+07	1.03921e+07	1.13999e+07	1.15084e+07	9.48108e+06	1.07079e+07	8.05674e+06	1.09126e+07	1.01241e+07	1.08804e+07	1.04099e+07	1.05431e+07	1.02007e+07	1.89892e+07	1.31565e+07	5.67855e+06	9.65993e+06	9.73334e+06	1.06523e+07	1.47803e+07	1.31186e+07	1.28341e+07	1.29783e+07	8.79565e+06	1.07811e+07	1.43123e+07	1.216e+07	1.25182e+07	1.35518e+07	1.49057e+07	1.76068e+07	1.14729e+07	1.37012e+07	1.50421e+07	9.38941e+06	1.33234e+07
DL-Dipalmitoylphosphatidylcholine	C40 H80 N O8 P	733.562	1.158	4.99362e+06	5.45104e+06	3.89497e+06	4.04134e+06	479636	2.43687e+06	4.02168e+06	3.72943e+06	5.09142e+06	3.84222e+06	1.465e+06	914263	2.75578e+06	3.31686e+06	2.47392e+06	2.2647e+06	1.31446e+06	1.34569e+06	2.5862e+06	3.01301e+06	2.9099e+06	2.57395e+06	3.3898e+06	464723	370752	6.31812e+06	5.18184e+06	6.38209e+06	3.71244e+06	4.79088e+06	5.44314e+06	5.07518e+06	4.81681e+06	5.66363e+06	6.2582e+06	4.87363e+06	4.70667e+06	6.48468e+06	6.11912e+06	4.57901e+06	1.88057e+06	3.59021e+06	1.54511e+06	2.32892e+06	1.84975e+06	2.75332e+06
8-hydroxy-deoxyguanosine	C10 H13 N5 O5	283.092	5.656	1.65202e+06	2.11869e+06	1.45009e+06	2.03318e+06	824135	1.50843e+06	1.9541e+06	1.65492e+06	2.16718e+06	1.7142e+06	4.98161e+06	1.23492e+07	1.22328e+07	1.57847e+07	1.1099e+06	1.2594e+06	585182	1.46473e+06	1.14523e+06	1.23452e+06	1.46188e+06	1.52639e+06	1.11879e+06	1.91178e+07	1.86494e+07	5.735e+06	1.38932e+07	1.14225e+07	6.69499e+06	3.35317e+06	8.1322e+06	4.77338e+06	5.01717e+06	1.85612e+06	3.50489e+06	5.20216e+06	4.00238e+06	6.43e+06	4.37503e+06	2.17477e+06	1.03089e+07	1.4332e+06	1.31658e+06	2.58181e+06	1.26121e+06	2.26188e+06
[Similar to: Methylsuccinic acid; ΔMass: -27.9528 Da]	C4 H6 N2 O P2	159.995	10.409	1.36091e+07	1.26117e+07	1.27285e+07	1.17297e+07	8.08642e+06	1.21837e+07	1.2367e+07	1.14688e+07	1.25339e+07	1.23897e+07	1.20833e+07	1.23826e+07	1.29561e+07	1.27464e+07	1.09455e+07	1.26319e+07	1.11658e+07	1.25011e+07	1.39645e+07	1.31687e+07	1.18915e+07	1.2097e+07	1.25363e+07	1.89875e+07	1.46568e+07	8.57373e+06	1.13036e+07	1.23503e+07	1.21811e+07	1.41963e+07	1.46971e+07	1.34662e+07	1.37569e+07	1.17108e+07	1.30618e+07	1.44982e+07	1.35226e+07	1.38052e+07	1.54283e+07	1.52288e+07	1.69705e+07	1.12756e+07	1.56206e+07	1.35125e+07	1.11065e+07	1.45807e+07
[Similar to: 2-Amino-1,3,4-octadecanetriol; ΔMass: -232.6142 Da]	C13 H5 Cl N6 O13 P2	549.907	10.51	9.13413e+06	9.35982e+06	8.94692e+06	4.76607e+06	3.31744e+06	7.83317e+06	9.97298e+06	7.81277e+06	9.28204e+06	8.72067e+06	7.75524e+06	8.73819e+06	9.71682e+06	1.02864e+07	7.55522e+06	9.72362e+06	6.87697e+06	8.83929e+06	7.43835e+06	9.79623e+06	8.46009e+06	8.10799e+06	9.18454e+06	1.85026e+07	1.2265e+07	3.87054e+06	7.25141e+06	9.08794e+06	9.2052e+06	1.19042e+07	1.08143e+07	1.16837e+07	1.13265e+07	5.28479e+06	9.07069e+06	1.20688e+07	1.07719e+07	1.13724e+07	1.10631e+07	1.33809e+07	1.59003e+07	9.38805e+06	1.28854e+07	1.52187e+07	8.99495e+06	1.01793e+07
[Similar to: L-Threonic acid; ΔMass: -35.9771 Da]	C5 H5 Cl N4 O	172.014	2.269	2.34585e+06	1.74346e+06	2.60751e+06	1.82788e+06	976268	1.72169e+06	2.9415e+06	1.71324e+06	2.22623e+06	2.19914e+06	5.01188e+06	2.98293e+06	2.59897e+06	2.62198e+06	4.0878e+06	3.25083e+06	2.48216e+06	2.72646e+06	1.62674e+06	2.34156e+06	3.76755e+06	3.27278e+06	2.72821e+06	3.21788e+06	3.30261e+06	977975	1.31206e+06	1.10473e+06	1.89042e+06	2.54069e+06	2.38577e+06	1.99183e+06	1.55965e+06	1.87896e+06	1.81408e+06	3.16224e+06	2.08029e+06	1.97075e+06	3.00947e+06	3.28602e+06	3.11679e+06	2.1856e+06	2.23153e+06	3.38823e+06	2.27687e+06	3.02676e+06
tranexamic acid	C8 H15 N O2	157.11	5.735	63570.7	250892	294005	172622	15626.6	184558	262703	119153	226283	206531	9.76145e+06	2.81596e+06	3.87163e+06	4.3998e+06	2.23818e+06	1.92283e+06	3.22438e+06	1.80303e+06	1.72238e+06	653705	1.01104e+06	1.54415e+06	805932	6.68694e+06	2.59413e+06	186245	3.8886e+06	948787	3.43175e+06	313394	227129	366311	106429	176775	172041	158331	185667	63183.2	162674	259019	2.54792e+06	512575	1.00512e+06	834177	426633	365312
	C4 H7 N O10	229.007	2.113	1.12463e+07	9.23498e+06	1.04848e+07	7.42047e+06	2.88755e+06	7.87185e+06	1.08595e+07	9.67224e+06	9.8982e+06	1.00502e+07	9.01465e+06	1.11536e+07	1.23368e+07	1.15574e+07	3.57393e+06	1.18111e+07	3.92361e+06	1.18562e+07	1.0482e+07	1.05215e+07	1.11266e+07	9.76222e+06	1.01087e+07	1.67453e+07	1.02944e+07	5.86475e+06	1.03217e+07	1.04732e+07	1.18431e+07	1.26711e+07	1.19446e+07	1.34952e+07	1.12401e+07	7.30768e+06	9.7764e+06	1.30586e+07	1.11505e+07	1.12822e+07	1.36534e+07	1.57421e+07	1.49978e+07	9.06746e+06	1.4332e+07	1.32444e+07	7.51094e+06	1.37962e+07
[Similar to: Phenylethanolamine; ΔMass: -28.9978 Da]		166.082	6	2.49826e+06	1.87478e+06	3.10511e+06	1.80142e+06	822309	1.95588e+06	2.56303e+06	2.0674e+06	2.31742e+06	2.2938e+06	3.12988e+06	2.38295e+06	2.82188e+06	2.49115e+06	3.35458e+06	3.86733e+06	3.48191e+06	4.5608e+06	3.6919e+06	4.12054e+06	4.13688e+06	4.66685e+06	3.98864e+06	5.07652e+06	3.77741e+06	1.23123e+06	2.40373e+06	1.86976e+06	2.03581e+06	2.33295e+06	2.62446e+06	2.43977e+06	2.00714e+06	1.75245e+06	2.20338e+06	4.30185e+06	2.82064e+06	3.01386e+06	3.59448e+06	3.70801e+06	6.83488e+06	3.27566e+06	4.05982e+06	4.46404e+06	2.90971e+06	4.67741e+06
[Similar to: Palmitoleic acid; ΔMass: -537.3214 Da]	C44 H79 N3 O5 P2	791.546	1.409	4.91896e+06	5.7668e+06	1.63746e+06	2.69402e+06	266050	1.43146e+06	2.04824e+06	1.70814e+06	2.59544e+06	1.47985e+06	698446	573310	971365	2.49646e+06	1.13182e+06	983821	511238	525432	1.00104e+06	1.17811e+06	2.19933e+06	1.16922e+06	1.86822e+06	378337	155841	2.84721e+06	4.65384e+06	6.38565e+06	1.45216e+06	5.26104e+06	4.94371e+06	6.17108e+06	4.83653e+06	6.67297e+06	5.10142e+06	4.31144e+06	6.67437e+06	8.86051e+06	2.94366e+06	2.58381e+06	1.53678e+06	2.03827e+06	1.10236e+06	1.83605e+06	1.18351e+06	1.21095e+06
		89.0462	14.206	6.11577e+06	5.38993e+06	7.50197e+06	4.48647e+06	2.2951e+06	5.41161e+06	8.20947e+06	5.73236e+06	6.31262e+06	6.80077e+06	7.38178e+06	8.33725e+06	9.49861e+06	7.54289e+06	9.57054e+06	9.23919e+06	7.7193e+06	1.06717e+07	9.35945e+06	7.56217e+06	9.71786e+06	8.66496e+06	9.36243e+06	1.29841e+07	9.10717e+06	3.14484e+06	7.75088e+06	7.28381e+06	7.77787e+06	6.00846e+06	5.04567e+06	6.95009e+06	6.90169e+06	4.04394e+06	5.50058e+06	6.96605e+06	4.50581e+06	7.3763e+06	6.55551e+06	9.54313e+06	1.12802e+07	5.18545e+06	9.16591e+06	7.10304e+06	4.77625e+06	7.94318e+06
N-Acetylalanine	C5 H9 N O3	131.057	18.945	1.13338e+07	1.08056e+07	8.49778e+06	8.65646e+06	4.59887e+06	8.24263e+06	1.15437e+07	9.8074e+06	7.90874e+06	8.19874e+06	7.18846e+06	1.05664e+07	8.84867e+06	1.10221e+07	7.9145e+06	9.96672e+06	6.28068e+06	1.08077e+07	9.86638e+06	9.80321e+06	9.76168e+06	7.33127e+06	9.3173e+06	1.71408e+07	1.27607e+07	4.64433e+06	7.74938e+06	1.1621e+07	1.01428e+07	8.68563e+06	1.17722e+07	1.18862e+07	8.88833e+06	6.15942e+06	1.03864e+07	1.0944e+07	1.08703e+07	1.13026e+07	7.94133e+06	8.41898e+06	1.12227e+07	6.15771e+06	7.15906e+06	1.1479e+07	6.6124e+06	7.4211e+06
1-stearoyl-2-arachidonoyl-sn-glycero-3-phosphoethanolamine zwitterion	C43 H78 N O8 P	767.547	1.428	4.12735e+06	4.59965e+06	1.7466e+06	2.72577e+06	263888	1.56854e+06	2.15278e+06	1.82242e+06	2.5772e+06	1.42286e+06	662069	561792	1.36657e+06	2.12265e+06	1.09696e+06	937790	595915	532288	975942	1.0144e+06	2.44893e+06	1.45455e+06	1.79202e+06	337803	146262	2.36642e+06	3.40604e+06	4.83234e+06	1.26665e+06	3.741e+06	4.34087e+06	5.25555e+06	4.02668e+06	5.75173e+06	4.76321e+06	3.45787e+06	5.63437e+06	7.46918e+06	3.6093e+06	2.56412e+06	1.49146e+06	2.12733e+06	1.18892e+06	1.82388e+06	1.20453e+06	1.3674e+06
[Similar to: D-Fructose 1-phosphate; ΔMass: -626.5290 Da]	C42 H80 N8 O8 P2	886.559	2.1	3.49119e+06	3.79299e+06	1.15991e+06	2.86218e+06	327013	1.12474e+06	1.00933e+06	1.51106e+06	1.81238e+06	930660	550744	363470	669544	1.97429e+06	743334	661206	306523	360161	792233	1.00914e+06	1.45281e+06	1.39439e+06	1.22134e+06	218339	70756.5	1.35899e+06	3.49183e+06	3.74607e+06	739077	3.22282e+06	2.55848e+06	3.17746e+06	2.18941e+06	5.46724e+06	2.87885e+06	3.28879e+06	3.36272e+06	3.94107e+06	2.90559e+06	2.07532e+06	729048	1.70358e+06	645169	994461	1.05917e+06	995340
[Similar to: N-Acetylneuraminic acid; ΔMass: -249.0376 Da]	C21 H24 N10 O5 P2	558.144	3.437	1.24384e+07	1.15151e+07	1.21213e+07	1.22135e+07	8.10457e+06	1.11536e+07	1.27173e+07	1.2942e+07	1.09977e+07	1.1387e+07	1.14065e+07	1.38441e+07	1.40951e+07	8.97348e+06	9.56345e+06	1.03737e+07	6.95786e+06	1.13824e+07	7.14117e+06	9.36216e+06	1.11196e+07	1.20735e+07	8.45649e+06	1.10129e+07	1.27546e+07	1.00313e+07	1.19216e+07	9.68262e+06	9.50095e+06	1.30142e+07	1.23377e+07	1.21761e+07	1.35376e+07	1.32431e+07	1.19599e+07	1.26729e+07	1.27489e+07	1.13783e+07	1.24222e+07	1.51714e+07	1.54712e+07	7.25242e+06	1.5808e+07	1.43455e+07	1.40809e+07	1.33492e+07
	C21 H37 N	303.292	1.601	605844	973633	6.95755e+06	1.83936e+06	1.48567e+06	364090	1.02355e+07	1.01018e+07	4.8211e+06	3.20262e+06	3.71407e+06	5.51571e+06	3.95673e+06	929132	575026	535926	2.11263e+06	731137	387083	786487	2.48664e+06	1.44363e+06	1.09168e+06	314067	2.12186e+06	415616	303253	320295	3.56367e+06	355490	2.24201e+06	501439	1.69837e+06	2.18946e+06	1.10883e+06	7.34878e+06	363203	2.53332e+06	959320	4.74271e+06	698107	727550	488759	1.9413e+06	950247	377640
[Similar to: trans-Aconitic acid; ΔMass: 89.9966 Da]		84.0199	2.148	1.03351e+07	8.64199e+06	9.55854e+06	7.05076e+06	2.65881e+06	6.58462e+06	1.05298e+07	9.61035e+06	1.01887e+07	8.50074e+06	8.51576e+06	1.06668e+07	1.19259e+07	1.11185e+07	1.19569e+07	1.18287e+07	8.28712e+06	1.20413e+07	9.07003e+06	1.1416e+07	1.19525e+07	1.11259e+07	9.1734e+06	1.66834e+07	1.14363e+07	4.70957e+06	9.07176e+06	9.90207e+06	1.14919e+07	1.12922e+07	1.04987e+07	1.3996e+07	1.04827e+07	6.73409e+06	9.61398e+06	1.28472e+07	8.87744e+06	1.12354e+07	1.45182e+07	1.41544e+07	1.46073e+07	8.86448e+06	1.5878e+07	1.48055e+07	7.07394e+06	1.47774e+07
(2R)-1-{[(2-Aminoethoxy)(hydroxy)phosphoryl]oxy}-3-hydroxy-2-propanyl (4Z,7Z,10Z,13Z,16Z,19Z)-4,7,10,13,16,19-docosahexaenoate	C27 H44 N O7 P	525.286	2.434	4.55786e+06	5.67862e+06	3.97196e+06	3.96969e+06	1.56811e+06	5.40176e+06	5.5476e+06	2.08609e+06	5.19141e+06	4.46018e+06	5.23292e+06	2.35012e+06	3.47948e+06	3.49109e+06	5.63437e+06	5.32353e+06	3.61245e+06	5.4799e+06	4.20865e+06	4.1899e+06	7.37527e+06	5.27752e+06	4.4994e+06	9.24393e+06	5.3038e+06	1.70591e+06	3.78657e+06	5.14713e+06	4.4619e+06	4.02236e+06	3.61433e+06	3.73419e+06	3.76818e+06	3.43508e+06	3.22351e+06	4.77922e+06	2.78985e+06	3.077e+06	3.945e+06	4.43011e+06	6.52026e+06	3.51975e+06	5.58772e+06	4.38198e+06	2.79399e+06	3.58257e+06
	C6 H8 Cl N8 O5 P3 S4	527.84	10.448	8.03045e+06	7.82164e+06	5.90407e+06	4.80119e+06	2.28301e+06	6.96317e+06	8.9117e+06	5.69648e+06	7.62907e+06	9.04982e+06	5.15729e+06	6.06261e+06	8.89445e+06	7.25651e+06	5.92392e+06	7.98899e+06	441952	5.60732e+06	2.25221e+06	907261	7.4421e+06	6.05539e+06	5.63834e+06	1.10388e+06	8.74882e+06	2.80045e+06	6.29543e+06	4.7375e+06	6.6011e+06	8.1019e+06	6.22111e+06	9.43418e+06	7.90066e+06	4.30416e+06	5.4658e+06	1.08189e+07	7.68762e+06	8.44785e+06	7.0794e+06	1.04772e+07	1.61228e+07	9.94979e+06	1.10385e+07	1.22872e+07	7.1127e+06	1.05933e+07
[Similar to: Taurolithocholic acid 3-sulfate; ΔMass: 437.2612 Da]		125.997	2.083	9.87221e+06	9.51436e+06	8.10529e+06	6.13854e+06	3.40947e+06	6.91841e+06	8.21123e+06	7.6971e+06	6.85654e+06	8.11282e+06	8.69746e+06	7.69123e+06	8.73353e+06	7.3993e+06	8.59713e+06	8.50565e+06	6.28716e+06	8.04433e+06	6.86515e+06	5.60993e+06	8.57237e+06	6.06661e+06	5.87925e+06	1.43192e+07	1.28119e+07	5.77969e+06	5.76522e+06	8.55723e+06	9.45625e+06	1.07898e+07	8.97832e+06	8.56185e+06	1.04659e+07	6.09908e+06	8.45527e+06	7.97086e+06	8.54234e+06	7.83428e+06	1.16673e+07	1.023e+07	9.40653e+06	6.06402e+06	8.74869e+06	9.08134e+06	6.80114e+06	9.69386e+06
(7E,10E,13E,16E)-7,10,13,16-Docosatetraenoic acid	C22 H36 O2	332.272	0.917	4.91384e+06	4.17367e+06	4.20083e+06	3.53446e+06	1.76118e+06	2.77073e+06	3.64413e+06	3.34787e+06	3.96503e+06	3.3322e+06	5.94008e+06	4.76142e+06	6.11831e+06	4.89743e+06	6.67612e+06	6.44148e+06	1.32299e+07	6.4792e+06	6.54223e+06	7.65478e+06	7.95018e+06	8.00555e+06	6.19269e+06	5.45838e+06	5.3903e+06	2.87577e+06	4.81187e+06	4.63612e+06	4.71705e+06	3.69812e+06	3.84734e+06	3.96747e+06	3.50232e+06	3.63282e+06	4.21413e+06	4.5971e+06	4.45114e+06	3.93364e+06	3.83041e+06	5.24805e+06	9.57327e+06	6.17221e+06	5.18043e+06	5.24752e+06	4.03223e+06	5.54445e+06
		132.097	6.108	1.83849e+06	1.91174e+06	2.56629e+06	1.55781e+06	770104	1.78277e+06	2.47514e+06	2.06235e+06	2.05453e+06	2.07374e+06	2.62802e+06	2.22762e+06	2.19483e+06	2.2244e+06	3.7016e+06	4.0422e+06	3.4964e+06	3.94214e+06	3.35877e+06	3.93757e+06	3.66415e+06	4.2157e+06	3.51056e+06	3.70955e+06	3.22785e+06	1.00776e+06	2.09469e+06	1.76602e+06	1.95322e+06	2.22812e+06	2.19207e+06	2.5095e+06	2.14788e+06	1.60675e+06	1.83476e+06	4.05344e+06	2.44003e+06	2.93355e+06	3.3013e+06	3.59949e+06	6.78449e+06	3.26433e+06	4.05307e+06	3.90086e+06	3.09012e+06	4.39018e+06
[Similar to: 1-Methylnicotinamide; ΔMass: -16.9874 Da]		153.051	16.596	5.25755e+06	5.53619e+06	6.12735e+06	4.01329e+06	1.20401e+06	5.92065e+06	7.90082e+06	6.35507e+06	6.35735e+06	7.46695e+06	6.15431e+06	5.1121e+06	5.99814e+06	5.8331e+06	7.60013e+06	8.98732e+06	6.00613e+06	7.63219e+06	8.08577e+06	8.04993e+06	7.01031e+06	6.94765e+06	8.22212e+06	1.43869e+07	8.86077e+06	1.64123e+06	4.50398e+06	6.43872e+06	5.25108e+06	7.30044e+06	7.8622e+06	8.24815e+06	7.16653e+06	3.75101e+06	5.7356e+06	8.03625e+06	7.23776e+06	7.08343e+06	7.28353e+06	6.92181e+06	6.52595e+06	3.11386e+06	6.10852e+06	7.49381e+06	2.42825e+06	6.00627e+06
	C8 H10 Cl2 O7	287.981	2.831	265088	108740	188563	78427.2	8758.16	52368.6	243801	251640	105123	170597	320021	956395	388724	241699	101631	593010	6689.22	275164	330384	807973	89237.9	14055.7	1.32191e+06	262507	38115.3	146017	281783	460098	145261	69365.9	67210.1	94734.6	48437.1	20939.9	273822	360578	14390	268934	166236	164091	2.98407e+06	56043.8	28156.7	86269.6	58585.8	15075.5
	C11 H27 O2 P3	284.121	15.599	1.0842e+07	9.48323e+06	1.09173e+07	7.58418e+06	5.26316e+06	9.99958e+06	1.06883e+07	1.06191e+07	9.20684e+06	1.04242e+07	9.96576e+06	9.8492e+06	1.14e+07	1.01754e+07	1.28125e+07	1.23992e+07	9.78402e+06	1.36631e+07	1.0568e+07	1.22442e+07	1.09945e+07	1.0023e+07	1.13439e+07	1.5536e+07	1.17695e+07	5.64339e+06	1.00283e+07	1.10585e+07	1.05884e+07	7.54447e+06	1.10024e+07	1.07698e+07	1.11096e+07	7.80092e+06	9.43063e+06	1.02743e+07	1.01936e+07	1.00966e+07	9.51603e+06	9.77357e+06	9.59424e+06	7.74098e+06	9.48725e+06	1.03667e+07	6.91574e+06	8.98872e+06
		761.585	1.418	4.67353e+06	4.80679e+06	3.34181e+06	4.51511e+06	646404	2.91279e+06	3.54604e+06	3.27652e+06	3.34477e+06	3.13996e+06	1.62749e+06	1.44702e+06	3.1933e+06	3.66391e+06	2.31393e+06	2.26178e+06	1.48089e+06	1.42076e+06	2.55981e+06	2.38435e+06	3.29173e+06	2.76002e+06	3.22169e+06	718638	616187	4.96457e+06	4.62822e+06	6.56296e+06	3.82602e+06	4.92535e+06	5.654e+06	5.74895e+06	5.5555e+06	6.12571e+06	5.75395e+06	4.69135e+06	5.94995e+06	7.20939e+06	4.62536e+06	3.50954e+06	2.22318e+06	3.05242e+06	1.84634e+06	2.47933e+06	1.93717e+06	2.36422e+06
Hexose	C6 H12 O6	180.063	4.654	850260	1.55813e+06	1.29029e+06	1.04513e+06	417158	939799	1.13551e+06	2.7331e+06	1.68592e+06	2.64206e+06	1.21078e+06	1.04663e+06	1.16547e+06	1.13979e+06	1.64736e+06	1.27089e+06	932494	1.89765e+06	2.41609e+06	2.48772e+06	1.22912e+06	1.5264e+06	2.46331e+06	1.523e+06	1.71531e+06	544636	972294	1.42272e+06	882119	1.63148e+06	1.98931e+06	2.80205e+06	3.04985e+06	1.0913e+06	3.04404e+06	3.9617e+06	1.37221e+06	3.07221e+06	2.48504e+06	4.45435e+06	6.89726e+06	2.55636e+06	4.29352e+06	4.85227e+06	2.81142e+06	4.00022e+06
		782.564	1.252	7.79329e+06	7.55948e+06	7.30051e+06	9.02346e+06	3.37103e+06	6.68089e+06	7.36452e+06	6.90173e+06	7.04454e+06	6.75913e+06	3.42849e+06	4.71605e+06	5.43476e+06	1.74082e+06	5.74728e+06	6.16496e+06	4.89441e+06	4.91937e+06	6.19823e+06	5.86966e+06	6.46205e+06	6.4302e+06	7.07658e+06	2.58938e+06	2.94243e+06	5.75959e+06	6.21865e+06	7.72033e+06	6.84512e+06	6.88118e+06	7.38004e+06	8.45149e+06	8.83282e+06	6.81576e+06	8.96827e+06	7.73896e+06	8.50406e+06	8.28285e+06	6.46069e+06	8.04307e+06	5.72002e+06	6.88877e+06	5.70268e+06	6.86689e+06	5.70333e+06	5.98735e+06
4-Guanidinobutyric acid	C5 H11 N3 O2	145.085	16.825	3.42316e+06	2.91e+06	2.73838e+06	1.79345e+06	518797	2.11261e+06	3.60749e+06	2.51208e+06	2.89648e+06	2.91844e+06	7.97447e+06	7.30662e+06	8.70387e+06	1.00522e+07	5.18246e+06	6.17565e+06	3.87407e+06	6.43912e+06	4.83419e+06	4.98181e+06	4.37072e+06	3.41265e+06	4.08693e+06	1.54e+07	4.99239e+06	1.37395e+06	4.41492e+06	4.69746e+06	3.13152e+06	4.89014e+06	3.90757e+06	3.38935e+06	3.97314e+06	1.70259e+06	2.93193e+06	2.94502e+06	2.96281e+06	3.74554e+06	3.26061e+06	7.00708e+06	1.43802e+07	3.91693e+06	8.09557e+06	7.14588e+06	4.54213e+06	8.87455e+06
[Similar to: Palmitoyl sphingomyelin; ΔMass: 376.4345 Da]	C11 H22 N2 O9	326.133	3.397	9.79771e+06	9.87486e+06	9.61999e+06	8.77966e+06	4.39256e+06	9.90684e+06	9.42681e+06	1.00451e+07	1.11389e+07	1.08093e+07	9.55291e+06	1.08325e+07	1.1018e+07	1.09305e+07	9.87767e+06	9.53881e+06	7.02582e+06	1.20391e+07	1.16641e+07	1.16021e+07	9.26743e+06	9.38298e+06	9.6346e+06	1.39869e+07	1.34716e+07	6.07271e+06	8.17811e+06	1.03199e+07	8.64543e+06	1.3192e+07	1.2076e+07	1.22348e+07	1.1527e+07	9.36558e+06	1.14115e+07	1.26794e+07	1.12572e+07	1.40629e+07	1.03077e+07	1.32584e+07	1.19225e+07	9.66398e+06	9.72662e+06	1.32393e+07	8.61616e+06	1.10777e+07
b,b,b-Trichloroethyl-D-glucuronide	C8 H11 Cl3 O7	323.958	2.85	260429	104713	182552	76331.5	2065.04	49890.1	235978	245902	100388	166635	313847	928568	380000	233523	99149.1	577981	4518.75	268256	323470	787896	85442.5	10928.6	1.28202e+06	255786	36018.2	139873	276005	449590	142301	60782.1	59229.2	89290.4	44371.8	18524.5	265926	353072	12458.8	263006	160255	155349	2.89786e+06	54521.5	24027	83501.8	57137.4	7724.86
[Similar to: D-(-)-Glutamine; ΔMass: -168.0517 Da]	C12 H18 N4 O6	314.121	17.707	1.05755e+07	8.14335e+06	9.32352e+06	6.75916e+06	3.23175e+06	8.55497e+06	1.05691e+07	4.9681e+06	9.62795e+06	9.26143e+06	8.46448e+06	8.8848e+06	5.16801e+06	5.12612e+06	1.15967e+07	1.416e+07	1.18165e+07	1.45331e+07	1.03492e+07	1.15469e+07	1.1989e+07	5.99451e+06	1.15725e+07	1.11297e+07	5.13415e+06	4.81801e+06	9.14057e+06	8.48113e+06	8.59474e+06	8.83046e+06	9.09934e+06	9.53748e+06	3.94491e+06	4.015e+06	8.07844e+06	5.94796e+06	8.24731e+06	9.98829e+06	8.83721e+06	7.95532e+06	8.17744e+06	6.43087e+06	8.2885e+06	9.38461e+06	5.52747e+06	7.93694e+06
[Similar to: Glycylproline; ΔMass: 57.0228 Da]		115.062	9.103	2.31348e+06	1.92557e+06	2.99238e+06	1.64199e+06	705317	1.68252e+06	2.73398e+06	2.41741e+06	2.32213e+06	2.64716e+06	3.93107e+06	2.87936e+06	3.44491e+06	3.39273e+06	4.11353e+06	5.16195e+06	4.24365e+06	4.10036e+06	4.22497e+06	4.87071e+06	4.23836e+06	4.17511e+06	4.87968e+06	5.4474e+06	3.7083e+06	1.15377e+06	2.37062e+06	2.18256e+06	3.00724e+06	2.3475e+06	2.16938e+06	2.45085e+06	2.20238e+06	1.53258e+06	2.43743e+06	3.61976e+06	2.08578e+06	2.68776e+06	3.00776e+06	4.07478e+06	6.61653e+06	3.1298e+06	3.82392e+06	3.84499e+06	2.41326e+06	4.37627e+06
	C8 H4 Cl N2 O17 P3	527.84	10.651	8.03045e+06	7.82164e+06	5.90407e+06	169952	99206.4	6.96317e+06	8.9117e+06	5.69648e+06	7.62907e+06	9.04982e+06	5.15729e+06	6.06261e+06	8.89445e+06	7.25651e+06	5.92392e+06	7.98899e+06	3.11567e+06	5.60732e+06	6.25894e+06	7.95926e+06	7.4421e+06	6.05539e+06	5.63834e+06	1.02738e+07	8.74882e+06	2.80045e+06	6.29543e+06	4.7375e+06	6.6011e+06	463024	1.30876e+07	126025	7.90066e+06	4.30416e+06	1.54707e+06	1.14727e+06	7.68762e+06	8.44785e+06	7.0794e+06	793288	270658	519678	632913	277421	45492.9	1.08429e+06
[Similar to: Purine; ΔMass: -145.0366 Da]	C9 H15 N O8	265.08	6.831	628165	315798	732749	353148	123570	457272	830484	1.85278e+06	851370	1.87692e+06	2.85223e+06	1.41955e+06	1.02502e+06	1.5752e+06	2.37017e+06	1.44825e+06	1.24685e+06	1.86355e+06	3.49223e+06	2.22552e+06	1.83602e+06	1.48508e+06	3.0658e+06	1.06949e+06	1.50456e+06	286962	731642	567837	713171	1.42213e+06	865016	2.70772e+06	997749	429167	2.26538e+06	4.65291e+06	685168	1.8127e+06	904323	5.80699e+06	5.37263e+06	2.68278e+06	3.28507e+06	3.86391e+06	2.37203e+06	4.36652e+06
[Similar to: 2'-Deoxyinosine; ΔMass: 115.0445 Da]		137.041	3.397	7.66042e+06	8.63746e+06	7.81527e+06	7.2292e+06	4.21583e+06	7.77623e+06	7.95133e+06	8.39541e+06	9.43851e+06	8.39367e+06	7.74883e+06	1.03248e+07	9.14475e+06	9.12391e+06	7.71759e+06	8.43179e+06	5.0297e+06	8.35629e+06	7.23049e+06	9.01878e+06	8.92123e+06	9.23598e+06	7.51589e+06	9.57793e+06	9.54477e+06	5.34696e+06	7.36905e+06	7.91089e+06	7.08246e+06	1.10346e+07	1.08577e+07	1.01864e+07	1.01809e+07	7.96832e+06	1.01366e+07	1.2633e+07	9.67496e+06	1.11177e+07	1.09772e+07	1.10782e+07	1.20536e+07	8.69562e+06	9.88988e+06	1.2732e+07	7.83097e+06	1.13537e+07
		496.335	2.675	3.03162e+06	3.33692e+06	2.77784e+06	3.40164e+06	778974	2.5374e+06	3.28545e+06	3.6858e+06	3.18699e+06	3.10731e+06	3.26689e+06	3.77353e+06	4.72364e+06	2.44499e+06	5.58433e+06	5.16066e+06	3.19326e+06	6.16412e+06	3.7975e+06	3.98418e+06	5.29052e+06	6.02194e+06	3.95843e+06	2.50701e+06	3.76818e+06	1.50554e+06	2.87022e+06	4.80675e+06	2.65347e+06	3.15125e+06	4.04678e+06	3.34146e+06	3.84845e+06	3.37062e+06	3.56601e+06	3.88771e+06	2.92647e+06	4.02195e+06	3.68015e+06	3.38239e+06	3.62631e+06	2.18503e+06	2.81119e+06	2.74129e+06	1.93151e+06	3.04229e+06
		68.0266	17.072	7.00641e+06	5.34071e+06	6.19722e+06	4.04571e+06	2.01926e+06	4.43284e+06	5.85004e+06	4.92502e+06	5.404e+06	5.24932e+06	4.88378e+06	4.2385e+06	5.68275e+06	5.16023e+06	7.52435e+06	6.87625e+06	5.92651e+06	7.55894e+06	6.84415e+06	6.6519e+06	6.97629e+06	7.57386e+06	6.70293e+06	1.06969e+07	8.59069e+06	2.4878e+06	3.86913e+06	4.81966e+06	5.90213e+06	6.60547e+06	4.95751e+06	6.19387e+06	4.74342e+06	3.98142e+06	4.38e+06	5.1872e+06	5.34311e+06	4.59164e+06	5.25409e+06	7.42818e+06	7.01321e+06	4.12514e+06	6.33779e+06	6.39801e+06	4.37524e+06	6.97574e+06
	C7 H12 N2 O2 P2	218.037	16.616	7.19059e+06	5.58435e+06	7.41306e+06	5.78494e+06	2.71502e+06	6.79218e+06	7.103e+06	6.80863e+06	6.4594e+06	7.80484e+06	5.56982e+06	6.19362e+06	6.31669e+06	5.7332e+06	7.53955e+06	7.77929e+06	6.43911e+06	8.38885e+06	8.30354e+06	7.69011e+06	7.46857e+06	7.82401e+06	6.9338e+06	9.87464e+06	7.95382e+06	2.89479e+06	5.87015e+06	6.68963e+06	6.40558e+06	7.22708e+06	7.0012e+06	8.15359e+06	6.92116e+06	5.30931e+06	6.72926e+06	9.90321e+06	6.70461e+06	6.96955e+06	7.80839e+06	7.30281e+06	6.72949e+06	4.86802e+06	6.94879e+06	6.505e+06	4.41071e+06	5.85017e+06
[Similar to: L-Threonic acid; ΔMass: -168.0208 Da]	C10 H13 Cl N4 O5	304.058	3.425	9.90955e+06	1.07512e+07	9.42476e+06	9.88333e+06	6.67833e+06	1.01507e+07	9.76486e+06	8.55562e+06	8.58705e+06	1.10789e+07	1.08138e+07	1.12539e+07	1.16911e+07	8.28483e+06	6.43613e+06	8.15674e+06	4.13789e+06	7.29081e+06	5.46837e+06	1.00298e+07	1.02139e+07	1.0103e+07	5.93312e+06	7.48727e+06	8.24929e+06	7.58257e+06	1.00952e+07	1.00327e+07	8.84446e+06	1.22062e+07	1.21605e+07	9.87929e+06	1.22181e+07	1.01669e+07	1.21922e+07	1.40253e+07	1.07659e+07	9.63667e+06	1.04694e+07	1.13796e+07	1.33809e+07	7.1572e+06	9.96842e+06	1.23373e+07	1.00164e+07	1.0661e+07
	C14 H34 N7 O9 P3	537.164	3.406	6.29108e+06	7.58369e+06	6.6246e+06	6.26313e+06	2.81457e+06	7.18427e+06	6.93718e+06	7.24329e+06	8.77356e+06	6.69054e+06	5.83626e+06	8.44666e+06	8.80951e+06	6.97898e+06	5.49496e+06	6.05784e+06	2.61955e+06	6.61788e+06	5.02062e+06	7.32575e+06	7.34043e+06	6.3922e+06	4.69987e+06	7.90269e+06	8.3839e+06	3.97207e+06	5.58572e+06	5.87851e+06	5.01011e+06	1.04051e+07	1.05635e+07	9.44736e+06	8.82044e+06	7.27991e+06	8.35776e+06	9.9125e+06	9.40355e+06	1.01584e+07	1.09755e+07	9.67426e+06	1.17356e+07	7.64222e+06	9.23239e+06	1.38512e+07	7.18838e+06	1.10033e+07
Acetylcholine	C7 H15 N O2	145.11	3.536	2.59157e+06	3.85057e+06	3.88137e+06	1.53349e+06	1.64154e+06	4.04784e+06	5.84433e+06	4.90338e+06	5.11699e+06	6.87935e+06	956850	4.38066e+06	5.42852e+06	2.65891e+06	4.34757e+06	5.18996e+06	2.15641e+06	4.37848e+06	5.56243e+06	2.09952e+06	2.83631e+06	1.96418e+06	4.06885e+06	9.09549e+06	1.09137e+07	5.20645e+06	1.80197e+06	3.02925e+06	7.7635e+06	3.9093e+06	4.78367e+06	5.54113e+06	4.82676e+06	2.10441e+06	3.8627e+06	4.48273e+06	2.86837e+06	5.41105e+06	6.10115e+06	3.39245e+06	4.34941e+06	2.46099e+06	5.95427e+06	4.2465e+06	2.47566e+06	4.39751e+06
[Similar to: Methylmalonic acid; ΔMass: -63.0397 Da]		181.066	16.624	5.87054e+06	4.43252e+06	5.93514e+06	4.27058e+06	1.78742e+06	5.24225e+06	5.63028e+06	5.3264e+06	5.28586e+06	6.29095e+06	4.03042e+06	4.71319e+06	4.96941e+06	4.32838e+06	6.63897e+06	6.56997e+06	4.98034e+06	6.76659e+06	6.47737e+06	6.42926e+06	5.67477e+06	6.1525e+06	5.43687e+06	9.26281e+06	6.71322e+06	2.05851e+06	4.14158e+06	5.2241e+06	4.75506e+06	6.21779e+06	5.77059e+06	6.99621e+06	5.67383e+06	3.87183e+06	5.32843e+06	6.45624e+06	5.87433e+06	5.99152e+06	6.29597e+06	6.87484e+06	5.57345e+06	3.46645e+06	5.88254e+06	5.81502e+06	3.15506e+06	5.08433e+06
[Similar to: D-Glucose 6-phosphate; ΔMass: -575.5077 Da]	C39 H80 N7 O6 P3	835.537	1.182	6.77006e+06	4.55864e+06	4.64084e+06	4.16459e+06	2.14259e+06	2.58056e+06	2.00948e+06	5.58303e+06	2.51113e+06	3.10514e+06	1.67102e+06	1.01555e+06	1.74859e+06	3.30483e+06	2.47066e+06	2.03605e+06	1.16056e+06	1.15595e+06	2.00975e+06	1.67455e+06	2.67394e+06	2.33143e+06	3.18354e+06	1.07115e+06	712207	5.46202e+06	7.04414e+06	1.0006e+07	2.33776e+06	6.7281e+06	4.1349e+06	3.78038e+06	6.44906e+06	4.02354e+06	4.76527e+06	5.07392e+06	6.94558e+06	5.1179e+06	4.12333e+06	2.53772e+06	3.77365e+06	1.7228e+06	1.76091e+06	3.37568e+06	1.32351e+06	2.20439e+06
L-Serine	C3 H7 N O3	105.041	17.751	6.17632e+06	5.85972e+06	7.85669e+06	2.32566e+06	1.8968e+06	6.23091e+06	6.18854e+06	5.88523e+06	5.63161e+06	7.07541e+06	8.85195e+06	9.11512e+06	8.17652e+06	7.70791e+06	7.69669e+06	7.71898e+06	8.00363e+06	7.37377e+06	8.224e+06	8.73548e+06	7.86619e+06	7.1106e+06	7.89332e+06	1.20649e+07	9.44376e+06	3.31507e+06	7.68396e+06	7.48071e+06	7.02338e+06	6.21649e+06	5.77829e+06	5.88368e+06	5.86329e+06	3.77384e+06	5.28445e+06	6.05437e+06	5.82192e+06	5.66411e+06	5.96439e+06	8.96598e+06	9.99964e+06	5.09195e+06	5.96656e+06	7.39728e+06	5.84632e+06	7.67832e+06
		788.611	1.394	2.41254e+06	4.05052e+06	2.09514e+06	1.46862e+06	207771	1.84402e+06	2.45766e+06	2.34733e+06	2.68374e+06	2.4233e+06	1.13795e+06	708386	2.26224e+06	2.72897e+06	1.44732e+06	1.31281e+06	762704	654951	1.7378e+06	1.83289e+06	2.23265e+06	1.73611e+06	2.02077e+06	95993.2	190345	3.49921e+06	4.04908e+06	6.2443e+06	2.32326e+06	2.62671e+06	2.41568e+06	4.60751e+06	2.44012e+06	5.66364e+06	4.68322e+06	4.17314e+06	3.00046e+06	7.46468e+06	4.49476e+06	2.20972e+06	1.47042e+06	2.11542e+06	1.06824e+06	1.65871e+06	1.32963e+06	1.48459e+06
Threonine	C4 H9 N O3	119.058	15.392	3.8475e+06	3.13318e+06	3.88992e+06	2.63415e+06	779052	1.39488e+06	2.30336e+06	3.22235e+06	4.85716e+06	2.2527e+06	8.48125e+06	4.10475e+06	3.01412e+06	5.42015e+06	4.53425e+06	5.39852e+06	8.28024e+06	5.26368e+06	2.55861e+06	3.31508e+06	7.50721e+06	5.23906e+06	8.18441e+06	4.28252e+06	3.78468e+06	2.13324e+06	4.06119e+06	1.02799e+06	6.14171e+06	3.54853e+06	4.04063e+06	2.01172e+06	1.36145e+06	2.41245e+06	3.59631e+06	4.00803e+06	2.5416e+06	2.32949e+06	2.63495e+06	2.85233e+06	4.3347e+06	3.9268e+06	339325	3.38884e+06	3.2768e+06	4.82335e+06
[Similar to: Oleic acid; ΔMass: -507.2974 Da]	C41 H81 N3 O7 P2	789.553	2.301	2.01751e+06	1.1173e+06	854383	1.53728e+06	145217	1.01956e+06	915402	1.41877e+06	1.28837e+06	1.35293e+06	474310	161956	623545	956865	640866	487085	271446	184375	720097	887714	907746	1.18243e+06	1.1756e+06	65169.3	44874.6	617985	1.2634e+06	1.5531e+06	494341	1.93163e+06	1.44534e+06	2.11128e+06	1.31289e+06	3.51496e+06	2.69933e+06	2.44807e+06	3.57652e+06	3.44435e+06	2.13493e+06	780482	630453	1.37894e+06	423304	691740	593113	613697
	C12 H25 N6 O18 P3	634.044	13.504	4.77366e+06	4.34394e+06	4.04066e+06	3.20544e+06	832423	3.68614e+06	5.20078e+06	3.05895e+06	4.17595e+06	4.47249e+06	1.15678e+07	5.85295e+06	6.706e+06	6.76057e+06	5.68595e+06	4.79506e+06	4.94814e+06	6.90269e+06	4.30677e+06	3.59194e+06	3.81519e+06	6.3127e+06	3.14681e+06	8.19156e+06	6.0198e+06	1.25321e+06	4.67659e+06	4.93324e+06	3.54955e+06	5.16871e+06	4.39629e+06	4.71132e+06	4.71139e+06	2.92171e+06	3.67771e+06	4.78481e+06	4.4347e+06	4.32486e+06	4.55412e+06	5.78967e+06	6.40647e+06	3.28165e+06	4.38793e+06	6.01272e+06	1.92916e+06	4.47442e+06
6-Methylnicotinamide	C7 H8 N2 O	136.064	9.444	3.95898e+06	4.89332e+06	4.37332e+06	3.01528e+06	1.32884e+06	2.49977e+06	3.25233e+06	3.13032e+06	4.32398e+06	3.53313e+06	3.23945e+06	4.39843e+06	4.70713e+06	4.52198e+06	3.94338e+06	6.41287e+06	4.40625e+06	4.48209e+06	5.30527e+06	6.7564e+06	5.58974e+06	7.44687e+06	6.21384e+06	9.62228e+06	5.4487e+06	2.52866e+06	3.92887e+06	4.51705e+06	5.00664e+06	5.47713e+06	3.34425e+06	5.26725e+06	4.5012e+06	2.8608e+06	3.62964e+06	5.19587e+06	4.20907e+06	4.46695e+06	5.49229e+06	7.71849e+06	1.20405e+07	4.97568e+06	8.6389e+06	7.1232e+06	3.76966e+06	9.13214e+06
2-Pyrrolidone	C4 H7 N O	85.0532	17.101	6.56627e+06	4.98033e+06	5.76842e+06	3.76812e+06	1.88927e+06	4.14762e+06	5.46792e+06	4.60041e+06	5.03462e+06	4.90278e+06	4.54816e+06	3.93706e+06	5.29793e+06	4.82199e+06	7.02029e+06	6.40233e+06	5.5011e+06	7.04838e+06	6.09513e+06	6.20991e+06	6.51205e+06	7.0734e+06	6.25325e+06	9.94611e+06	8.01605e+06	2.30783e+06	3.63511e+06	4.46538e+06	5.49028e+06	6.22179e+06	4.62267e+06	5.77438e+06	4.40517e+06	3.72646e+06	4.08093e+06	4.8526e+06	4.98177e+06	4.27189e+06	4.90745e+06	6.92988e+06	6.54404e+06	3.84387e+06	5.90494e+06	5.94019e+06	4.07539e+06	6.47855e+06
Platelet-activating factor	C26 H54 N O7 P	523.363	2.53	2.19515e+06	2.96546e+06	2.27939e+06	2.39409e+06	875999	2.80951e+06	3.37086e+06	3.16165e+06	2.71048e+06	3.08819e+06	7.50822e+06	3.29123e+06	3.56739e+06	4.10571e+06	3.35938e+06	3.41996e+06	3.82822e+06	4.6741e+06	3.8402e+06	3.48172e+06	3.45069e+06	4.21757e+06	3.86223e+06	2.06715e+06	2.75208e+06	1.03058e+06	2.54884e+06	3.83972e+06	2.78247e+06	3.80239e+06	3.63219e+06	3.77788e+06	4.65595e+06	2.42913e+06	4.82561e+06	4.44406e+06	3.39634e+06	3.83332e+06	3.86069e+06	3.27666e+06	2.22851e+06	2.16641e+06	2.78884e+06	2.19554e+06	2.03695e+06	3.14423e+06
	C5 H9 O5 P S	211.99	2.122	8.78728e+06	7.27575e+06	8.40233e+06	6.11497e+06	1.81522e+06	6.52048e+06	8.60466e+06	7.40079e+06	7.70589e+06	8.13962e+06	8.18908e+06	8.80536e+06	9.7623e+06	9.07868e+06	9.10302e+06	9.32673e+06	7.17099e+06	9.10259e+06	9.22814e+06	8.85966e+06	8.72143e+06	7.89144e+06	8.65796e+06	1.29946e+07	1.07499e+07	3.91128e+06	7.87567e+06	8.7671e+06	9.38517e+06	9.55753e+06	9.13802e+06	1.02335e+07	9.41291e+06	5.86882e+06	7.70775e+06	9.28632e+06	8.46794e+06	9.00494e+06	9.24867e+06	1.05052e+07	1.05788e+07	6.97313e+06	9.60258e+06	9.84544e+06	6.41144e+06	9.05821e+06
L-(+)-Citrulline	C6 H13 N3 O3	175.095	18.952	2.17634e+06	2.57451e+06	2.56072e+06	1.10073e+06	480498	1.67854e+06	2.71576e+06	1.76007e+06	1.90678e+06	2.86977e+06	6.77565e+06	4.33595e+06	4.30482e+06	4.57214e+06	3.74753e+06	3.27463e+06	2.70734e+06	3.95372e+06	3.48866e+06	3.80737e+06	4.19764e+06	3.84774e+06	3.41261e+06	4.06993e+06	3.3004e+06	939908	2.91249e+06	2.95826e+06	3.47034e+06	2.83342e+06	1.93248e+06	3.35173e+06	2.5029e+06	1.34917e+06	2.01315e+06	2.69717e+06	1.91793e+06	2.03233e+06	2.2271e+06	2.23581e+06	4.20519e+06	1.99562e+06	2.06274e+06	2.63296e+06	1.8827e+06	2.8707e+06
[Similar to: Taurine; ΔMass: -375.0441 Da]	C8 H20 N8 O13 S2	500.059	7.736	8.98253e+06	7.01725e+06	7.40913e+06	5.01887e+06	2.68691e+06	6.25062e+06	6.97902e+06	7.77313e+06	7.14297e+06	5.47014e+06	4.06192e+06	5.25554e+06	5.39716e+06	5.62492e+06	5.74855e+06	5.77103e+06	3.94412e+06	5.34343e+06	4.83756e+06	4.0178e+06	6.19651e+06	5.36053e+06	4.03424e+06	1.20869e+07	8.15077e+06	4.27473e+06	5.41188e+06	6.14042e+06	7.45302e+06	8.54808e+06	6.6001e+06	9.82127e+06	7.92127e+06	5.98139e+06	7.20772e+06	8.95038e+06	8.7096e+06	6.45442e+06	8.5575e+06	8.85342e+06	9.584e+06	4.81146e+06	7.24773e+06	7.77959e+06	5.66484e+06	9.47959e+06
[Similar to: 3-Hydroxyvaleric acid; ΔMass: 0.0377 Da]		118.025	2.08	1.14733e+07	9.95189e+06	1.03637e+07	7.90847e+06	4.22673e+06	8.34059e+06	1.01253e+07	9.58694e+06	1.04512e+07	9.93907e+06	8.57655e+06	1.10614e+07	1.1114e+07	1.16664e+07	1.03249e+07	1.05291e+07	8.66458e+06	1.01339e+07	9.21503e+06	9.13707e+06	1.08514e+07	9.56309e+06	9.70809e+06	1.05045e+07	9.8217e+06	6.5196e+06	1.0933e+07	1.07582e+07	1.08729e+07	1.10728e+07	9.28753e+06	1.19488e+07	1.17344e+07	7.26071e+06	1.12831e+07	1.15922e+07	1.02379e+07	1.07141e+07	1.23457e+07	1.20616e+07	1.07991e+07	8.1175e+06	9.80922e+06	1.11347e+07	7.56547e+06	1.11086e+07
	C4 H6 N6 O4	202.045	3.122	9.5851e+06	1.05825e+07	9.31086e+06	9.61809e+06	9.15297e+06	9.04351e+06	8.26903e+06	9.78083e+06	9.54382e+06	8.98509e+06	8.39663e+06	1.07925e+07	7.33641e+06	1.0006e+07	7.2063e+06	7.8072e+06	5.94357e+06	7.73425e+06	6.51132e+06	8.29062e+06	8.44778e+06	8.92277e+06	7.51824e+06	8.5373e+06	6.34442e+06	8.41277e+06	1.1863e+07	9.63317e+06	8.04725e+06	1.03344e+07	1.00615e+07	9.04313e+06	9.85506e+06	1.01888e+07	1.07825e+07	1.10931e+07	1.10945e+07	7.95424e+06	1.18275e+07	1.05884e+07	1.18159e+07	1.0839e+07	1.26471e+07	1.11637e+07	1.01509e+07	8.62563e+06
11,12-Epoxy-(5Z,8Z,11Z)-icosatrienoic acid	C20 H32 O3	320.236	0.994	513059	610317	952082	794359	516097	547234	896602	616462	487265	507799	1.02965e+06	751102	552493	875355	886747	934775	754284	581706	792271	634669	986794	835367	625069	957784	305765	354476	968503	628438	425615	999757	606008	781387	836279	725979	660998	927978	810618	874298	672668	1.77163e+06	2.47818e+06	1.47438e+06	2.27116e+06	1.31076e+06	1.35249e+06	1.29637e+06
11,12-Epoxy-(5Z,8Z,11Z)-icosatrienoic acid	C20 H32 O3	338.246	0.994	697434	709216	1.10365e+06	921749	543264	713112	989431	760102	605934	761130	1.18162e+06	954957	725384	896394	1.12631e+06	1.13611e+06	999711	765814	956802	858477	1.15238e+06	1.0418e+06	730612	1.08907e+06	570377	527909	1.04851e+06	802430	599304	992862	673558	839683	820011	784696	649165	978187	855027	788348	725899	1.63901e+06	2.15453e+06	1.15682e+06	2.09675e+06	1.27108e+06	1.22487e+06	1.34001e+06
2-Acetamido-2-deoxyglucose	C8 H15 N O6	221.09	4.678	2.60197e+06	2.59156e+06	2.53617e+06	1.58574e+06	745030	2.018e+06	2.19804e+06	2.11751e+06	3.07977e+06	2.12163e+06	2.93048e+06	2.08316e+06	2.69927e+06	2.26626e+06	4.453e+06	3.60788e+06	2.7146e+06	4.58608e+06	3.56759e+06	3.43967e+06	4.39677e+06	4.72422e+06	3.39985e+06	4.93677e+06	3.50762e+06	1.05994e+06	1.56566e+06	2.81988e+06	2.45086e+06	3.18624e+06	2.98479e+06	2.8842e+06	3.68455e+06	2.06159e+06	2.83544e+06	3.48767e+06	3.16257e+06	3.87885e+06	2.93496e+06	4.88228e+06	7.27187e+06	3.11629e+06	5.41486e+06	4.99017e+06	3.30182e+06	5.08568e+06
[Similar to: cis-5,8,11,14,17-Eicosapentaenoic acid; ΔMass: -473.3267 Da]	C33 H80 N9 O5 P3	775.551	1.135	6.94722e+06	6.85092e+06	5.82114e+06	7.11259e+06	2.30572e+06	5.36969e+06	6.2936e+06	5.852e+06	6.36646e+06	5.5598e+06	3.19525e+06	4.3401e+06	4.61138e+06	4.78878e+06	4.29418e+06	4.86151e+06	3.97413e+06	3.53994e+06	4.38887e+06	4.68289e+06	5.52661e+06	5.02982e+06	4.26696e+06	2.43615e+06	2.58121e+06	5.8938e+06	5.94392e+06	4.10721e+06	4.9414e+06	4.86186e+06	6.20424e+06	7.28215e+06	6.71716e+06	4.12755e+06	6.99787e+06	6.38196e+06	6.6335e+06	7.08625e+06	5.78879e+06	6.28449e+06	5.07475e+06	6.34608e+06	3.66335e+06	5.27483e+06	5.18116e+06	5.05757e+06
Palmitoylcarnitine	C23 H45 N O4	399.334	1.993	1.11752e+06	877780	814603	660384	273765	1.13687e+06	1.95133e+06	1.04248e+06	1.50368e+06	1.49617e+06	3.90056e+06	1.77348e+06	1.81837e+06	2.45237e+06	7.84672e+06	6.35565e+06	7.37422e+06	9.9822e+06	6.32202e+06	6.44223e+06	5.7023e+06	6.58966e+06	5.81637e+06	1.86808e+06	1.30803e+06	592447	2.18002e+06	1.20772e+06	1.30465e+06	1.02453e+06	1.33372e+06	1.04374e+06	1.55403e+06	1.17031e+06	783568	1.28302e+06	931656	931444	1.15909e+06	687012	2.74236e+06	1.18508e+06	694878	1.52132e+06	864653	1.17343e+06
Piperidine	C5 H11 N	85.0895	6.85	1.76028e+06	1.42181e+06	2.6178e+06	1.63805e+06	1.01369e+06	1.88112e+06	2.36338e+06	1.93957e+06	1.67567e+06	2.08413e+06	2.8235e+06	2.16742e+06	2.21864e+06	2.27155e+06	2.98441e+06	3.72605e+06	3.16381e+06	3.58868e+06	3.17034e+06	4.22981e+06	3.61818e+06	4.26942e+06	3.72399e+06	3.96547e+06	2.66701e+06	1.05194e+06	2.00679e+06	1.6538e+06	1.92585e+06	1.753e+06	2.26778e+06	2.30883e+06	2.38681e+06	1.23625e+06	1.80099e+06	3.2355e+06	2.4468e+06	2.27111e+06	2.70574e+06	4.11084e+06	6.55373e+06	2.86862e+06	3.63677e+06	3.87563e+06	2.73092e+06	4.15322e+06
[Similar to: DL-Stachydrine; ΔMass: -102.0677 Da]		245.162	5.301	184147	133184	111838	123575	38779.4	157539	225514	167766	166305	109893	2.84393e+06	564539	389453	1.28629e+06	1.54613e+06	2.12276e+06	1.98438e+06	2.09373e+06	3.41943e+06	2.77134e+06	1.76541e+06	1.71764e+06	2.83496e+06	1.0957e+06	559385	98622.3	959403	456438	229201	179443	166580	204358	266175	102523	221250	525309	177228	405355	283548	261877	3.58707e+06	621514	727725	807633	522569	2.30963e+06
[Similar to: Cytidine 5'-diphosphocholine; ΔMass: 349.0466 Da]		139.061	6.154	864451	1.02664e+06	1.21416e+06	759831	345666	1.00559e+06	853002	1.03537e+06	829518	955627	534636	5.06387e+06	5.78986e+06	9.13454e+06	3.30268e+06	3.41188e+06	3.1309e+06	4.63972e+06	3.97854e+06	4.21452e+06	4.55688e+06	4.65274e+06	3.35851e+06	7.45841e+06	4.14557e+06	2.13258e+06	6.91048e+06	2.90712e+06	3.84562e+06	992169	1.16546e+06	1.37363e+06	861932	724438	871725	1.19007e+06	837295	1.02774e+06	1.24354e+06	1.54159e+06	1.03919e+07	3.68359e+06	4.6204e+06	3.72289e+06	2.55112e+06	4.08225e+06
[Similar to: Tyrosylalanine; ΔMass: 117.0706 Da]		135.04	15.596	9.33311e+06	7.61471e+06	8.62382e+06	7.10266e+06	4.53495e+06	7.12991e+06	8.62416e+06	7.2161e+06	7.6165e+06	8.9754e+06	8.28298e+06	7.87068e+06	7.7558e+06	8.09815e+06	8.42343e+06	9.48846e+06	9.89243e+06	9.35035e+06	7.23974e+06	6.81001e+06	5.90387e+06	8.1768e+06	7.9099e+06	8.39234e+06	7.90604e+06	4.95116e+06	7.22175e+06	8.03935e+06	9.19855e+06	7.82523e+06	7.93807e+06	7.70442e+06	8.24372e+06	5.97322e+06	6.67083e+06	7.50494e+06	7.25418e+06	7.73401e+06	7.09877e+06	7.67517e+06	7.83727e+06	5.71584e+06	7.00358e+06	7.56935e+06	5.47723e+06	6.91679e+06
	C12 H13 Cl N4 O17 S4	647.885	10.509	5.6363e+06	5.35929e+06	5.09758e+06	3.29599e+06	1.67716e+06	4.42413e+06	3.69168e+06	3.86443e+06	5.60679e+06	4.38674e+06	4.64359e+06	5.14701e+06	5.02029e+06	6.10357e+06	4.81973e+06	5.38262e+06	3.77377e+06	4.96898e+06	5.12007e+06	3.55781e+06	4.7689e+06	4.70987e+06	5.50881e+06	1.18621e+07	7.79557e+06	2.10257e+06	4.01941e+06	4.70699e+06	5.54214e+06	4.97626e+06	4.73763e+06	7.08394e+06	6.41752e+06	4.02538e+06	5.98684e+06	6.03765e+06	5.66567e+06	6.9274e+06	7.32271e+06	8.38271e+06	9.35599e+06	5.2044e+06	7.88112e+06	9.91542e+06	5.17654e+06	7.09719e+06
[Similar to: Cytidine; ΔMass: -312.2691 Da]	C25 H55 N3 O6 P2	555.355	2.686	3.00245e+06	4.243e+06	3.46759e+06	2.57623e+06	2.10446e+06	3.23021e+06	4.16981e+06	2.47429e+06	3.58274e+06	4.35887e+06	5.12157e+06	2.68839e+06	3.37066e+06	2.54918e+06	4.66042e+06	5.33643e+06	4.87698e+06	4.39904e+06	4.9136e+06	4.04501e+06	4.57103e+06	3.21374e+06	5.30526e+06	3.56011e+06	3.03017e+06	1.28261e+06	1.60933e+06	2.92078e+06	3.24746e+06	3.15711e+06	3.72775e+06	3.75524e+06	3.53647e+06	2.15559e+06	2.32468e+06	4.38595e+06	3.12544e+06	2.98106e+06	4.26941e+06	4.07735e+06	3.87226e+06	4.6173e+06	3.31321e+06	4.18839e+06	2.32315e+06	2.64326e+06
[Similar to: L-Cysteic acid; ΔMass: -99.9895 Da]	C H3 N9 O6 S	268.994	13.538	5.3483e+06	4.85764e+06	4.51902e+06	3.71121e+06	1.3534e+06	4.5918e+06	5.47026e+06	3.91298e+06	4.77628e+06	4.88375e+06	1.04903e+07	6.32494e+06	6.5354e+06	5.41264e+06	6.52517e+06	6.1691e+06	6.69715e+06	6.74563e+06	4.85296e+06	5.53924e+06	5.53962e+06	6.76067e+06	5.1534e+06	9.19909e+06	7.56574e+06	2.01271e+06	5.06605e+06	5.6544e+06	5.66497e+06	5.21995e+06	5.54443e+06	5.66292e+06	4.95771e+06	3.49354e+06	4.01422e+06	5.00803e+06	4.96592e+06	4.57898e+06	5.01054e+06	1.87227e+06	6.41051e+06	3.43833e+06	5.26101e+06	6.31587e+06	3.24378e+06	5.94369e+06
	C5 H7 N O P2	159	10.516	8.18348e+06	7.77761e+06	7.00994e+06	6.56463e+06	4.23794e+06	6.95914e+06	7.03464e+06	7.09412e+06	7.51685e+06	7.64142e+06	8.01929e+06	7.30558e+06	7.68411e+06	7.24533e+06	6.81108e+06	7.32682e+06	5.81734e+06	7.15503e+06	7.95286e+06	7.58623e+06	7.02236e+06	7.26863e+06	7.24581e+06	1.03345e+07	8.29831e+06	5.19073e+06	6.74181e+06	6.86785e+06	6.78308e+06	8.68319e+06	8.2483e+06	8.1464e+06	8.16948e+06	6.72708e+06	7.15227e+06	8.06888e+06	7.57429e+06	7.94124e+06	8.81831e+06	9.77328e+06	9.95052e+06	6.3959e+06	8.97678e+06	8.54382e+06	6.51064e+06	8.58379e+06
Cytosine	C4 H5 N3 O	111.043	4.208	2.60198e+06	2.73662e+06	2.74997e+06	2.12615e+06	1.18367e+06	2.6824e+06	2.9266e+06	3.28377e+06	3.13565e+06	2.94945e+06	3.55345e+06	2.90015e+06	3.60599e+06	2.97617e+06	4.50079e+06	4.34369e+06	2.63123e+06	3.99533e+06	2.48882e+06	3.82829e+06	4.3489e+06	3.6548e+06	3.43165e+06	3.70511e+06	2.85511e+06	1.52543e+06	2.42062e+06	2.7651e+06	2.09384e+06	4.52084e+06	3.62413e+06	4.33971e+06	3.64532e+06	2.27341e+06	3.66226e+06	5.51523e+06	3.55279e+06	4.52559e+06	4.31477e+06	4.94615e+06	6.74507e+06	3.50091e+06	5.08198e+06	6.13934e+06	3.09735e+06	6.28305e+06
		89.9939	20.809	1.83465e+06	4.65493e+06	3.20913e+06	3.25377e+06	2.39688e+06	5.0997e+06	2.67598e+06	3.88956e+06	4.6858e+06	2.80611e+06	2.32166e+06	4.27858e+06	2.41032e+06	2.327e+06	2.08652e+06	1.99422e+06	2.74772e+06	2.5733e+06	2.31168e+06	3.94325e+06	2.90239e+06	2.94068e+06	3.24481e+06	3.07715e+06	2.23822e+06	2.25567e+06	2.27586e+06	2.23693e+06	2.21743e+06	3.80703e+06	5.25719e+06	3.52307e+06	3.20948e+06	5.90906e+06	3.1299e+06	3.41766e+06	7.63477e+06	7.8519e+06	3.51464e+06	2.3522e+06	1.1602e+07	1.88888e+06	1.16164e+07	988716	1.48976e+06	2.05445e+06
[Similar to: Taurolithocholic acid 3-sulfate; ΔMass: 437.2419 Da]	C2 H6 O6	126.017	7.744	7.61145e+06	6.64926e+06	6.85093e+06	5.73936e+06	3.47525e+06	5.97459e+06	6.85501e+06	7.02463e+06	6.85942e+06	6.2421e+06	5.31023e+06	5.83139e+06	6.2129e+06	6.37581e+06	6.34209e+06	6.63317e+06	5.2658e+06	6.3459e+06	6.03715e+06	5.24268e+06	6.55301e+06	5.70539e+06	5.38332e+06	1.02433e+07	8.38456e+06	4.70633e+06	6.12286e+06	6.8338e+06	7.69979e+06	7.85693e+06	8.03722e+06	8.32048e+06	7.08277e+06	5.43275e+06	6.86652e+06	8.3983e+06	7.5315e+06	6.83278e+06	8.51992e+06	8.50837e+06	9.2495e+06	5.73995e+06	7.49607e+06	7.54395e+06	5.98216e+06	8.19815e+06
Octylamine	C8 H19 N	129.152	2.251	937961	573987	589215	572049	400367	746625	631232	327999	302735	638253	631993	705344	755866	865776	796975	477708	522663	1.14748e+06	714349	972784	818901	1.04519e+06	731254	1.43428e+06	644792	557353	666468	521720	835171	563842	755638	554365	803981	550013	482881	1.00468e+06	475368	618101	539705	1.31411e+06	1.07184e+06	703439	988008	674819	1.28685e+06	697470
1-stearoyl-2-arachidonoyl-sn-glycero-3-phosphoethanolamine zwitterion	C43 H78 N O8 P	767.549	1.12	4.91844e+06	5.12567e+06	4.19798e+06	5.55072e+06	1.17217e+06	3.88854e+06	3.7958e+06	4.19536e+06	4.34009e+06	3.81434e+06	1.99173e+06	2.05596e+06	2.94171e+06	3.86828e+06	2.77954e+06	2.9509e+06	2.56415e+06	1.84014e+06	3.03141e+06	3.02187e+06	3.74111e+06	3.75124e+06	3.64772e+06	1.05904e+06	1.12929e+06	4.60356e+06	4.40912e+06	4.64705e+06	3.57826e+06	3.85386e+06	4.58562e+06	4.90589e+06	4.98419e+06	4.49606e+06	4.85319e+06	4.87072e+06	5.57082e+06	5.27053e+06	5.07533e+06	4.12716e+06	2.85948e+06	4.50732e+06	2.6521e+06	3.32538e+06	3.23506e+06	3.36738e+06
Hept-2-ulose	C7 H14 O7	210.074	5.999	498742	480491	593452	491589	129151	523819	675781	766981	801659	961740	420700	340660	371456	418073	712657	538346	632809	1.0072e+06	1.30642e+06	677865	725012	791947	1.00445e+06	659945	719132	201483	434674	325059	415893	531999	621728	864779	1.1435e+06	373669	953224	1.11993e+06	512915	713338	664110	1.53273e+06	1.32178e+06	747389	1.1055e+06	1.29196e+06	654230	1.05951e+06
		100.015	2.139	6.7854e+06	6.46385e+06	6.88868e+06	5.26632e+06	2.98946e+06	4.94884e+06	6.37876e+06	6.1511e+06	7.0488e+06	6.52538e+06	5.61616e+06	8.35449e+06	7.80758e+06	8.10858e+06	8.22273e+06	8.30723e+06	5.8915e+06	8.48389e+06	6.91073e+06	7.07156e+06	7.35962e+06	6.59144e+06	6.4823e+06	1.01314e+07	8.9033e+06	4.06662e+06	6.73429e+06	6.86579e+06	8.32967e+06	7.08669e+06	5.21052e+06	8.55387e+06	7.33996e+06	4.08341e+06	6.31924e+06	7.07043e+06	6.65029e+06	7.06526e+06	8.20805e+06	1.06776e+07	9.33398e+06	6.91119e+06	8.59177e+06	8.36909e+06	5.85643e+06	8.66092e+06
Phosphoryethanolamine	C2 H8 N O4 P	141.019	21.139	5.66982e+06	4.73945e+06	5.16319e+06	3.95831e+06	1.71543e+06	4.30521e+06	5.47008e+06	4.90127e+06	5.48904e+06	5.10532e+06	3.98849e+06	4.33042e+06	5.04684e+06	4.80324e+06	5.8063e+06	6.75089e+06	5.61631e+06	6.1529e+06	4.92456e+06	5.86677e+06	5.14972e+06	5.79052e+06	5.51999e+06	9.83052e+06	5.89499e+06	2.02101e+06	4.1279e+06	5.91144e+06	4.16764e+06	6.45836e+06	5.72279e+06	6.16486e+06	5.40853e+06	3.66274e+06	4.78721e+06	6.1856e+06	5.76478e+06	6.61088e+06	6.01218e+06	7.93609e+06	8.16187e+06	4.41717e+06	6.77907e+06	6.69171e+06	3.88047e+06	6.28601e+06
1-stearoyl-sn-glycero-3-phosphoethanolamine	C23 H48 N O7 P	481.317	2.767	883126	1.2845e+06	900814	1.02679e+06	339570	536749	797164	690466	863010	830479	1.5866e+06	1.02684e+06	880633	1.01519e+06	1.10351e+06	891241	622319	788790	938025	839368	1.12936e+06	872640	981492	534311	600685	541198	968747	1.0665e+06	911052	1.62241e+06	1.13574e+06	1.45835e+06	1.51175e+06	1.36778e+06	1.49232e+06	1.33493e+06	1.41724e+06	1.89812e+06	1.51874e+06	1.34045e+06	953045	449354	704810	692315	560700	1.0309e+06
		810.596	1.235	4.66718e+06	4.66836e+06	3.82114e+06	5.95751e+06	1.17396e+06	3.50449e+06	3.5213e+06	3.30351e+06	3.83553e+06	3.37866e+06	1.87589e+06	1.7511e+06	3.08379e+06	3.57282e+06	2.81004e+06	3.19639e+06	2.3962e+06	1.80487e+06	2.8863e+06	2.98636e+06	3.44138e+06	3.11433e+06	3.29264e+06	984089	944681	3.91863e+06	4.37892e+06	5.56858e+06	3.72068e+06	4.16216e+06	4.40013e+06	5.132e+06	1.43855e+06	4.68784e+06	5.39159e+06	4.40304e+06	5.34467e+06	5.83708e+06	3.91492e+06	4.23869e+06	2.73164e+06	3.62464e+06	2.48506e+06	3.07822e+06	2.55027e+06	2.87442e+06
	C7 H19 N8 O18 P3	596.002	13.506	2.01054e+06	2.03638e+06	2.86266e+06	1.92959e+06	432061	2.96473e+06	3.77102e+06	1.93919e+06	1.61565e+06	3.65185e+06	8.39769e+06	3.22734e+06	4.89259e+06	4.79803e+06	4.24279e+06	4.29818e+06	3.99898e+06	4.79603e+06	2.83057e+06	2.89696e+06	4.32705e+06	3.69157e+06	2.75315e+06	4.89174e+06	5.6193e+06	770819	3.29635e+06	3.8938e+06	1.582e+06	2.5963e+06	3.71064e+06	3.63342e+06	2.35059e+06	2.19797e+06	2.70186e+06	2.57557e+06	3.74665e+06	1.97292e+06	2.79976e+06	2.31089e+06	5.21643e+06	1.51466e+06	3.88067e+06	3.52641e+06	2.07494e+06	3.89469e+06
[Similar to: Oleic acid; ΔMass: -529.2813 Da]	C37 H80 N7 O6 P3	811.537	2.183	2.18868e+06	1.53397e+06	1.04592e+06	1.64331e+06	335133	875617	1.12832e+06	1.09448e+06	1.26895e+06	983283	420661	344197	832409	1.18289e+06	655117	560371	328164	258529	627598	594963	732678	733592	854025	54406.3	40619.6	854355	1.54359e+06	2.01283e+06	568553	2.3097e+06	1.79297e+06	1.98502e+06	1.81316e+06	3.00655e+06	2.24154e+06	2.15089e+06	2.16724e+06	1.84777e+06	1.94317e+06	926359	589482	1.00503e+06	410907	703365	644798	568652
	C9 H9 Cl N2 O18 P2 S3	625.817	10.658	4.93275e+06	1.18923e+06	3.77908e+06	2.65379e+06	7937.01	3.8849e+06	4.1807e+06	650886	4.24988e+06	5.7851e+06	3.92968e+06	4.52835e+06	6.15484e+06	4.91631e+06	2.16056e+06	5.30447e+06	2.0401e+06	3.92793e+06	4.07605e+06	5.25042e+06	4.99893e+06	3.97242e+06	2.19512e+06	1.02481e+07	4.42035e+06	1.5333e+06	3.89437e+06	3.03191e+06	4.70704e+06	306090	2.2947e+06	326359	1.89273e+06	517980	872448	220118	266317	216048	36903	483875	56544.1	258341	33415.1	224501	67450.4	99804.7
	C9 H18 N O3 P3	281.05	2.236	3.41744e+06	3.42561e+06	3.21464e+06	2.66614e+06	1.63455e+06	3.10746e+06	3.58447e+06	3.62534e+06	3.57565e+06	3.63766e+06	4.21846e+06	3.83929e+06	3.3097e+06	3.96898e+06	2.95276e+06	3.20145e+06	2.53451e+06	3.63252e+06	2.70962e+06	3.49202e+06	3.71954e+06	3.92636e+06	3.33809e+06	4.55969e+06	3.77945e+06	1.63402e+06	2.53842e+06	2.46696e+06	2.30928e+06	4.16302e+06	4.02298e+06	3.46864e+06	3.94533e+06	2.60712e+06	3.30416e+06	5.13191e+06	3.112e+06	3.32069e+06	4.35307e+06	4.69201e+06	6.37085e+06	3.57687e+06	4.99797e+06	5.26178e+06	3.24301e+06	4.50537e+06
	C36 H80 N5 O14 P	837.544	2.147	2.4285e+06	2.05833e+06	1.4304e+06	2.18868e+06	481212	838752	1.24299e+06	1.2379e+06	1.28467e+06	1.06859e+06	591899	609950	1.06597e+06	1.90909e+06	626876	610198	362856	382039	684701	731079	1.1434e+06	1.00575e+06	882555	288835	148890	1.46951e+06	2.00509e+06	2.00498e+06	880811	2.51713e+06	1.82147e+06	2.53271e+06	2.33687e+06	3.58395e+06	2.66555e+06	2.36082e+06	3.0659e+06	2.55657e+06	2.31144e+06	1.67805e+06	921250	1.24061e+06	597277	926567	636402	936929
2-C-methyl-D-erythritol 4-(dihydrogen phosphate)	C5 H13 O7 P	216.04	4.664	565484	1.09218e+06	910291	758363	299938	609538	810653	1.92339e+06	1.11332e+06	1.91952e+06	896777	737283	822015	831422	1.19876e+06	885999	699760	1.35064e+06	1.75945e+06	1.7742e+06	874772	1.10987e+06	1.8774e+06	982461	1.20885e+06	385674	676671	1.05208e+06	629382	1.03286e+06	1.41035e+06	1.94305e+06	2.09024e+06	777195	2.1952e+06	2.66758e+06	939016	2.21256e+06	1.63593e+06	3.03168e+06	4.69532e+06	1.81023e+06	2.85684e+06	3.18912e+06	1.93598e+06	2.70487e+06
1-stearoyl-2-oleoyl-sn-glycero-3-phosphoethanolamine zwitterion	C41 H80 N O8 P	745.563	1.441	3.38258e+06	3.07366e+06	1.12521e+06	1.87802e+06	144305	1.01313e+06	1.48106e+06	1.22283e+06	1.79573e+06	1.10141e+06	530696	328477	890926	1.34799e+06	837650	694928	413449	348907	805150	838391	1.51847e+06	1.18893e+06	1.40928e+06	166385	66926.2	1.5686e+06	2.09885e+06	4.29356e+06	744148	2.55071e+06	2.74644e+06	3.40867e+06	2.91568e+06	3.32882e+06	3.01598e+06	2.648e+06	3.33985e+06	4.11279e+06	2.14436e+06	1.27505e+06	843982	1.25398e+06	595844	989429	758099	798203
	C9 H9 Cl N2 O18 P2 S3	625.817	10.436	4.93275e+06	5.10875e+06	3.77908e+06	2.65379e+06	942667	3.8849e+06	4.1807e+06	3.57701e+06	4.24988e+06	5.7851e+06	355052	4.52835e+06	6.15484e+06	1.09935e+06	2.30778e+06	141824	183077	3.92793e+06	1.18268e+06	267060	248081	3.97242e+06	2.19512e+06	497189	13762.9	1.5333e+06	3.89437e+06	3.03191e+06	4.70704e+06	7.33294e+06	6.52287e+06	6.49478e+06	2.88818e+06	2.84548e+06	3.86445e+06	6.47555e+06	4.48893e+06	5.91252e+06	4.59168e+06	6.69561e+06	8.46377e+06	6.45462e+06	7.15199e+06	8.51177e+06	4.34275e+06	7.46989e+06
[Similar to: Taurolithocholic acid 3-sulfate; ΔMass: 437.2461 Da]		126.013	7.732	5.88806e+06	4.76504e+06	5.39776e+06	4.23634e+06	2.2989e+06	4.46157e+06	5.02522e+06	5.3881e+06	5.38261e+06	4.80209e+06	3.79951e+06	4.16457e+06	4.46573e+06	4.50975e+06	3.58733e+06	4.64554e+06	3.55561e+06	4.47924e+06	4.09461e+06	3.02315e+06	4.94945e+06	4.09225e+06	3.51654e+06	8.02994e+06	6.40799e+06	3.29874e+06	4.50814e+06	5.08211e+06	4.97743e+06	6.27543e+06	5.93872e+06	6.42279e+06	5.32879e+06	3.98457e+06	5.0851e+06	6.63208e+06	5.81523e+06	5.25552e+06	6.99873e+06	6.85195e+06	7.45348e+06	4.29702e+06	5.89276e+06	5.68343e+06	4.3815e+06	6.45934e+06
[Similar to: trans-Cinnamic acid ; ΔMass: -75.0894 Da]	C9 H21 N O5	223.142	6.756	4.07845e+06	3.42732e+06	4.3331e+06	2.5123e+06	1.23174e+06	3.08111e+06	5.31449e+06	3.21985e+06	3.59515e+06	4.77886e+06	4.82515e+06	5.58072e+06	6.15829e+06	3.88045e+06	8.06875e+06	7.86373e+06	5.34024e+06	5.75431e+06	4.51657e+06	3.79591e+06	6.29674e+06	3.89387e+06	4.76345e+06	7.91734e+06	8.61768e+06	3.16819e+06	3.27034e+06	4.79488e+06	6.86811e+06	3.95069e+06	3.33929e+06	3.79046e+06	2.81451e+06	2.84999e+06	2.77501e+06	3.36143e+06	2.62559e+06	2.8526e+06	3.20673e+06	5.2792e+06	3.89997e+06	2.92721e+06	3.6075e+06	4.49156e+06	2.77139e+06	4.49752e+06
	C7 H6 N10 O4	294.059	2.323	2.79199e+06	1.9798e+06	4.66493e+06	2.45742e+06	3.41893e+06	3.34117e+06	4.77735e+06	3.52408e+06	2.92204e+06	3.78281e+06	3.73959e+06	4.60113e+06	4.20443e+06	3.35213e+06	5.66732e+06	4.7828e+06	4.62721e+06	5.06511e+06	3.69902e+06	4.35728e+06	4.11341e+06	3.8131e+06	3.65001e+06	5.22497e+06	4.74671e+06	2.35344e+06	1.77849e+06	919864	4.01934e+06	2.00495e+06	2.20059e+06	1.57629e+06	1.5489e+06	1.93464e+06	2.05375e+06	2.48486e+06	1.74056e+06	934755	2.33075e+06	4.61567e+06	4.04748e+06	4.75561e+06	4.82226e+06	6.06494e+06	5.0115e+06	5.38433e+06
[Similar to: Xanthosine; ΔMass: 2.0171 Da]	C9 H14 O10	282.059	3.006	2.22236e+06	2.67085e+06	2.51595e+06	2.02838e+06	1.17749e+06	2.10994e+06	2.49074e+06	2.64943e+06	2.78697e+06	1.99277e+06	1.73008e+06	2.85596e+06	3.13734e+06	2.45002e+06	2.72164e+06	2.4882e+06	1.37455e+06	2.24407e+06	1.57894e+06	2.32223e+06	2.52751e+06	2.46603e+06	1.88017e+06	3.25945e+06	2.41742e+06	1.37885e+06	2.06053e+06	2.35194e+06	2.23898e+06	4.02045e+06	3.25032e+06	3.26183e+06	3.30632e+06	2.1177e+06	3.28008e+06	4.47548e+06	3.57928e+06	3.2442e+06	4.26963e+06	5.8401e+06	6.50262e+06	2.96778e+06	7.8868e+06	5.40122e+06	3.19641e+06	5.82998e+06
1-(1Z-octadecenyl)-2-arachidonoyl-sn-glycero-3-phosphoethanolamine zwitterion	C43 H78 N O7 P	751.552	1.393	2.61385e+06	2.70062e+06	979698	2.29646e+06	191004	1.0491e+06	1.37447e+06	1.08362e+06	1.54552e+06	868927	447720	229548	857909	1.34418e+06	653173	458814	550683	442538	923211	837575	1.65016e+06	1.1369e+06	1.16988e+06	213215	103085	1.45459e+06	1.98528e+06	2.96148e+06	784304	2.31137e+06	2.38354e+06	3.627e+06	2.69805e+06	2.44952e+06	2.54745e+06	2.50862e+06	3.18335e+06	3.38192e+06	2.84508e+06	1.59262e+06	928367	1.37109e+06	899076	1.0522e+06	797020	1.04888e+06
[Similar to: D-(-)-Glutamine; ΔMass: -342.1170 Da]	C16 H33 N4 O11 P	488.186	17.875	109978	75846.2	91304.8	48545.7	10513.4	74089.1	98668.1	121224	123819	174257	2.35028e+06	1.10755e+06	529655	1.5469e+06	1.34368e+06	576076	466929	1.03888e+06	907456	441742	347885	669473	1.57137e+06	601268	594719	68416.1	403365	218884	329979	90857	78781	103767	69750.8	50225.3	91500.5	176746	86643.1	90184.6	73389.9	212282	1.82262e+06	530973	676252	548416	336387	764447
[Similar to: cis-5,8,11,14,17-Eicosapentaenoic acid; ΔMass: -473.3274 Da]	C44 H79 N3 O4 P2	775.552	1.366	2.51806e+06	3.23339e+06	873289	1.83519e+06	472476	967352	1.30002e+06	1.03073e+06	1.51725e+06	817702	549467	301781	836833	1.23912e+06	654969	601460	747777	738872	593688	793762	1.4183e+06	1.25566e+06	1.10201e+06	389124	336193	1.4211e+06	2.46102e+06	4.08116e+06	847167	2.99134e+06	2.81287e+06	5.3291e+06	2.412e+06	4.4797e+06	3.02528e+06	1.68904e+06	4.05678e+06	6.06842e+06	2.74824e+06	1.57141e+06	948912	1.36852e+06	1.52914e+06	1.03927e+06	819692	791864
Bis(2,3-dihydroxypropyl) hydrogen phosphate	C6 H15 O8 P	246.051	6.009	441864	425339	484273	436014	111148	465234	580106	663172	691313	823399	364347	300887	330866	370817	616432	452990	574385	885982	1.17719e+06	583742	651409	710887	906252	573692	640377	177887	382105	295576	369172	463364	547416	739506	999900	324792	836899	935766	397413	594049	565510	1.27697e+06	1.10179e+06	642545	888508	1.06661e+06	559561	871000
[Similar to: Taurine; ΔMass: -41.0263 Da]	C4 H10 N2 O3 S	166.041	7.739	5.72176e+06	4.63126e+06	4.85813e+06	4.35515e+06	2.58779e+06	4.4162e+06	5.26553e+06	4.6228e+06	4.78772e+06	4.41052e+06	3.84211e+06	4.19779e+06	4.72493e+06	4.02891e+06	3.71835e+06	4.36554e+06	2.94977e+06	3.98581e+06	4.35497e+06	3.23128e+06	5.1105e+06	4.73143e+06	2.55565e+06	7.65929e+06	6.12481e+06	3.37461e+06	3.82891e+06	5.02275e+06	4.90039e+06	5.57568e+06	3.59479e+06	5.61037e+06	5.27884e+06	4.08715e+06	4.71747e+06	7.37245e+06	5.0569e+06	4.83644e+06	7.39083e+06	5.49759e+06	6.2963e+06	3.79626e+06	5.65792e+06	5.46971e+06	3.95517e+06	5.64606e+06
Thiamine	C12 H16 N4 O S	264.104	14.106	1.6906e+06	2.13165e+06	1.59955e+06	1.17269e+06	419154	1.51651e+06	2.10695e+06	1.40162e+06	1.86234e+06	1.39622e+06	927014	1.48714e+06	1.39144e+06	977005	2.15384e+06	2.1626e+06	1.43397e+06	2.3771e+06	1.87234e+06	1.82888e+06	1.98352e+06	2.26763e+06	1.40984e+06	1.98229e+06	1.66897e+06	909219	1.13561e+06	1.72221e+06	1.95557e+06	2.25696e+06	2.27925e+06	1.70539e+06	1.85406e+06	1.45799e+06	1.20991e+06	1.79393e+06	1.47928e+06	1.81379e+06	1.87604e+06	2.88345e+06	3.26919e+06	2.34108e+06	3.12987e+06	3.53632e+06	1.67476e+06	3.29482e+06
[Similar to: Oleic acid; ΔMass: 0.1669 Da]	C9 H18 N2 O6 S	282.089	17.768	2.66182e+06	1.61261e+06	1.93918e+06	1.02775e+06	293829	1.73938e+06	2.13387e+06	1.57362e+06	1.68279e+06	1.36135e+06	1.45507e+06	1.41122e+06	1.32774e+06	1.78929e+06	4.18879e+06	4.04864e+06	2.75143e+06	4.97959e+06	3.56445e+06	4.14433e+06	3.54389e+06	3.16398e+06	3.89571e+06	4.38332e+06	2.42461e+06	214363	902153	1.4891e+06	1.0362e+06	2.82478e+06	1.52386e+06	2.73811e+06	2.04617e+06	979483	1.80248e+06	2.24587e+06	1.53674e+06	1.46513e+06	1.20817e+06	4.82247e+06	4.07541e+06	2.45734e+06	3.45537e+06	2.61538e+06	1.73073e+06	3.49258e+06
2-Acrylamido-2-methyl-1-propane sulfonic acid	C7 H13 N O4 S	207.056	1.448	2.12684e+06	1.83432e+06	1.17716e+06	1.65192e+06	78396.7	1.59989e+06	1.20393e+06	732961	452051	526352	2.45571e+06	524153	538649	1.98213e+06	876416	782280	1.17428e+06	1.41748e+06	1.52842e+06	1.2055e+06	1.67865e+06	2.49923e+06	1.68777e+06	1.30001e+06	398688	106946	1.94172e+06	2.42021e+06	328745	1.71487e+06	1.322e+06	2.01213e+06	1.79325e+06	1.10365e+06	1.41744e+06	813407	923389	2.18461e+06	783094	2.12036e+06	2.06047e+06	740551	880568	1.10126e+06	586127	705437
	C11 H6 Cl N4 O15 P3 S2	625.817	10.571	4.93275e+06	5.10875e+06	3.77908e+06	2.65379e+06	942667	3.8849e+06	4.1807e+06	3.57701e+06	4.24988e+06	5.7851e+06	3.92968e+06	4.52835e+06	6.15484e+06	4.91631e+06	4.46833e+06	5.30447e+06	2.0401e+06	3.92793e+06	4.07605e+06	5.25042e+06	4.99893e+06	3.97242e+06	2.19512e+06	1.58046e+06	4.42035e+06	1.5333e+06	3.89437e+06	3.03191e+06	4.70704e+06	4.56016e+06	2.2947e+06	6.82114e+06	1.89273e+06	2.84548e+06	3.86445e+06	6.47555e+06	4.48893e+06	5.91252e+06	4.59168e+06	6.69561e+06	1.52722e+06	6.45462e+06	7.15199e+06	1.05727e+06	679986	7.46989e+06
[Similar to: L-(+)-Tartaric acid; ΔMass: -90.0506 Da]	C8 H18 O4 P2	240.067	0.873	1.40868e+06	1.07369e+06	1.64764e+06	2.0966e+06	1.09176e+06	914525	1.21108e+06	1.38718e+06	1.79664e+06	1.9457e+06	1.10096e+06	1.68998e+06	1.25869e+06	1.52702e+06	379013	703155	527841	678685	337349	736792	1.4556e+06	1.63737e+06	959331	1.45203e+06	1.04939e+06	2.51069e+06	1.52062e+06	1.87226e+06	1.39282e+06	1.86699e+06	1.51322e+06	1.25891e+06	1.673e+06	1.73471e+06	1.64053e+06	1.71946e+06	1.4278e+06	1.08504e+06	1.9e+06	1.75591e+06	1.45324e+06	1.45246e+06	1.42585e+06	1.18721e+06	1.64842e+06	773120
[Similar to: Hypoxanthine; ΔMass: -0.9966 Da]	C2 H8 N3 O2 P	137.035	2.273	2.74953e+06	2.202e+06	2.79875e+06	2.15617e+06	1.60942e+06	1.98581e+06	3.33526e+06	2.17945e+06	2.60269e+06	2.51212e+06	2.95478e+06	2.66674e+06	2.4298e+06	2.78951e+06	3.58607e+06	3.46402e+06	2.67377e+06	3.21936e+06	2.41792e+06	2.76142e+06	4.06991e+06	3.50757e+06	2.89013e+06	2.69898e+06	3.03954e+06	1.40178e+06	1.77644e+06	1.5932e+06	2.31091e+06	2.75471e+06	2.625e+06	2.22663e+06	1.94292e+06	2.3005e+06	2.57853e+06	3.30115e+06	2.24693e+06	2.35373e+06	3.13967e+06	3.56734e+06	3.04296e+06	2.62476e+06	2.25012e+06	3.77833e+06	2.46442e+06	3.14526e+06
[Similar to: D-Cysteine; ΔMass: -54.0103 Da]	C6 H9 N O3 S	175.03	3.806	2.20956e+06	2.38473e+06	2.10202e+06	1.44206e+06	837949	1.5343e+06	2.17716e+06	2.59682e+06	3.00952e+06	3.3945e+06	1.24476e+06	2.05635e+06	2.38797e+06	1.69418e+06	3.7995e+06	2.78172e+06	1.35757e+06	2.91166e+06	1.88666e+06	2.53927e+06	3.04196e+06	1.79139e+06	2.6245e+06	2.21147e+06	1.52821e+06	729331	1.12031e+06	1.46121e+06	1.33849e+06	4.34819e+06	3.25719e+06	3.18335e+06	3.8849e+06	1.66485e+06	2.98343e+06	3.93013e+06	2.48086e+06	3.53194e+06	3.86111e+06	3.1276e+06	3.5296e+06	2.56483e+06	2.99899e+06	3.84974e+06	1.97187e+06	3.6863e+06
		88.0147	1.648	3.15031e+06	3.29527e+06	2.18415e+06	2.37841e+06	1.24159e+06	2.06551e+06	2.37509e+06	2.28906e+06	2.23329e+06	1.62264e+06	1.77422e+06	2.24255e+06	2.15318e+06	2.66194e+06	1.90132e+06	1.87111e+06	1.49165e+06	2.71903e+06	1.65624e+06	1.7035e+06	2.59834e+06	2.89077e+06	2.77638e+06	2.54158e+06	1.86311e+06	1.05157e+06	2.31796e+06	2.11817e+06	1.50678e+06	3.6872e+06	2.86943e+06	3.28556e+06	3.90369e+06	2.8306e+06	3.47472e+06	4.41699e+06	2.62889e+06	3.57932e+06	4.86341e+06	4.18305e+06	5.49966e+06	2.21023e+06	4.20093e+06	3.2841e+06	2.83133e+06	3.2024e+06
UNII:240I539PWQ	C5 H14 N O6 P	215.056	19.067	3.53154e+06	3.07905e+06	3.65206e+06	2.8215e+06	1.13796e+06	3.15838e+06	3.42753e+06	2.68238e+06	4.5869e+06	4.03706e+06	2.24626e+06	3.09188e+06	4.11784e+06	3.92136e+06	3.75125e+06	4.36878e+06	3.49364e+06	5.3965e+06	4.3682e+06	3.16964e+06	3.02685e+06	3.80589e+06	2.61894e+06	9.01743e+06	5.28991e+06	1.6159e+06	3.5743e+06	4.32756e+06	2.6727e+06	4.08998e+06	4.49832e+06	3.88961e+06	4.06112e+06	2.2086e+06	3.24925e+06	4.09347e+06	2.61636e+06	4.8836e+06	3.55285e+06	5.49822e+06	6.01819e+06	3.32404e+06	5.97088e+06	6.07463e+06	2.72895e+06	4.79802e+06
	C5 H15 N3 O8 P2	307.034	13.505	3.6741e+06	2.97694e+06	3.7425e+06	2.41626e+06	842013	3.17504e+06	3.63756e+06	2.75787e+06	3.14934e+06	3.29999e+06	7.80906e+06	4.4735e+06	4.81927e+06	4.58153e+06	4.76365e+06	4.39313e+06	4.16787e+06	5.30455e+06	3.9518e+06	3.95879e+06	4.5185e+06	5.23715e+06	3.62238e+06	6.68027e+06	4.92701e+06	1.32186e+06	3.77074e+06	3.97913e+06	4.30313e+06	3.7984e+06	3.36692e+06	3.67981e+06	3.70437e+06	2.65183e+06	2.84396e+06	3.49692e+06	3.13108e+06	3.16238e+06	3.67556e+06	3.995e+06	4.18329e+06	2.3033e+06	3.74587e+06	3.77771e+06	2.09217e+06	3.40114e+06
	C36 H70 Cl N O3	599.506	0.886	1.20479e+06	948645	444740	850912	7865.11	200108	400801	243578	308702	169720	69125.7	16019.5	226458	451841	139234	56012.4	202006	8717.37	187600	80642.8	373112	329214	248297	17046.7	13525.3	630265	606423	1.81187e+06	306049	785353	651386	1.3318e+06	870130	2.11895e+06	1.03578e+06	565226	1.43295e+06	1.82179e+06	586017	516229	34750.9	380116	174458	290429	117575	431172
[Similar to: Oleic acid; ΔMass: -607.3771 Da]	C43 H90 N9 O4 P3	889.633	0.88	985604	988309	238820	670732	21479.6	370508	681376	631793	554273	400788	75992.9	31925.8	134711	431704	88627.4	60571	55523.9	25123.3	109260	170220	446714	446541	351237	20609.1	16351.8	220962	723633	929391	88992.6	1.01774e+06	722906	1.02779e+06	709874	1.32985e+06	967730	1.02349e+06	1.04858e+06	1.68071e+06	1.21489e+06	298263	171152	456931	120330	202720	176736	164678
[Similar to: Oleoyl-L-α-lysophosphatidic acid; ΔMass: -430.2527 Da]	C51 H71 N4 O6 P	866.512	0.844	1.88248e+06	1.90967e+06	1.15445e+06	1.02776e+06	555207	929693	1.80422e+06	1.57596e+06	1.62881e+06	1.19376e+06	536044	989993	821477	1.30241e+06	1.48941e+06	1.08266e+06	1.58851e+06	1.62365e+06	1.04455e+06	1.26258e+06	1.82563e+06	2.09805e+06	1.50258e+06	1.90345e+06	1.20284e+06	683842	1.33224e+06	1.13918e+06	1.06371e+06	2.328e+06	1.49897e+06	1.92324e+06	1.87874e+06	1.00865e+06	1.87952e+06	2.46695e+06	1.39869e+06	2.01914e+06	1.933e+06	1.73915e+06	2.98113e+06	1.81921e+06	1.81009e+06	2.39063e+06	1.2029e+06	2.05594e+06
Cytidine	C9 H13 N3 O5	265.067	4.216	2.22074e+06	2.06841e+06	2.1423e+06	1.6778e+06	941460	2.06326e+06	2.39243e+06	2.57891e+06	2.33964e+06	2.37717e+06	3.10117e+06	2.41982e+06	2.87412e+06	2.59382e+06	4.01564e+06	3.74159e+06	2.30194e+06	3.62477e+06	2.23294e+06	3.10653e+06	3.91778e+06	3.0089e+06	2.8843e+06	3.25376e+06	2.53394e+06	1.23565e+06	1.97212e+06	2.38405e+06	1.83745e+06	3.16263e+06	2.86116e+06	3.04012e+06	2.6567e+06	1.75364e+06	2.50885e+06	3.64338e+06	2.19983e+06	2.98327e+06	3.0732e+06	3.40873e+06	4.70798e+06	2.50054e+06	3.32358e+06	4.24518e+06	2.13039e+06	4.36591e+06
	C9 H10 O9 P2 S	355.951	10.551	5.30598e+06	4.9069e+06	5.23981e+06	4.29147e+06	2.24673e+06	4.68093e+06	5.38964e+06	4.57321e+06	5.32374e+06	5.25196e+06	4.75741e+06	4.8419e+06	5.28713e+06	5.66649e+06	4.53567e+06	5.52796e+06	4.03865e+06	5.23908e+06	5.52315e+06	5.83349e+06	4.70627e+06	4.61554e+06	4.96505e+06	8.72038e+06	6.34957e+06	2.75735e+06	4.15485e+06	4.85295e+06	4.93143e+06	6.56386e+06	5.86495e+06	5.89827e+06	5.89756e+06	4.38174e+06	5.35684e+06	6.31433e+06	5.47449e+06	5.99342e+06	6.33264e+06	7.32498e+06	7.85543e+06	4.86362e+06	6.43237e+06	7.08387e+06	4.74604e+06	6.29719e+06
2'-Deoxycytidine	C9 H13 N3 O4	227.09	3.119	1.84754e+06	1.59382e+06	1.43434e+06	1.16265e+06	346307	1.39745e+06	1.73316e+06	1.40348e+06	1.67027e+06	1.44416e+06	5.39548e+06	2.52891e+06	2.83165e+06	3.29991e+06	3.95846e+06	4.38137e+06	4.20506e+06	4.9576e+06	3.4049e+06	2.86809e+06	3.57614e+06	3.5275e+06	4.19268e+06	5.46384e+06	3.20609e+06	666960	2.69701e+06	3.14004e+06	2.05743e+06	2.18776e+06	2.00822e+06	2.25059e+06	1.82806e+06	1.17035e+06	1.58915e+06	2.46325e+06	1.89523e+06	2.34455e+06	2.18755e+06	3.4534e+06	5.85127e+06	2.17004e+06	3.86428e+06	3.38432e+06	1.53003e+06	3.84685e+06
Cytidine	C9 H13 N3 O5	486.17	4.214	366220	269870	291972	174477	39307.2	201598	523647	405851	349785	408398	679293	302286	587245	371362	1.40612e+06	1.10021e+06	354820	1.01097e+06	437149	883860	1.15053e+06	680453	638229	847200	410638	63756.8	194076	491835	212759	727921	644905	746901	544241	225270	676176	1.45941e+06	433347	1.39716e+06	943606	944557	2.21853e+06	382805	1.07165e+06	1.69187e+06	116642	1.82458e+06
	C6 H11 N7 O2	213.097	6.845	825412	772653	1.11238e+06	742175	383508	896020	1.17357e+06	996261	840333	1.02678e+06	1.07867e+06	937132	995640	1.01261e+06	1.52912e+06	1.49124e+06	1.07302e+06	1.41503e+06	1.35698e+06	1.41034e+06	1.86074e+06	1.50205e+06	1.22426e+06	1.6001e+06	1.51402e+06	450932	1.07026e+06	708092	1.00551e+06	1.15475e+06	1.12132e+06	1.33232e+06	968086	776847	923525	2.15396e+06	1.33061e+06	1.52305e+06	1.55582e+06	2.45709e+06	3.91468e+06	1.75803e+06	2.16374e+06	2.37038e+06	1.73177e+06	2.48416e+06
[Similar to: 4-Hydroxycoumarin; ΔMass: -0.0765 Da]		162.108	15.978	2.50447e+06	2.10856e+06	2.0285e+06	1.56706e+06	1.00691e+06	1.69661e+06	2.94187e+06	2.77129e+06	2.40231e+06	2.78114e+06	5.95377e+06	4.56596e+06	3.68859e+06	5.19723e+06	5.41412e+06	5.88677e+06	4.96251e+06	5.21876e+06	7.6024e+06	4.33536e+06	4.43524e+06	4.74773e+06	6.61634e+06	6.89619e+06	4.87047e+06	2.04732e+06	4.36935e+06	3.5911e+06	5.60584e+06	2.6881e+06	2.26568e+06	2.27605e+06	2.56572e+06	1.49471e+06	2.58641e+06	2.90837e+06	2.41721e+06	2.42804e+06	2.43865e+06	3.33098e+06	5.6501e+06	3.09004e+06	4.50645e+06	4.81841e+06	3.10347e+06	6.28559e+06
[Similar to: DL-Dipalmitoylphosphatidylcholine; ΔMass: -100.0302 Da]	C42 H85 N5 O7 P2	833.592	1.14	4.68751e+06	5.14108e+06	3.52893e+06	5.00844e+06	1.29957e+06	3.22936e+06	3.9892e+06	2.87282e+06	3.66265e+06	3.36246e+06	1.79674e+06	1.71835e+06	3.23726e+06	3.72993e+06	2.82796e+06	3.17332e+06	1.83051e+06	1.84772e+06	3.03603e+06	2.30784e+06	3.6984e+06	3.35386e+06	2.34085e+06	1.16807e+06	1.20171e+06	4.40465e+06	4.45879e+06	5.176e+06	3.63976e+06	4.47958e+06	4.95026e+06	4.94467e+06	5.15603e+06	5.2233e+06	5.25691e+06	3.87859e+06	4.94466e+06	5.23382e+06	3.45059e+06	3.34518e+06	2.76974e+06	3.40776e+06	1.92845e+06	2.77332e+06	2.91503e+06	2.04567e+06
3-{[(2E)-4-Methoxy-4-oxo-2-butenoyl]amino}-L-alanine	C8 H12 N2 O5	216.074	3.496	2.31199e+06	2.2165e+06	1.86707e+06	1.60904e+06	7696.65	2.27661e+06	1.39259e+06	817166	709584	897078	3.36145e+06	893012	1.03429e+06	2.20181e+06	1.76307e+06	1.37621e+06	1.55843e+06	2.33614e+06	1.84563e+06	1.42833e+06	3.17016e+06	4.21879e+06	2.92125e+06	2.48229e+06	663308	134859	1.8497e+06	2.56052e+06	581951	2.51247e+06	1.99101e+06	3.22078e+06	2.26087e+06	1.11648e+06	2.12277e+06	1.62836e+06	820190	3.33446e+06	1.31479e+06	2.87319e+06	2.95094e+06	979811	1.33438e+06	1.91445e+06	795458	1.12608e+06
	C41 H79 N9 O3 P2	807.576	1.144	5.25275e+06	4.84436e+06	4.72263e+06	5.69229e+06	2.15329e+06	4.4653e+06	4.85454e+06	4.6073e+06	4.64658e+06	4.36267e+06	2.75358e+06	3.83195e+06	3.79672e+06	3.90776e+06	3.48199e+06	4.3368e+06	3.55018e+06	2.95021e+06	3.78824e+06	3.8678e+06	4.34538e+06	4.0468e+06	3.2281e+06	2.08147e+06	2.11584e+06	3.52914e+06	4.08579e+06	2.1804e+06	3.92766e+06	3.81929e+06	4.93547e+06	5.2065e+06	5.51123e+06	1.82112e+06	5.03085e+06	4.57417e+06	4.91851e+06	4.71316e+06	3.88191e+06	4.99875e+06	4.10561e+06	4.91214e+06	3.0451e+06	4.17275e+06	4.25821e+06	4.31999e+06
oxiracetam	C6 H10 N2 O3	158.069	18.945	1.31523e+06	1.5077e+06	1.56732e+06	613985	239019	990284	1.65298e+06	984089	1.2147e+06	1.7945e+06	4.29431e+06	2.77843e+06	2.84797e+06	3.18806e+06	2.45139e+06	2.40536e+06	1.82641e+06	2.99574e+06	2.39642e+06	2.56111e+06	2.72605e+06	2.36358e+06	2.18878e+06	3.3689e+06	2.28657e+06	497776	1.83274e+06	2.0474e+06	2.08152e+06	1.78805e+06	1.1708e+06	2.1007e+06	1.5427e+06	746763	1.17223e+06	1.63878e+06	1.10419e+06	1.25942e+06	1.28668e+06	1.40868e+06	2.85396e+06	1.14182e+06	1.28681e+06	1.70166e+06	1.06894e+06	1.84e+06
		130.046	17.692	3.92077e+06	3.07791e+06	3.73702e+06	2.30646e+06	1.12072e+06	2.78348e+06	4.11915e+06	2.99135e+06	3.74456e+06	3.5501e+06	4.10212e+06	3.5207e+06	3.92708e+06	4.12959e+06	5.56875e+06	5.74746e+06	5.07349e+06	6.27207e+06	4.64356e+06	5.11931e+06	4.9046e+06	5.52498e+06	5.56712e+06	6.83305e+06	4.16556e+06	1.60131e+06	2.90969e+06	3.01518e+06	3.2876e+06	3.54719e+06	3.74336e+06	4.14077e+06	3.1194e+06	2.02284e+06	2.8532e+06	4.44415e+06	3.28045e+06	3.9747e+06	3.30634e+06	3.44382e+06	4.39433e+06	2.97183e+06	3.93684e+06	4.12317e+06	2.10286e+06	3.46656e+06
3-[(9Z)-9-Octadecenoyloxy]-4-(trimethylammonio)butanoate	C25 H47 N O4	425.35	1.421	629816	441967	449052	359714	267067	621585	877030	504729	637400	641349	2.27343e+06	1.18869e+06	970604	1.37019e+06	2.42183e+06	3.17699e+06	2.88346e+06	3.51416e+06	1.98765e+06	1.77209e+06	2.00638e+06	3.11483e+06	1.78613e+06	1.87552e+06	761610	237253	1.20283e+06	970488	721068	562572	520087	366535	551948	451183	257747	503365	407413	437599	558114	408899	2.15606e+06	692826	659639	1.16155e+06	603752	889534
tp	C22 H32 O3	344.236	0.977	65720.8	58555.4	103180	93435.9	24861.6	70230.6	103765	45015.6	61663.8	60172.3	235590	58215.2	46720.5	95753.5	144702	161554	200082	74546.9	110275	145465	152701	159386	86433.2	232950	31705	17569.1	99415.1	89549.1	26726.1	118749	42651.6	44404.4	78848.5	93821.6	57729.7	94609.7	75718.9	60595.1	48724.3	143008	278138	137925	188290	119324	117418	103369
		820.605	1.377	2.29479e+06	1.45597e+06	2.2321e+06	3.43499e+06	221021	2.07042e+06	2.41956e+06	1.20139e+06	2.31571e+06	1.84994e+06	494393	990315	1.05366e+06	1.32827e+06	1.40355e+06	1.26864e+06	804009	765301	539665	1.28957e+06	2.20409e+06	1.69363e+06	1.92449e+06	535063	381785	3.20607e+06	2.20367e+06	4.49521e+06	2.20798e+06	2.53583e+06	4.08712e+06	3.27763e+06	4.37051e+06	3.57373e+06	4.71166e+06	3.77674e+06	3.02872e+06	5.00651e+06	2.45593e+06	1.45132e+06	1.52831e+06	2.63824e+06	856280	2.01168e+06	741853	1.66528e+06
		596.003	13.968	461615	2.03638e+06	2.86266e+06	1.92959e+06	432061	2.96473e+06	3.77102e+06	1.93919e+06	1.61565e+06	3.65185e+06	8.39769e+06	20574.9	6975.75	4.79803e+06	4.24279e+06	4.29818e+06	3.99898e+06	4.79603e+06	2.83057e+06	2.89696e+06	4.32705e+06	3.69157e+06	122799	4.89174e+06	5.6193e+06	225.067	10230.6	10258.5	1.582e+06	7347.06	1.4387e+06	368.441	214740	2.19797e+06	1.86967e+06	2.57557e+06	441876	457875	2.79976e+06	1.13016e+06	11505.2	967035	4741.49	1.01213e+06	2015.4	5958.65
Asparagine	C4 H8 N2 O3	132.053	18.081	2.21211e+06	1.78623e+06	2.44326e+06	1.35285e+06	453583	1.61882e+06	2.21171e+06	1.58019e+06	1.82754e+06	1.79965e+06	3.26476e+06	2.28772e+06	3.25985e+06	2.57169e+06	3.14456e+06	3.40956e+06	3.45165e+06	3.81337e+06	2.78201e+06	3.03125e+06	3.29313e+06	3.21225e+06	2.72858e+06	5.51028e+06	3.34811e+06	904722	2.01233e+06	2.19312e+06	2.71036e+06	2.10357e+06	1.82243e+06	2.22439e+06	1.88821e+06	1.14394e+06	1.49884e+06	2.28374e+06	1.95925e+06	2.02435e+06	2.14312e+06	3.14704e+06	4.03447e+06	1.79659e+06	3.25439e+06	2.9876e+06	1.5245e+06	2.79261e+06
[Similar to: Palmitoleic acid; ΔMass: -537.3229 Da]	C38 H80 N7 O4 P3	791.548	1.126	4.98852e+06	5.45236e+06	3.64475e+06	4.60362e+06	989328	3.03921e+06	3.41937e+06	3.46427e+06	4.05513e+06	3.41377e+06	1.7065e+06	1.76626e+06	2.76583e+06	3.50629e+06	2.7213e+06	2.19521e+06	1.91221e+06	1.59469e+06	2.71824e+06	2.58237e+06	3.62672e+06	3.19183e+06	3.3483e+06	1.0623e+06	934381	5.49987e+06	4.77191e+06	5.53523e+06	3.82703e+06	4.07932e+06	4.76747e+06	4.87622e+06	4.67902e+06	5.043e+06	4.96309e+06	4.82359e+06	5.24446e+06	5.82406e+06	4.71359e+06	3.96818e+06	2.74866e+06	4.37723e+06	2.41213e+06	3.14832e+06	2.82504e+06	2.63084e+06
Secnidazole	C7 H11 N3 O3	185.08	9.331	812204	949059	869439	677008	152725	1.12791e+06	1.40165e+06	1.17601e+06	924265	1.06955e+06	2.8536e+06	668053	407386	959911	1.10763e+06	1.1346e+06	718211	830728	948485	1.30773e+06	1.25364e+06	665174	1.62729e+06	532920	352324	113574	574421	560120	310559	1.77522e+06	643657	1.03082e+06	727857	658481	617811	1.06778e+06	573555	827149	501650	821873	890924	868744	942653	1.20563e+06	419530	843335
8Z,11Z,14Z-Eicosatrienoic acid	C20 H34 O2	306.256	0.927	2.08598e+06	2.16271e+06	2.57367e+06	1.90323e+06	1.13166e+06	1.7232e+06	2.11943e+06	1.97489e+06	1.83364e+06	1.76865e+06	3.12961e+06	3.10346e+06	2.99894e+06	3.36646e+06	3.85659e+06	3.83256e+06	5.64228e+06	4.25192e+06	3.61533e+06	4.0806e+06	3.64315e+06	4.63403e+06	4.01078e+06	3.42735e+06	3.45392e+06	1.88636e+06	3.29192e+06	2.78789e+06	3.0262e+06	2.02418e+06	2.2848e+06	2.69219e+06	2.39843e+06	2.03732e+06	2.51513e+06	2.78675e+06	2.17161e+06	2.28812e+06	2.19636e+06	2.96018e+06	5.27655e+06	3.01959e+06	3.94378e+06	2.8999e+06	2.53202e+06	4.06295e+06
	C2 H8 N10 O3 S	252.05	1.449	1.82682e+06	1.62551e+06	1.0745e+06	1.49306e+06	1617.11	1.45475e+06	942768	500560	402293	468289	2.06474e+06	456037	477472	1.79588e+06	773803	697508	903241	990987	1.19513e+06	913775	1.39304e+06	1.95014e+06	1.44102e+06	1.12658e+06	185301	56311.3	1.66551e+06	2.06725e+06	287040	1.6741e+06	1.23992e+06	1.48827e+06	1.51755e+06	902359	1.14607e+06	812794	653613	1.93929e+06	760028	1.97677e+06	1.85097e+06	677719	831838	1.00508e+06	525692	677584
	C12 H2 N6 O10 S2	453.928	10.444	4.59059e+06	4.27828e+06	4.49113e+06	3.08966e+06	1.65229e+06	3.66003e+06	4.59559e+06	3.57512e+06	4.40181e+06	4.48653e+06	3.68472e+06	4.31646e+06	4.68914e+06	4.79468e+06	3.843e+06	4.32922e+06	3.19888e+06	4.13861e+06	4.84901e+06	4.97473e+06	3.99923e+06	3.85084e+06	4.31054e+06	8.09062e+06	5.89985e+06	2.06167e+06	3.49275e+06	4.26902e+06	4.36732e+06	5.49497e+06	5.04332e+06	5.43896e+06	5.24319e+06	3.4563e+06	4.80889e+06	5.26671e+06	5.35233e+06	5.06495e+06	5.56571e+06	6.11743e+06	6.3382e+06	4.22507e+06	5.70473e+06	6.63617e+06	4.08953e+06	5.88942e+06
1D-myo-Inositol 1,2-cyclic phosphate	C6 H11 O8 P	242.019	20.816	613129	505063	700887	497711	186635	492431	816780	1.18578e+06	979361	1.18929e+06	666470	632309	526091	835328	1.45728e+06	1.09974e+06	894134	1.57084e+06	1.98704e+06	1.63793e+06	872062	991518	1.662e+06	1.02512e+06	772390	170271	383771	479248	359368	1.09243e+06	845597	1.66112e+06	912431	559466	1.38052e+06	1.65955e+06	818350	1.2082e+06	878055	3.64909e+06	2.43041e+06	1.51633e+06	2.03486e+06	2.9575e+06	1.13707e+06	3.19053e+06
1-Amino-1-carboxycyclopropane	C4 H7 N O2	101.048	19.199	4.25759e+06	3.93237e+06	4.07315e+06	2.46115e+06	967656	3.29685e+06	4.03859e+06	3.14903e+06	4.26698e+06	3.81853e+06	3.69312e+06	4.09071e+06	4.88943e+06	4.49067e+06	3.64399e+06	3.53906e+06	2.67468e+06	4.10873e+06	3.28937e+06	3.17087e+06	2.76233e+06	3.06695e+06	3.14213e+06	7.94545e+06	5.58942e+06	1.57108e+06	3.50082e+06	4.14223e+06	3.7845e+06	4.99907e+06	4.38711e+06	4.46967e+06	4.45855e+06	2.50706e+06	3.48092e+06	3.96542e+06	3.69633e+06	4.78415e+06	4.04552e+06	4.0057e+06	4.29771e+06	2.72004e+06	3.51237e+06	4.50818e+06	2.38428e+06	3.35666e+06
	C6 H5 N4 O7 P S2	339.935	10.426	4.47127e+06	4.20965e+06	4.42731e+06	3.01757e+06	1.65821e+06	3.57222e+06	4.43228e+06	3.48716e+06	4.31106e+06	4.47883e+06	3.57161e+06	4.26592e+06	4.6371e+06	4.61625e+06	3.7232e+06	4.74008e+06	3.19725e+06	4.23862e+06	4.56352e+06	4.80384e+06	3.89934e+06	3.79503e+06	4.21392e+06	7.79086e+06	5.69794e+06	2.02596e+06	3.46607e+06	4.18244e+06	4.23871e+06	5.44221e+06	4.96882e+06	5.33572e+06	5.13532e+06	3.37003e+06	4.72612e+06	5.44214e+06	5.30916e+06	5.02036e+06	5.64751e+06	6.06148e+06	6.91417e+06	4.31327e+06	5.83083e+06	6.51434e+06	4.15286e+06	5.76688e+06
	C6 H11 N7 O2	213.097	6.123	1.24002e+06	1.23212e+06	1.56436e+06	994281	623727	1.11887e+06	1.45047e+06	1.34127e+06	1.33688e+06	1.20523e+06	1.4509e+06	1.17072e+06	1.23517e+06	1.29084e+06	1.83677e+06	1.7099e+06	1.30693e+06	1.6245e+06	1.49791e+06	1.91325e+06	1.73444e+06	2.13542e+06	1.63202e+06	1.82637e+06	1.74645e+06	656215	1.3704e+06	1.0454e+06	1.01168e+06	1.46001e+06	1.6614e+06	1.83554e+06	1.30186e+06	1.19588e+06	1.17785e+06	2.73523e+06	1.97339e+06	2.01728e+06	2.71461e+06	2.95728e+06	4.64511e+06	2.78883e+06	3.22328e+06	2.6697e+06	2.78596e+06	3.01598e+06
[Similar to: Biocytin; ΔMass: 226.0787 Da]		146.104	22.085	1.75978e+06	1.37694e+06	2.02044e+06	1.09101e+06	546080	1.68824e+06	1.71522e+06	1.08839e+06	1.56728e+06	1.98473e+06	2.70317e+06	1.82294e+06	1.97697e+06	1.94726e+06	4.1782e+06	4.60388e+06	4.52156e+06	5.20759e+06	3.41276e+06	4.46403e+06	3.35733e+06	3.77414e+06	4.16185e+06	3.19417e+06	1.8625e+06	687327	2.07631e+06	1.82837e+06	1.29015e+06	1.76053e+06	1.54935e+06	2.0926e+06	1.62193e+06	1.03728e+06	1.72016e+06	2.46765e+06	1.67827e+06	1.78907e+06	1.51464e+06	2.70404e+06	3.53759e+06	2.75027e+06	2.30796e+06	2.78435e+06	1.63442e+06	2.86938e+06
	C19 H32 O3 S	340.208	0.808	252619	245134	98110.8	166582	91678.2	282431	269211	198192	243754	107172	324656	205745	353862	328054	212316	129659	194864	163560	74878.2	150781	540768	464008	139466	356595	64325.7	59954.9	350302	369546	311984	519771	197772	258641	222701	277528	290222	499379	344380	555931	269464	304953	982218	209666	967387	366403	322203	216953
[Similar to: Adenosine diphosphate (ADP); ΔMass: 291.9890 Da]		135.04	16.605	2.22897e+06	2.22875e+06	2.34745e+06	2.03398e+06	474239	2.29403e+06	3.55807e+06	2.71666e+06	2.53102e+06	3.10329e+06	2.556e+06	2.31546e+06	2.76272e+06	2.78579e+06	3.3645e+06	3.88388e+06	2.37693e+06	2.79464e+06	3.28091e+06	3.51611e+06	2.91418e+06	3.06746e+06	3.46518e+06	6.35347e+06	3.73206e+06	702393	1.89936e+06	2.70703e+06	1.99643e+06	3.29198e+06	3.28648e+06	3.45444e+06	2.99875e+06	1.5816e+06	2.32151e+06	3.15576e+06	2.76202e+06	2.97947e+06	2.65706e+06	3.21657e+06	3.08992e+06	1.35027e+06	2.72589e+06	3.23269e+06	1.09253e+06	2.71764e+06
Palmitoleic acid	C16 H30 O2	272.236	0.957	3.20607e+06	3.57404e+06	2.99158e+06	2.22777e+06	1.48642e+06	2.8088e+06	3.37452e+06	2.73832e+06	3.12645e+06	2.9465e+06	3.51744e+06	3.46684e+06	3.85654e+06	3.26957e+06	3.83955e+06	4.51949e+06	4.90131e+06	4.55195e+06	3.57998e+06	3.79322e+06	3.97674e+06	4.43861e+06	3.98452e+06	4.39919e+06	4.18562e+06	2.20627e+06	3.1133e+06	3.12094e+06	3.31874e+06	2.68416e+06	2.88727e+06	2.84291e+06	3.0899e+06	2.15153e+06	2.54865e+06	2.85371e+06	2.55741e+06	2.71491e+06	2.96702e+06	3.63559e+06	5.27161e+06	3.45669e+06	3.51907e+06	3.62881e+06	2.58799e+06	3.76345e+06
[Similar to: Taurine; ΔMass: -200.9398 Da]	C9 H4 Cl N6 O2 P S	325.954	2.859	127948	55521	92043.9	38668.2	1938.81	25482.7	129416	122070	56461.3	80462.4	149094	451382	192506	110865	49257.5	289668	4693.96	140344	168215	422739	46181.1	6699.07	622568	127296	18982.9	72082.1	134863	249486	76076	31745.7	32001.2	46818.6	24296.7	7970.3	135650	188592	5886.55	137826	85962.3	81566.9	1.50194e+06	22443.9	12846.2	47169.8	31203.1	5520.41
1-Palmitoyl-2-palmitoleoyl-sn-glycero-3-phosphocholine	C40 H78 N O8 P	731.546	1.152	1.88735e+06	1.72471e+06	1.56582e+06	1.98595e+06	737806	1.60609e+06	1.58004e+06	1.46025e+06	1.58224e+06	1.72403e+06	938866	1.01792e+06	1.72231e+06	1.62089e+06	1.44879e+06	1.61085e+06	1.36344e+06	1.24624e+06	1.48387e+06	1.65626e+06	1.52383e+06	1.61926e+06	1.83951e+06	590238	755228	1.9031e+06	1.94145e+06	1.91474e+06	2.21991e+06	1.55325e+06	1.79079e+06	2.05504e+06	1.92718e+06	1.78227e+06	2.06874e+06	1.60645e+06	2.03021e+06	7.71013e+06	1.48061e+06	1.72239e+06	1.3976e+06	1.82491e+06	1.25992e+06	1.3192e+06	1.31639e+06	1.6372e+06
[Similar to: Hypoxanthine; ΔMass: -0.0172 Da]		136.056	2.284	1.00878e+06	944681	1.06301e+06	1.35966e+06	674953	1.88326e+06	1.02452e+06	1.68358e+06	1.62452e+06	835212	2.86964e+06	1.93094e+06	1.12036e+06	2.05917e+06	1.34752e+06	1.32962e+06	958940	1.02706e+06	656672	935765	1.44427e+06	2.11482e+06	1.14811e+06	1.39489e+06	2.53372e+06	454479	843575	729604	771712	1.00874e+06	2.02331e+06	864598	852896	1.27677e+06	1.41353e+06	1.24245e+06	903642	726351	1.26317e+06	2.80815e+06	3.5903e+06	954442	1.1572e+06	2.7286e+06	878619	2.73133e+06
	C21 H37 N	303.292	1.178	95411.5	152058	1.47723e+06	238764	142541	51821.8	2.79621e+06	2.36036e+06	1.22198e+06	592966	1.37359e+06	1.60651e+06	825893	195368	137630	114144	484869	201835	95448.2	164217	446932	349730	205796	187187	763659	17481.5	20393.5	17788.4	683760	64200.3	464783	96618.6	282447	222010	163944	1.85858e+06	33327	426857	178470	1.4373e+06	224038	108039	130678	559380	154990	95131.3
[Similar to: Choline; ΔMass: -139.0759 Da]		242.176	6.769	2.01637e+06	2.96502e+06	3.11167e+06	2.00281e+06	527196	1.93496e+06	3.74603e+06	2.0207e+06	2.37811e+06	2.75605e+06	3.65937e+06	3.34956e+06	3.26176e+06	2.63519e+06	4.05174e+06	5.18039e+06	2.47983e+06	4.74927e+06	3.68288e+06	2.62681e+06	2.19637e+06	3.79939e+06	4.29576e+06	3.82217e+06	4.09064e+06	1.78592e+06	2.68604e+06	3.6609e+06	4.89184e+06	2.85945e+06	2.11067e+06	2.55159e+06	2.28104e+06	1.78634e+06	1.98075e+06	2.29079e+06	1.84443e+06	2.21227e+06	1.91776e+06	3.59455e+06	2.04058e+06	1.23272e+06	1.61131e+06	2.89681e+06	1.2427e+06	3.24898e+06
		241.088	16.611	3.06256e+06	2.29364e+06	3.11325e+06	2.21805e+06	955508	2.79097e+06	2.92637e+06	2.76761e+06	2.7975e+06	3.28838e+06	2.10681e+06	2.41717e+06	2.5393e+06	2.26028e+06	3.44316e+06	3.42778e+06	2.56396e+06	3.52779e+06	3.31141e+06	3.34449e+06	3.04629e+06	3.32649e+06	2.82097e+06	4.76283e+06	3.53117e+06	1.07898e+06	2.34797e+06	2.67199e+06	2.51294e+06	3.26593e+06	3.03885e+06	3.68838e+06	2.99913e+06	2.05456e+06	2.78394e+06	3.58194e+06	3.11501e+06	3.11427e+06	3.53668e+06	3.6218e+06	3.00109e+06	1.8411e+06	3.16952e+06	2.99925e+06	1.67978e+06	2.6404e+06
DL-Stachydrine	C7 H13 N O2	143.094	6.205	188651	498741	672050	293890	46330.8	329873	273699	210483	402800	257555	4.36685e+06	2.62424e+06	2.41748e+06	1.73197e+06	1.38196e+06	1.74495e+06	2.59874e+06	1.03076e+06	1.66828e+06	1.24415e+06	1.20085e+06	1.69006e+06	1.34273e+06	2.89842e+06	1.99321e+06	262803	2.66543e+06	926799	1.70054e+06	369816	312423	430352	133149	218111	234266	261182	236565	163175	371581	351902	2.27359e+06	1.33408e+06	975733	1.3059e+06	935658	614642
Oxalosuccinic acid	C6 H6 O7	190.011	1.394	2.74575e+06	2.82064e+06	2.35818e+06	3.03344e+06	1.26882e+06	1.751e+06	2.75268e+06	2.46327e+06	2.00621e+06	1.92923e+06	2.4148e+06	2.5406e+06	2.6065e+06	2.84399e+06	1.52346e+06	1.27448e+06	1.48732e+06	1.47158e+06	1.51111e+06	1.21636e+06	2.90132e+06	3.13431e+06	1.56827e+06	3.17426e+06	2.25906e+06	3.22791e+06	2.95222e+06	2.21366e+06	2.05587e+06	1.80429e+06	2.43669e+06	2.06057e+06	2.25689e+06	2.88563e+06	2.46028e+06	2.72715e+06	1.90571e+06	1.14191e+06	3.97438e+06	1.76223e+06	1.55383e+06	1.26013e+06	1.40503e+06	2.17278e+06	2.37552e+06	2.11584e+06
3-[(9Z)-9-Octadecenoyloxy]-4-(trimethylammonio)butanoate	C25 H47 N O4	425.35	1.932	939005	720656	464421	559665	156315	725077	1.4621e+06	675170	829167	841697	2.48521e+06	1.01755e+06	1.74462e+06	2.1534e+06	2.52227e+06	2.41076e+06	2.87472e+06	3.43937e+06	2.34113e+06	2.0935e+06	3.3311e+06	3.77971e+06	2.08987e+06	1.96724e+06	618832	307337	1.72615e+06	1.26599e+06	831797	649790	922280	708690	960083	809020	505842	644462	621157	712690	858086	428354	2.12112e+06	752405	494698	962043	427724	859774
2-Amino-4-[(3-aminopropyl)amino]butanoic acid	C7 H17 N3 O2	175.132	6.139	2.18901e+06	2.10112e+06	1.92629e+06	1.65744e+06	739839	2.14161e+06	2.36252e+06	2.14591e+06	1.87985e+06	2.33711e+06	5.65843e+06	4.35817e+06	3.43199e+06	5.69058e+06	2.86483e+06	5.61443e+06	4.91686e+06	5.67218e+06	3.2253e+06	5.32276e+06	4.96155e+06	3.11886e+06	6.12648e+06	7.36282e+06	4.56479e+06	2.76292e+06	4.36977e+06	2.36516e+06	4.55891e+06	2.02609e+06	2.3171e+06	2.28194e+06	2.30554e+06	1.45887e+06	2.17649e+06	2.09416e+06	1.63875e+06	2.06416e+06	2.10565e+06	2.63113e+06	5.25104e+06	4.85694e+06	3.94239e+06	4.145e+06	3.42799e+06	3.55739e+06
[Similar to: Purine; ΔMass: -137.0234 Da]	C9 H12 Cl N5 O2	257.067	4.684	1.59781e+06	1.44902e+06	1.52338e+06	848626	436791	1.12926e+06	1.46002e+06	1.09603e+06	1.74792e+06	1.24923e+06	1.97256e+06	1.23977e+06	1.40162e+06	1.37461e+06	2.88277e+06	2.05554e+06	1.81488e+06	3.00563e+06	2.51158e+06	2.07852e+06	3.0635e+06	3.32139e+06	2.29677e+06	3.01485e+06	2.17519e+06	576571	855558	1.66254e+06	1.53464e+06	1.90479e+06	1.53603e+06	1.44789e+06	2.29252e+06	1.1057e+06	1.74274e+06	2.17092e+06	1.65551e+06	2.39667e+06	1.45238e+06	2.89262e+06	4.47428e+06	1.98743e+06	3.27932e+06	2.48505e+06	2.01578e+06	3.0146e+06
		784.581	1.147	5.79611e+06	6.60449e+06	5.61907e+06	6.105e+06	2.2446e+06	5.61818e+06	5.71415e+06	4.536e+06	5.50279e+06	5.14723e+06	3.52757e+06	3.19334e+06	4.54759e+06	5.1594e+06	4.91567e+06	5.17321e+06	3.7076e+06	4.40594e+06	4.82505e+06	5.02449e+06	4.9491e+06	5.44533e+06	4.99098e+06	2.95753e+06	2.85503e+06	4.57357e+06	5.28434e+06	6.05567e+06	5.72834e+06	3.82157e+06	6.06949e+06	5.60681e+06	6.78111e+06	5.23038e+06	5.93547e+06	5.3553e+06	5.72481e+06	5.57056e+06	4.18237e+06	5.00087e+06	4.20656e+06	5.48097e+06	4.3726e+06	5.31493e+06	4.91613e+06	4.33647e+06
2-Dodecylbenzenesulfonic acid	C18 H30 O3 S	326.192	0.813	311231	296069	106500	176073	102928	255416	270255	228473	274453	122888	287693	375986	441701	414767	169003	130607	146711	130102	75122.2	145572	630269	444000	143935	323950	59328.9	67919.5	280919	373866	423994	676936	216170	315110	209967	280363	297432	457730	405910	739457	287121	362634	1.0175e+06	230399	1.02711e+06	333804	294827	159225
[Similar to: DL-β-Leucine; ΔMass: -86.9609 Da]	C3 H7 Cl N10	218.056	6.124	1.18364e+06	1.35742e+06	1.32012e+06	912936	381862	742264	1.09459e+06	1.68512e+06	1.11623e+06	1.43194e+06	1.73224e+06	1.50052e+06	2.66944e+06	1.62362e+06	1.73949e+06	2.63574e+06	2.51489e+06	2.41254e+06	1.899e+06	3.31621e+06	1.72268e+06	2.75655e+06	3.38244e+06	2.87814e+06	2.80683e+06	889209	1.84426e+06	2.33522e+06	2.52964e+06	1.28133e+06	1.47557e+06	907024	1.32321e+06	604840	1.17988e+06	1.56987e+06	1.05095e+06	1.73669e+06	1.27046e+06	1.54105e+06	5.66045e+06	1.38592e+06	2.74663e+06	2.598e+06	1.60286e+06	3.56994e+06
[Similar to: Phosphatidylinositol-1,2-dipalmitoyl; ΔMass: 47.0107 Da]	C38 H71 N9 O3 P2	763.515	1.429	2.46318e+06	2.69439e+06	1.16434e+06	1.72728e+06	327629	1.06578e+06	1.37246e+06	1.08302e+06	1.35817e+06	887845	544164	570614	1.137e+06	1.37615e+06	706922	669947	349858	438217	681350	663997	1.103e+06	939813	947279	360650	180058	1.60601e+06	2.26037e+06	3.38913e+06	1.0715e+06	2.76047e+06	2.76347e+06	2.98478e+06	2.64419e+06	3.48877e+06	2.97139e+06	2.28837e+06	2.82182e+06	4.20864e+06	2.00952e+06	1.43803e+06	922077	1.25931e+06	708142	1.13957e+06	718303	791127
	C5 H8 O6 P2	225.98	13.562	4.74129e+06	5.03898e+06	4.02152e+06	3.57981e+06	1.78835e+06	4.40199e+06	4.92131e+06	3.64699e+06	3.03111e+06	4.21574e+06	5.87504e+06	5.36658e+06	5.09663e+06	4.69621e+06	7.21948e+06	5.2056e+06	6.13284e+06	5.55865e+06	4.80248e+06	5.01201e+06	5.79022e+06	3.36305e+06	4.88035e+06	5.34486e+06	6.01937e+06	2.70974e+06	5.39822e+06	5.55708e+06	5.28123e+06	3.78562e+06	4.08019e+06	1.52626e+06	3.99777e+06	3.17595e+06	3.7687e+06	519266	3.30374e+06	2.82463e+06	3.15201e+06	2.61447e+06	2.46557e+06	1.49118e+06	2.11615e+06	3.10152e+06	1.77058e+06	2.36385e+06
[Similar to: Oxoamide; ΔMass: -4.9400 Da]	C4 H3 N7 O3	197.03	18.945	4.51986e+06	3.85242e+06	4.359e+06	2.79075e+06	1.60674e+06	3.49464e+06	4.47035e+06	3.20349e+06	3.2871e+06	3.96301e+06	3.12579e+06	3.54849e+06	3.87377e+06	3.52301e+06	3.19475e+06	2.95829e+06	2.30147e+06	3.58687e+06	3.22593e+06	3.1026e+06	2.55845e+06	2.57774e+06	2.69742e+06	7.21373e+06	5.04868e+06	2.17033e+06	2.71543e+06	4.19746e+06	4.30057e+06	4.28559e+06	4.15227e+06	4.24775e+06	4.28592e+06	2.61442e+06	3.39472e+06	2.71704e+06	3.99113e+06	3.45456e+06	2.7959e+06	3.05236e+06	2.63276e+06	2.0866e+06	2.35386e+06	3.44137e+06	2.07567e+06	2.71385e+06
[Similar to: Taurine; ΔMass: -250.0290 Da]	C9 H22 N5 O P S4	375.044	7.734	4.52761e+06	3.00891e+06	3.47002e+06	3.38784e+06	1.95334e+06	3.04952e+06	3.86368e+06	3.64689e+06	3.76447e+06	2.67312e+06	2.28401e+06	3.03772e+06	3.29024e+06	2.46932e+06	3.09378e+06	3.11432e+06	2.0164e+06	2.99967e+06	2.66631e+06	2.20627e+06	3.18634e+06	3.3185e+06	2.31261e+06	5.41458e+06	4.16016e+06	2.88851e+06	3.60629e+06	2.75954e+06	3.58716e+06	4.32524e+06	3.34404e+06	5.29337e+06	3.96148e+06	3.60671e+06	3.7209e+06	4.5737e+06	3.56871e+06	4.01733e+06	4.7595e+06	4.87442e+06	3.62828e+06	2.78377e+06	4.18098e+06	3.9829e+06	2.83719e+06	5.22462e+06
1,3,4-Trihydroxy-5-oxocyclohexanecarboxylic acid	C7 H10 O6	190.047	3.342	1.42291e+06	1.54658e+06	1.42173e+06	1.18273e+06	991092	1.29138e+06	1.50561e+06	1.45662e+06	1.62743e+06	1.2539e+06	1.35878e+06	1.7039e+06	1.75032e+06	1.34647e+06	1.95587e+06	1.87949e+06	1.7485e+06	2.53804e+06	1.49614e+06	2.31606e+06	2.30129e+06	1.87378e+06	1.84223e+06	2.25697e+06	1.70433e+06	1.35449e+06	1.28147e+06	1.5419e+06	1.35916e+06	2.2013e+06	1.7531e+06	1.89497e+06	1.91245e+06	1.23053e+06	1.49781e+06	1.88194e+06	1.82864e+06	1.80192e+06	2.41173e+06	2.69232e+06	2.9951e+06	2.17828e+06	2.69483e+06	2.33352e+06	1.70284e+06	2.80224e+06
Palmitoleic acid	C16 H30 O2	254.225	0.954	3.14748e+06	3.418e+06	2.86376e+06	2.12831e+06	1.4014e+06	2.63611e+06	3.13399e+06	2.65641e+06	2.99661e+06	2.83647e+06	3.44396e+06	3.39687e+06	3.77743e+06	3.17845e+06	3.71494e+06	4.35959e+06	4.73956e+06	4.37521e+06	3.50703e+06	3.71125e+06	3.86389e+06	4.3321e+06	3.86076e+06	4.27407e+06	4.12572e+06	2.17522e+06	3.05662e+06	3.05602e+06	3.2738e+06	2.55347e+06	2.82217e+06	2.76347e+06	2.95871e+06	2.09326e+06	2.48211e+06	2.74774e+06	2.49901e+06	2.61756e+06	2.87073e+06	3.56092e+06	5.1178e+06	3.39225e+06	3.43372e+06	3.53593e+06	2.52751e+06	3.70198e+06
Propionylcarnitine	C10 H19 N O4	217.131	8.187	1.27036e+06	604802	454902	331086	178047	670771	872773	688463	790884	458378	1.38532e+06	1.00324e+06	897091	895263	2.13232e+06	1.75687e+06	1.23153e+06	3.2071e+06	1.56451e+06	1.96323e+06	2.06386e+06	2.73399e+06	1.9078e+06	2.13534e+06	1.08209e+06	184489	741685	537807	1.20176e+06	1.10442e+06	390632	851971	459043	391176	321991	460735	940069	398718	601517	678142	3.3253e+06	546170	1.71355e+06	872417	662924	2.04577e+06
g-Aminobutyrylhistidine	C10 H16 N4 O3	240.122	20.282	5.752e+06	4.0683e+06	4.93319e+06	3.43544e+06	1.04106e+06	4.92359e+06	5.10641e+06	4.04912e+06	3.77104e+06	5.32346e+06	4.85896e+06	4.57638e+06	5.40884e+06	5.02193e+06	4.27182e+06	5.48176e+06	4.36875e+06	4.89945e+06	5.13418e+06	5.6108e+06	4.61775e+06	4.93202e+06	4.91508e+06	7.10192e+06	5.24253e+06	1.621e+06	3.38506e+06	5.02632e+06	4.72322e+06	5.00852e+06	4.36628e+06	4.45651e+06	4.14301e+06	2.98831e+06	3.01294e+06	4.48555e+06	3.92344e+06	4.39368e+06	4.28534e+06	3.5922e+06	2.8441e+06	2.87043e+06	3.14979e+06	3.62639e+06	2.23928e+06	3.05174e+06
1-arachidonoyl-sn-glycero-3-phosphocholine	C28 H50 N O7 P	543.332	2.13	2.28029e+06	2.91513e+06	2.97974e+06	1.56053e+06	572385	1.71263e+06	2.25281e+06	1.5716e+06	2.39733e+06	1.97364e+06	2.92273e+06	1.51623e+06	1.99514e+06	2.24791e+06	4.53434e+06	2.91931e+06	2.94208e+06	4.02839e+06	3.92636e+06	3.02582e+06	4.45348e+06	3.15167e+06	3.0714e+06	2.64796e+06	2.23921e+06	1.3415e+06	1.25148e+06	2.53836e+06	2.58673e+06	1.91548e+06	2.29702e+06	2.08114e+06	2.35054e+06	1.38732e+06	1.88412e+06	2.45431e+06	2.47452e+06	2.15751e+06	2.74511e+06	3.11609e+06	3.05988e+06	1.35922e+06	2.27546e+06	2.3704e+06	1.16353e+06	2.11177e+06
1-hexadecanoyl-2-(9Z,12Z-octadecadienoyl)-sn-glycero-3-phosphocholine	C42 H80 N O8 P	757.561	1.422	2.53034e+06	2.43203e+06	1.41074e+06	1.71994e+06	360317	1.24263e+06	1.67618e+06	1.49481e+06	1.64301e+06	1.21394e+06	778135	706271	1.42301e+06	1.78153e+06	935856	983644	871818	705149	1.29489e+06	974103	1.48025e+06	1.43621e+06	1.6182e+06	345156	243110	1.50539e+06	2.59045e+06	2.99027e+06	1.19898e+06	2.22626e+06	2.01889e+06	2.9853e+06	2.43389e+06	2.87191e+06	2.64441e+06	2.28954e+06	2.92018e+06	4.20805e+06	2.21569e+06	1.81915e+06	1.41228e+06	1.45632e+06	1.30615e+06	1.48592e+06	931877	1.15941e+06
nitrilotriacetic acid	C6 H9 N O6	191.042	2.393	2.83111e+06	2.85008e+06	3.16872e+06	1.81356e+06	825718	1.99865e+06	2.44918e+06	2.60107e+06	2.77868e+06	3.36014e+06	1.13639e+06	3.58737e+06	2.91897e+06	3.22213e+06	3.81103e+06	2.9666e+06	1.72979e+06	3.17974e+06	2.82513e+06	3.15212e+06	3.23371e+06	2.26023e+06	2.63377e+06	5.22554e+06	3.16396e+06	1.72599e+06	3.22323e+06	3.31096e+06	3.23569e+06	4.15641e+06	3.96683e+06	3.72592e+06	4.70066e+06	2.08817e+06	3.46004e+06	4.18633e+06	3.47879e+06	3.80783e+06	4.61746e+06	5.48038e+06	4.76576e+06	3.3567e+06	5.28226e+06	4.69051e+06	1.91806e+06	4.7779e+06
Ceramide (d18:1/18:0)	C36 H71 N O3	565.544	0.88	1.77587e+06	1.16131e+06	564756	1.26444e+06	19176.3	318922	418023	465096	704899	152571	56487.6	33140	62771.1	178165	256398	198251	168513	37958.7	245061	251857	466141	365189	632344	38253.3	31012.6	196624	338669	895572	136918	973777	522074	999828	406218	1.08486e+06	741875	591353	1.2232e+06	1.87785e+06	847841	774128	80368.5	315426	89782.8	133075	62296	205272
[Similar to: Uridine; ΔMass: -82.0273 Da]	C11 H14 N6 O6	326.097	4.562	1.19267e+06	2.85315e+06	689439	2.15666e+06	1.29923e+06	1.65553e+06	1.05801e+06	1.39353e+06	1.65116e+06	1.39355e+06	1.22484e+06	858934	1.01287e+06	2.20574e+06	501218	545651	1.13667e+06	406074	834700	760483	547391	977184	1.587e+06	229448	308582	2.15645e+06	985234	1.48614e+06	729100	1.07002e+06	1.5717e+06	1.01438e+06	1.88704e+06	2.0451e+06	1.83174e+06	657033	1.06377e+06	1.24673e+06	540301	265935	223424	616877	104251	380671	805341	432096
[Similar to: Azelaic acid; ΔMass: 1.0527 Da]	C5 H9 N5 O S	187.052	3.056	2.59609e+06	2.20714e+06	2.39477e+06	2.32963e+06	1.31497e+06	2.12644e+06	2.71304e+06	2.11762e+06	2.61884e+06	2.78937e+06	2.89145e+06	2.16456e+06	1.78362e+06	2.51518e+06	2.7884e+06	2.88755e+06	2.5973e+06	3.04318e+06	3.27055e+06	3.0803e+06	2.65145e+06	2.81343e+06	2.28638e+06	4.21669e+06	2.97836e+06	1.65077e+06	2.52514e+06	2.49119e+06	2.6027e+06	2.42926e+06	2.52836e+06	2.62865e+06	2.40196e+06	1.84154e+06	2.02749e+06	2.22491e+06	2.39311e+06	2.54789e+06	2.359e+06	4.18064e+06	4.90947e+06	3.00891e+06	3.93595e+06	2.92583e+06	2.77907e+06	2.59383e+06
[Similar to: Cytidine 5'-diphosphocholine; ΔMass: 211.0516 Da]	C6 H16 N O9 P	277.056	20.839	882700	544589	792403	626009	209231	618417	865514	1.14321e+06	897177	1.06897e+06	605561	653093	494710	816366	1.2343e+06	1.04815e+06	749024	1.27714e+06	1.73359e+06	1.34118e+06	888627	975622	1.44321e+06	1.15507e+06	598719	142219	412402	504068	378677	1.34787e+06	897342	1.54962e+06	964460	541018	1.17307e+06	1.47787e+06	889235	1.26427e+06	876599	2.66173e+06	2.15609e+06	1.3244e+06	1.70805e+06	2.35033e+06	958304	2.66179e+06
		389.038	13.512	2.99285e+06	2.44234e+06	2.58759e+06	1.97887e+06	542456	2.32076e+06	3.40506e+06	1.92173e+06	2.42867e+06	2.43471e+06	6.59236e+06	3.8142e+06	3.51786e+06	3.80134e+06	3.6698e+06	3.27439e+06	3.17831e+06	3.9891e+06	2.77054e+06	3.07823e+06	3.14124e+06	3.86053e+06	2.90382e+06	5.51989e+06	3.92839e+06	913827	2.89878e+06	2.98128e+06	3.02806e+06	2.46763e+06	2.91236e+06	2.96747e+06	2.56893e+06	1.69276e+06	2.18642e+06	2.52268e+06	2.36673e+06	2.40348e+06	2.54492e+06	2.92536e+06	3.27099e+06	1.71856e+06	3.10336e+06	3.00678e+06	1.46534e+06	2.64054e+06
	C5 H8 N6 O6 S	280.022	10.559	2.77562e+06	1.28692e+06	2.23491e+06	2.26645e+06	760666	2.38154e+06	2.21371e+06	1.623e+06	2.42077e+06	1.77426e+06	2.6341e+06	1.88174e+06	1.76255e+06	2.74972e+06	1.38351e+06	1.57434e+06	1.31445e+06	1.57373e+06	1.41811e+06	1.38744e+06	1.85379e+06	2.30851e+06	1.87267e+06	2.31389e+06	1.66204e+06	1.02898e+06	1.96745e+06	1.93575e+06	1.25537e+06	3.37847e+06	2.40764e+06	1.94929e+06	2.08496e+06	1.19563e+06	1.89006e+06	2.04519e+06	2.12037e+06	2.40858e+06	1.46159e+06	2.70814e+06	2.32644e+06	1.25624e+06	1.95493e+06	2.13373e+06	854307	1.91646e+06
[Similar to: Threonine; ΔMass: 49.9999 Da]		69.0584	9.094	836910	553417	841537	444155	247492	570092	901504	690337	592072	700036	771453	929263	846868	791261	891562	1.83513e+06	1.07525e+06	1.00028e+06	914913	937001	1.64267e+06	1.05094e+06	1.23273e+06	1.31106e+06	947705	428684	673934	698405	873247	709355	468337	751334	599856	479492	620363	1.03813e+06	664323	692322	782478	1.17145e+06	1.4458e+06	859570	1.03581e+06	1.0228e+06	695381	1.28064e+06
		93.9339	2.059	3.51517e+06	3.5468e+06	3.44138e+06	3.02862e+06	4.4612e+06	3.65403e+06	3.63565e+06	3.80087e+06	3.60466e+06	3.48122e+06	5.18092e+06	5.34226e+06	4.41958e+06	4.31448e+06	3.81388e+06	3.75888e+06	3.3267e+06	4.01865e+06	2.452e+06	3.34264e+06	3.9398e+06	4.86751e+06	3.19844e+06	4.69176e+06	4.6497e+06	3.14359e+06	3.20487e+06	2.34221e+06	3.74081e+06	3.19384e+06	3.56782e+06	3.16577e+06	3.31889e+06	2.78115e+06	3.10568e+06	3.99346e+06	2.89817e+06	2.40606e+06	3.89865e+06	3.22263e+06	5.23893e+06	3.87892e+06	5.06321e+06	5.25379e+06	4.68327e+06	4.63139e+06
L-Histidine	C6 H9 N3 O2	155.069	21.048	1.82097e+06	1.59297e+06	3.25146e+06	356848	312909	1.98028e+06	1.69954e+06	1.64409e+06	1.70513e+06	2.04429e+06	3.11345e+06	2.487e+06	2.84885e+06	3.55361e+06	2.76558e+06	5.37487e+06	2.93278e+06	1.85215e+06	6.09537e+06	2.47682e+06	1.79161e+06	6.22661e+06	2.89151e+06	1.86252e+06	2.18297e+06	924883	2.60482e+06	1.99572e+06	1.95114e+06	1.24063e+06	1.9784e+06	1.18515e+06	1.80009e+06	1.86832e+06	1.66431e+06	1.88012e+06	1.38497e+06	1.77087e+06	1.69869e+06	1.57724e+06	2.29403e+06	1.31473e+06	1.45884e+06	2.20289e+06	1.8912e+06	2.12431e+06
trans-4-Hydroxy-L-proline	C5 H9 N O3	131.058	14.363	537701	405797	560131	276402	88333.1	386456	614660	276992	516639	566632	5.39192e+06	4.78125e+06	3.83954e+06	6.62142e+06	1.61698e+06	1.81851e+06	2.09862e+06	2.13989e+06	1.3494e+06	1.53142e+06	1.41615e+06	1.29347e+06	1.57152e+06	5.84897e+06	2.51571e+06	846031	4.04458e+06	2.12889e+06	3.19826e+06	706816	525349	554982	426287	308030	425541	500417	400746	756179	588750	663001	2.93271e+06	1.16829e+06	1.67793e+06	1.52693e+06	805206	1.85763e+06
[Similar to: Succinic acid ; ΔMass: 46.0069 Da]		72.0198	2.092	5.98675e+06	4.91486e+06	4.91202e+06	3.87604e+06	1.65506e+06	4.56916e+06	4.718e+06	4.55318e+06	5.33036e+06	4.79404e+06	3.96629e+06	4.76868e+06	4.89122e+06	5.28147e+06	4.06754e+06	3.63217e+06	3.99849e+06	3.57982e+06	3.92174e+06	3.40235e+06	5.38978e+06	4.9711e+06	4.34794e+06	2.58452e+06	3.27172e+06	3.37188e+06	5.6821e+06	5.61885e+06	4.29306e+06	5.66409e+06	5.56339e+06	5.07309e+06	5.72396e+06	4.26299e+06	5.85923e+06	6.56997e+06	5.65425e+06	5.5483e+06	6.49556e+06	4.24864e+06	2.9142e+06	2.5177e+06	3.31724e+06	4.01246e+06	3.11646e+06	4.45633e+06
2-Ammonioethyl (2R)-2-[(5Z,8Z,11Z,14Z)-5,8,11,14-icosatetraenoyloxy]-3-[(9Z)-9-octadecenoyloxy]propyl phosphate	C43 H76 N O8 P	765.53	1.416	2.12961e+06	2.0382e+06	917364	1.93287e+06	230623	992843	1.10745e+06	617707	1.16706e+06	755901	475000	284423	810014	1.19102e+06	706897	607459	381158	358918	688500	381476	1.23345e+06	925489	959923	201817	152881	1.02262e+06	1.68619e+06	1.91504e+06	819198	2.07984e+06	1.52428e+06	1.68992e+06	2.10408e+06	2.11777e+06	1.64498e+06	1.74395e+06	2.25241e+06	3.3528e+06	1.70003e+06	1.38252e+06	826008	940607	678385	1.07277e+06	660719	713315
	C4 H2 N6 O6 P2	291.952	13.576	4.08682e+06	3.87065e+06	4.63087e+06	3.29293e+06	1.42722e+06	3.89413e+06	5.69872e+06	2.94338e+06	2.57731e+06	4.05642e+06	4.89482e+06	5.05282e+06	3.55161e+06	4.41031e+06	5.53359e+06	5.65198e+06	5.64659e+06	4.92238e+06	4.17166e+06	4.6423e+06	4.41789e+06	3.25353e+06	3.65425e+06	4.93452e+06	5.36387e+06	2.21359e+06	5.01561e+06	3.14368e+06	4.57446e+06	4.03123e+06	3.65628e+06	3.77166e+06	3.73872e+06	2.78822e+06	2.28648e+06	2.68758e+06	2.96428e+06	1.30027e+06	2.64037e+06	1.22474e+06	2.49566e+06	1.62528e+06	2.03802e+06	2.86168e+06	1.5921e+06	2.65976e+06
DL-Lactic Acid	C3 H6 O3	90.0313	3.056	2.14968e+06	2.55833e+06	2.51223e+06	1.86196e+06	1.03996e+06	1.79837e+06	2.09264e+06	2.11623e+06	3.01413e+06	2.17145e+06	2.25667e+06	2.51634e+06	2.63536e+06	2.61819e+06	2.10448e+06	1.9031e+06	1.14494e+06	2.4115e+06	1.69038e+06	2.24813e+06	2.71397e+06	3.29498e+06	1.88535e+06	4.46884e+06	2.71981e+06	1.22292e+06	2.75908e+06	2.33723e+06	1.92044e+06	3.61464e+06	2.88257e+06	2.9294e+06	3.21583e+06	2.0061e+06	2.65396e+06	4.27317e+06	2.8425e+06	3.30625e+06	4.50138e+06	3.48689e+06	5.06507e+06	2.21472e+06	4.55784e+06	3.53226e+06	2.20048e+06	3.1425e+06
Hexose	C6 H12 O6	180.063	3.056	2.14968e+06	2.55833e+06	2.51223e+06	1.86196e+06	1.03996e+06	1.79837e+06	2.09264e+06	2.11623e+06	3.01413e+06	2.17145e+06	2.25667e+06	2.51634e+06	2.63536e+06	2.61819e+06	2.10448e+06	1.9031e+06	1.14494e+06	2.4115e+06	1.69038e+06	2.24813e+06	2.71397e+06	3.29498e+06	1.88535e+06	4.46884e+06	2.71981e+06	1.22292e+06	2.75908e+06	2.33723e+06	1.92044e+06	3.61464e+06	2.88257e+06	2.9294e+06	3.21583e+06	2.0061e+06	2.65396e+06	4.27317e+06	2.8425e+06	3.30625e+06	4.50138e+06	3.48689e+06	5.06507e+06	2.21472e+06	4.55784e+06	3.53226e+06	2.20048e+06	3.1425e+06
1,2-DIOLEOYL-SN-GLYCERO-3-PHOSPHOCHOLINE	C44 H84 N O8 P	785.592	1.382	2.04686e+06	2.5598e+06	1.54632e+06	2.73944e+06	364893	168693	1.43753e+06	1.80049e+06	1.428e+06	180852	609064	745028	1.18222e+06	1.41603e+06	137032	869354	564919	570274	1.08303e+06	888101	235222	1.19911e+06	1.48835e+06	248033	154338	310945	2.35988e+06	3.07656e+06	205210	2.36974e+06	2.62689e+06	2.9304e+06	3.17231e+06	3.09151e+06	2.8184e+06	2.15478e+06	3.29034e+06	4.00833e+06	2.25243e+06	1.29929e+06	1.17455e+06	1.60878e+06	980617	1.55804e+06	918280	914271
	C21 H44 N3 O4 P	433.305	0.9	1.53799e+06	1.60723e+06	1.48848e+06	5.01295e+06	983947	1.5762e+06	1.11734e+06	1.08406e+06	2.08151e+06	1.30993e+06	1.19384e+06	907905	558801	1.11782e+06	1.07414e+06	2.4052e+06	659671	1.40461e+06	763429	1.67583e+06	2.06035e+06	1.58924e+06	1.34406e+06	1.51695e+06	1.07736e+06	5.65466e+06	2.13039e+06	2.22859e+06	1.11864e+06	2.03351e+06	704082	2.63646e+06	1.70289e+06	1.67949e+06	2.41827e+06	940611	1.83802e+06	2.78053e+06	1.79828e+06	1.30692e+06	937504	875976	925814	1.21006e+06	533360	3.55746e+06
Isopropyl methoxy pyrazine	C8 H12 N2 O	152.095	5.397	75456	80834.5	107916	86125.2	17881.5	78667.7	171190	169194	196104	133085	914884	99107.6	54974.9	140791	405667	255210	107268	400250	248730	589857	324481	257259	550817	111907	48370.6	13077.5	84266.6	48689.5	36205.7	308528	47630.5	85283.3	126470	53965.4	125095	185130	31875.7	79166.6	92160.4	290751	186327	125043	207523	109478	69269.8	164609
		332.889	10.455	3.48716e+06	3.05032e+06	2.75018e+06	2.17983e+06	1.13488e+06	2.65653e+06	2.49307e+06	2.9092e+06	2.86715e+06	3.37619e+06	2.85407e+06	2.72303e+06	3.40989e+06	3.4487e+06	2.81558e+06	3.17894e+06	2.14036e+06	3.31411e+06	2.78085e+06	2.98135e+06	2.72993e+06	2.74135e+06	2.86076e+06	5.92328e+06	2.42155e+06	1.4336e+06	2.68712e+06	2.49315e+06	3.09664e+06	4.03093e+06	3.78525e+06	3.61438e+06	3.55465e+06	2.38155e+06	2.93927e+06	3.99865e+06	3.52187e+06	3.65492e+06	3.7351e+06	4.3494e+06	5.52682e+06	3.43591e+06	4.37813e+06	4.46983e+06	2.71525e+06	4.13927e+06
N-Acetylalanine	C5 H9 N O3	131.057	3.943	509169	374080	754389	312547	174042	323280	514213	519539	398622	488433	826768	577626	718448	519779	753355	706850	427988	599857	524807	723736	995011	757232	631764	623246	701938	298494	383571	408860	415058	670607	439287	604126	469639	364043	555332	984085	531619	556097	684331	1.00514e+06	1.18383e+06	684176	984475	873211	543775	1.12402e+06
	C5 H N7	159.029	7.228	12915.1	17218.3	21688.4	17296.6	5488.16	16102	16756.4	12079.7	19644.7	15080.5	576746	235986	243853	444210	95604.5	115673	93017	68237.5	151539	103998	105837	145378	131450	538637	267860	54574.1	623614	89443.9	182626	25218.1	23780.8	27562	13164.7	10062	15467	37849.5	17464.9	18555.8	19273.1	247754	1.89844e+06	274803	497519	412218	321144	575036
		90.0302	1.385	2.89245e+06	2.82161e+06	2.19862e+06	2.41307e+06	1.61346e+06	1.3656e+06	2.85534e+06	2.6931e+06	2.08962e+06	1.90351e+06	1.4285e+06	2.17962e+06	2.66285e+06	2.28611e+06	1.55594e+06	1.49764e+06	1.54329e+06	1.62087e+06	1.50075e+06	1.30418e+06	2.54819e+06	2.41281e+06	1.56216e+06	2.11899e+06	1.78052e+06	3.47424e+06	2.41729e+06	2.38849e+06	2.27417e+06	2.41635e+06	2.44729e+06	2.83266e+06	2.87617e+06	3.49067e+06	2.56957e+06	3.11315e+06	2.47736e+06	2.43839e+06	4.23485e+06	2.10087e+06	1.76675e+06	1.62803e+06	2.24625e+06	2.76663e+06	2.39123e+06	2.68382e+06
		75.0305	16.53	1.41566e+06	1.29802e+06	1.49941e+06	919115	414604	1.14458e+06	1.42258e+06	1.16301e+06	1.19176e+06	1.54968e+06	2.85826e+06	1.77571e+06	1.70373e+06	2.12939e+06	1.7579e+06	2.81793e+06	1.96636e+06	1.93154e+06	1.72858e+06	1.57227e+06	1.77176e+06	1.50382e+06	2.47797e+06	2.86237e+06	1.92095e+06	693862	1.43889e+06	1.42151e+06	1.54564e+06	1.41295e+06	1.17041e+06	1.45694e+06	1.28564e+06	818822	1.11775e+06	1.59121e+06	1.17729e+06	1.16835e+06	1.3974e+06	1.67118e+06	2.50279e+06	1.34432e+06	1.56461e+06	1.9561e+06	1.03879e+06	1.77168e+06
N-Tigloylglycine	C7 H11 N O3	157.073	6.157	295043	356969	432661	514287	152026	548123	495847	206388	253079	237139	709999	142644	154701	320285	461825	385658	281888	464106	421848	572808	491998	790566	361209	480336	76371.8	26736.6	400861	362984	42219.5	558877	233865	391823	421061	429180	270253	450996	441731	372703	236061	884626	1.13425e+06	578459	1.01962e+06	844730	463725	344464
[Similar to: Orotidine; ΔMass: 176.0447 Da]		112.015	2.145	3.7204e+06	2.8754e+06	3.2984e+06	2.21825e+06	870967	2.30359e+06	2.15282e+06	3.11767e+06	3.16398e+06	3.02531e+06	2.42225e+06	3.86024e+06	3.74542e+06	3.34075e+06	4.05735e+06	3.70398e+06	2.87576e+06	3.7572e+06	3.12682e+06	3.37939e+06	3.6033e+06	2.8329e+06	2.18602e+06	4.70425e+06	3.78312e+06	1.79445e+06	2.89329e+06	3.07281e+06	3.83002e+06	2.37691e+06	3.79752e+06	4.14707e+06	3.55138e+06	2.21596e+06	3.33191e+06	3.60868e+06	3.59151e+06	3.60379e+06	4.18778e+06	5.00107e+06	4.77177e+06	3.01948e+06	4.8415e+06	4.49756e+06	2.79166e+06	4.60818e+06
[Similar to: 4-Hydroxymandelic acid; ΔMass: -190.0710 Da]	C11 H23 N2 O9 P	358.113	3.353	2.1629e+06	2.52333e+06	2.14959e+06	1.96059e+06	973222	2.12282e+06	2.1965e+06	2.2698e+06	3.06991e+06	2.34509e+06	2.24515e+06	2.7625e+06	2.99331e+06	2.55394e+06	1.78894e+06	1.71408e+06	854842	2.29348e+06	1.52795e+06	2.26434e+06	2.30555e+06	2.83394e+06	1.85689e+06	3.98497e+06	2.91204e+06	1.08725e+06	2.1436e+06	2.11965e+06	1.88006e+06	3.99733e+06	3.43156e+06	3.23952e+06	3.34929e+06	2.03716e+06	3.06398e+06	3.80416e+06	3.08534e+06	3.50498e+06	4.368e+06	4.08426e+06	5.58206e+06	2.34988e+06	4.07553e+06	4.4058e+06	2.54091e+06	3.51223e+06
[Similar to: Palmitoleic acid; ΔMass: -565.3766 Da]	C43 H87 N3 O7 P2	819.601	1.122	3.00473e+06	3.51112e+06	2.59672e+06	3.42754e+06	833582	2.2892e+06	3.58315e+06	2.70602e+06	2.64475e+06	2.17724e+06	1.74535e+06	1.30692e+06	2.28611e+06	2.39306e+06	1.678e+06	1.38257e+06	1.13978e+06	870573	1.76752e+06	1.51695e+06	2.56346e+06	2.06035e+06	2.23015e+06	551012	578781	3.88163e+06	3.97025e+06	2.41049e+06	2.6338e+06	3.50118e+06	3.04334e+06	3.11804e+06	3.14248e+06	3.39122e+06	3.88224e+06	4.23542e+06	3.1276e+06	5.37875e+06	4.1894e+06	2.73613e+06	1.83596e+06	3.1901e+06	1.37954e+06	1.90052e+06	1.71812e+06	2.3238e+06
	C26 H26 N2 O16 P2 S	716.047	13.505	2.43898e+06	2.1937e+06	2.08226e+06	1.48171e+06	428026	2.06323e+06	2.65677e+06	1.96119e+06	2.27116e+06	2.24217e+06	4.68594e+06	2.67659e+06	3.70963e+06	3.19202e+06	2.70683e+06	2.34506e+06	2.22209e+06	3.61724e+06	1.92623e+06	2.05283e+06	1.93487e+06	3.51188e+06	2.05188e+06	4.21047e+06	3.89643e+06	490081	2.53729e+06	1.92598e+06	2.57991e+06	2.91089e+06	2.72426e+06	2.41402e+06	2.39095e+06	1.56876e+06	2.00567e+06	2.25691e+06	2.09961e+06	2.32724e+06	2.46675e+06	3.48239e+06	3.58663e+06	1.77858e+06	2.58703e+06	3.28243e+06	1.23447e+06	2.6273e+06
1-[(9Z)-octadecenyl]-2-hexadecanoyl-sn-glycero-3-phosphocholine	C42 H84 N O7 P	745.598	1.16	1.51823e+06	1.234e+06	1.16523e+06	1.55401e+06	236013	1.49954e+06	1.29049e+06	1.1279e+06	1.56386e+06	1.57852e+06	590363	518621	1.39389e+06	1.32784e+06	1.33112e+06	1.32116e+06	1.05142e+06	831676	1.29047e+06	1.63779e+06	1.51889e+06	1.40719e+06	1.544e+06	197346	219189	1.5698e+06	1.47007e+06	1.80976e+06	1.17407e+06	1.44638e+06	1.71507e+06	1.71642e+06	1.46068e+06	1.88433e+06	1.78479e+06	1.57692e+06	1.67408e+06	1.58403e+06	1.44865e+06	842337	765948	1.40332e+06	620761	808702	760663	864752
[Similar to: L-Threonic acid; ΔMass: -217.0607 Da]	C13 H15 N5 O7	353.098	3.415	2.92136e+06	3.81005e+06	2.88344e+06	3.43934e+06	2.66708e+06	3.10274e+06	3.19736e+06	3.79726e+06	4.07153e+06	3.47233e+06	3.20328e+06	3.19191e+06	3.89291e+06	3.33216e+06	2.64961e+06	2.31573e+06	1.41642e+06	2.91204e+06	2.01828e+06	2.99258e+06	3.1931e+06	2.99539e+06	2.49973e+06	2.24139e+06	2.9992e+06	2.4391e+06	3.36614e+06	3.16644e+06	2.26535e+06	5.53435e+06	4.97262e+06	4.60842e+06	4.56544e+06	3.6842e+06	4.79357e+06	5.82598e+06	5.16093e+06	4.93912e+06	5.93853e+06	4.39429e+06	6.15116e+06	5.25503e+06	4.66647e+06	5.9239e+06	4.92303e+06	4.48801e+06
1-hexadecanoyl-2-(9Z,12Z-octadecadienoyl)-sn-glycero-3-phosphocholine	C42 H80 N O8 P	757.562	1.15	2.76788e+06	2.70752e+06	2.59028e+06	2.94686e+06	918551	2.35554e+06	2.38317e+06	1.89654e+06	2.32704e+06	2.32451e+06	1.7567e+06	1.67981e+06	2.32362e+06	2.70579e+06	2.46063e+06	2.75599e+06	2.41417e+06	2.08075e+06	2.53344e+06	2.69739e+06	2.60152e+06	2.70709e+06	2.81356e+06	936629	1.10989e+06	2.84515e+06	2.30212e+06	2.37553e+06	3.89612e+06	1.97506e+06	2.69356e+06	2.61228e+06	2.80193e+06	2.65311e+06	2.82487e+06	2.33067e+06	2.73496e+06	3.00351e+06	2.26867e+06	2.444e+06	2.30731e+06	2.77304e+06	2.28075e+06	2.01703e+06	2.18261e+06	2.44954e+06
		89.9939	20.007	1.05988e+06	726746	811019	604863	355547	1.03093e+06	1.15353e+06	717336	764181	957559	1.26976e+06	654013	705265	723646	1.08518e+06	1.31297e+06	1.1299e+06	1.1352e+06	849712	881174	813530	902994	1.30698e+06	1.41428e+06	688634	397884	578468	798963	637441	796360	683020	739894	944233	770808	689702	613615	413388	990901	491905	1.03575e+06	1.57485e+06	408039	3.01149e+06	952331	927354	84692.2
[Similar to: 5-Hydroxyindole-3-acetic acid; ΔMass: 29.0064 Da]		162.052	6.895	100229	74858	133501	55654	47571.9	73781.7	114824	457425	158812	350367	607621	246658	160059	356427	448390	258600	200077	364099	1.02017e+06	565658	315670	340606	736681	201514	328867	36116.7	127462	81929.9	95402.2	276396	170159	692737	305373	79947.3	685677	1.02755e+06	122257	389182	166664	1.4442e+06	1.32606e+06	508437	964344	1.24207e+06	433991	1.38384e+06
4-Nitroaniline	C6 H6 N2 O2	138.043	2.17	366214	279367	486022	282410	204247	332961	938671	307101	381503	321675	549217	896483	381692	556168	213159	410351	347592	478963	359103	441628	222223	726773	404241	735069	446928	153507	333177	579317	361621	1.27046e+06	427985	335712	324507	305178	293995	441662	335499	361613	584632	445864	420862	312826	410186	607602	420406	443092
[Similar to: Cytosine; ΔMass: -2.0143 Da]		113.058	15.714	2.45509e+06	2.0933e+06	3.11429e+06	2.65628e+06	970849	2.23513e+06	2.66747e+06	1.99894e+06	2.30244e+06	2.48729e+06	2.24168e+06	2.19652e+06	2.55871e+06	2.92069e+06	3.10737e+06	3.05406e+06	2.04415e+06	3.21459e+06	2.98436e+06	2.72226e+06	2.39683e+06	3.42729e+06	2.75418e+06	4.42055e+06	2.77173e+06	1.34349e+06	1.89384e+06	3.10793e+06	2.64033e+06	2.74611e+06	2.34719e+06	2.79339e+06	2.37564e+06	1.76339e+06	2.32142e+06	2.1765e+06	2.14495e+06	3.03528e+06	2.44618e+06	2.50905e+06	3.85353e+06	1.84099e+06	2.1217e+06	2.16951e+06	1.40182e+06	2.22696e+06
[Similar to: Creatinine; ΔMass: -136.0379 Da]	C8 H15 N3 O6	249.097	2.313	1.79767e+06	1.55985e+06	1.35447e+06	1.09758e+06	373175	976275	1.77247e+06	1.25273e+06	2.10567e+06	1.58003e+06	1.70685e+06	1.48271e+06	1.96188e+06	1.82804e+06	1.90607e+06	1.70119e+06	891945	1.66632e+06	1.16879e+06	1.41605e+06	2.72086e+06	1.79136e+06	1.54052e+06	2.78944e+06	2.21688e+06	665511	1.09266e+06	1.18538e+06	1.60829e+06	2.83126e+06	2.45722e+06	2.45641e+06	1.88295e+06	1.67864e+06	2.05084e+06	2.93385e+06	1.89629e+06	2.72962e+06	3.37244e+06	2.71516e+06	2.58061e+06	1.2657e+06	1.82065e+06	2.78727e+06	1.06775e+06	2.23764e+06
[Similar to: L-Homoserine; ΔMass: -180.0638 Da]	C11 H17 N5 O5	299.122	16.591	1.87141e+06	1.01495e+06	1.80114e+06	965630	119506	1.24214e+06	1.61768e+06	1.30065e+06	1.92508e+06	1.90956e+06	2.64319e+06	1.54203e+06	1.93391e+06	1.68791e+06	3.06827e+06	3.52765e+06	2.50544e+06	3.44151e+06	2.69656e+06	2.84329e+06	2.80425e+06	3.37332e+06	2.94105e+06	3.8002e+06	2.77601e+06	269429	1.37788e+06	1.20312e+06	1.9838e+06	1.6165e+06	1.21896e+06	1.73847e+06	1.37459e+06	696347	1.1425e+06	1.879e+06	1.27335e+06	1.58659e+06	1.53207e+06	1.93876e+06	2.50061e+06	829640	1.4146e+06	1.86815e+06	596248	1.5573e+06
[Similar to: Muscone; ΔMass: -527.3025 Da]	C36 H78 N7 O4 P3	765.532	1.126	2.8154e+06	2.95414e+06	1.5528e+06	2.74916e+06	450793	1.53663e+06	1.63261e+06	1.62734e+06	2.04471e+06	1.47943e+06	815159	653717	1.32321e+06	1.67211e+06	1.09694e+06	1.15677e+06	826076	759481	1.32928e+06	1.10381e+06	2.51126e+06	1.95607e+06	1.73051e+06	369450	318178	2.63342e+06	2.32486e+06	2.62006e+06	1.66043e+06	1.85867e+06	2.59582e+06	2.84967e+06	2.44537e+06	2.61837e+06	2.52047e+06	2.64682e+06	2.99036e+06	2.90125e+06	2.39804e+06	2.23014e+06	1.14578e+06	1.80862e+06	974002	1.39683e+06	1.12591e+06	1.07193e+06
[Similar to: L-Threonic acid; ΔMass: -37.9744 Da]	C5 H8 N2 O P2	174.012	2.274	714936	573001	798359	589836	307388	541578	878535	509591	704558	664288	1.53208e+06	905720	874867	890562	1.05504e+06	1.00622e+06	786312	824211	468451	744177	1.12325e+06	996808	912551	962112	1.08417e+06	318923	466932	350192	571504	762924	722940	617895	513014	593882	564701	954788	654407	588115	969425	1.08429e+06	1.0899e+06	730475	624302	1.17258e+06	735963	868327
[Similar to: Taurine; ΔMass: -1.0033 Da]	C3 H2 N4 O2	126.018	7.762	4.1294e+06	2.82173e+06	3.66698e+06	3.0381e+06	1.96284e+06	3.2382e+06	4.0131e+06	3.52409e+06	3.73501e+06	3.35838e+06	2.99765e+06	3.33416e+06	3.58569e+06	3.38781e+06	3.5061e+06	3.85363e+06	3.02525e+06	3.67479e+06	2.64736e+06	2.91314e+06	3.47241e+06	3.08799e+06	3.10808e+06	5.32745e+06	4.61e+06	2.0178e+06	3.19329e+06	3.69723e+06	3.99336e+06	4.32061e+06	4.39396e+06	4.30792e+06	3.7073e+06	2.86096e+06	3.72949e+06	4.12378e+06	3.94606e+06	3.89306e+06	4.46913e+06	4.48645e+06	4.54221e+06	2.97931e+06	3.82533e+06	4.24117e+06	3.15248e+06	4.42818e+06
		85.0149	6.883	731676	525115	717085	443216	211263	517661	1.7414e+06	961676	631714	1.06952e+06	1.17382e+06	893552	937655	840287	1.29188e+06	1.169e+06	854146	948497	1.43466e+06	890112	1.07682e+06	735412	1.11563e+06	1.02109e+06	1.09771e+06	459844	577987	653647	878877	825581	685294	1.1012e+06	529124	635843	938627	1.50571e+06	813968	938444	611023	2.22857e+06	1.81494e+06	1.19792e+06	1.08859e+06	1.72379e+06	1.12851e+06	1.9158e+06
1,2-Dioleoyl-sn-glycero-3-phospho-L-serine	C42 H78 N O10 P	787.538	2.267	1.61602e+06	1.69391e+06	740026	2.06544e+06	401953	799439	938633	700995	949199	836045	451652	281533	594441	1.1934e+06	436521	315510	165730	207760	475629	402751	862164	521681	740564	82273.7	42211.3	758107	1.24464e+06	1.64234e+06	498746	1.34517e+06	1.62668e+06	1.33387e+06	1.36113e+06	2.27547e+06	1.98752e+06	1.44515e+06	1.57999e+06	1.91255e+06	1.53068e+06	887187	465241	699801	349177	478790	510416	536422
[Similar to: Taurine; ΔMass: -70.0050 Da]	C5 H9 N O5 S	195.02	1.213	5.16286e+06	4.08598e+06	3.45282e+06	2.84743e+06	33151.4	3.07648e+06	3.35923e+06	1.80331e+06	1.43428e+06	2.1384e+06	2.94525e+06	1.55871e+06	1.80648e+06	3.93274e+06	2.66744e+06	2.25251e+06	2.76789e+06	2.80912e+06	3.77545e+06	1.86215e+06	3.94573e+06	3.308e+06	2.96514e+06	4.18501e+06	1.45439e+06	418898	3.14856e+06	5.37225e+06	1.75541e+06	5.51743e+06	3.65758e+06	4.68986e+06	4.31108e+06	2.1982e+06	4.12823e+06	2.28758e+06	2.00187e+06	4.19064e+06	3.36526e+06	5.63463e+06	4.80418e+06	1.5081e+06	2.36416e+06	2.9108e+06	1.70014e+06	2.27491e+06
5,6-Dioxo-5,6-dihydro-1H-indole-2-carboxylic acid	C9 H5 N O4	191.022	13.434	320393	153257	169063	185397	32232	183494	264810	211814	288461	228583	2.11806e+06	1.35316e+06	1.26526e+06	1.70227e+06	945263	1.15422e+06	967387	1.35237e+06	679952	1.19173e+06	839918	1.58007e+06	1.65291e+06	1.84864e+06	931328	108565	840371	639686	682872	340144	391764	295813	258122	137035	228953	367600	238378	374232	176699	254115	1.90508e+06	595082	600176	543858	371247	850093
Guanine	C5 H5 N5 O	151.049	5.655	563461	662323	496086	650896	320262	542746	621727	574202	716438	595774	1.47105e+06	3.76328e+06	3.55395e+06	4.83735e+06	377028	415682	201620	503377	394030	408775	450756	502032	387345	5.77801e+06	5.68373e+06	1.69334e+06	4.2505e+06	3.56835e+06	1.92012e+06	1.03802e+06	2.44286e+06	1.53797e+06	1.5584e+06	622657	1.04213e+06	1.65935e+06	1.29043e+06	2.04996e+06	1.41458e+06	720299	3.13251e+06	506751	435317	843466	469983	738476
Pipecolic acid	C6 H11 N O2	129.079	22.097	1.54536e+06	1.23387e+06	1.7423e+06	807290	469697	1.48998e+06	1.49654e+06	852331	1.45523e+06	1.69839e+06	2.22793e+06	1.6551e+06	1.73156e+06	1.70417e+06	3.71882e+06	4.02775e+06	3.88909e+06	4.67869e+06	3.15199e+06	3.80252e+06	2.95338e+06	3.17765e+06	3.59367e+06	2.95037e+06	1.81067e+06	616223	1.76993e+06	1.6832e+06	1.16608e+06	1.50325e+06	1.41154e+06	1.85535e+06	1.44659e+06	903238	1.51112e+06	2.07656e+06	1.44521e+06	1.55569e+06	1.30063e+06	2.45763e+06	3.14188e+06	1.79271e+06	2.12448e+06	2.3748e+06	1.55687e+06	2.4715e+06
	C39 H83 N7 O11 P2	887.562	2.105	1.07967e+06	925665	675694	982466	186228	457039	481536	590245	714061	410773	283624	146323	259913	822337	289171	221945	161375	145716	329121	394862	519293	494634	555285	81902	14897.2	536134	1.19637e+06	1.34827e+06	300645	834319	666556	959765	1.15648e+06	1.51479e+06	894127	753994	882599	901217	827944	870519	449138	707221	302870	411817	499281	405603
[Similar to: Hypoxanthine; ΔMass: -41.0263 Da]	C7 H7 N5 O	177.065	2.289	2.76578e+06	2.38001e+06	2.90667e+06	2.52368e+06	1.58256e+06	2.1823e+06	3.13498e+06	2.08288e+06	2.4548e+06	2.42378e+06	3.1704e+06	2.20032e+06	2.74845e+06	3.07023e+06	2.80526e+06	2.91913e+06	2.7979e+06	2.45275e+06	2.52313e+06	2.6782e+06	3.38639e+06	3.27138e+06	2.51964e+06	2.89736e+06	2.74447e+06	1.55683e+06	2.33849e+06	1.99133e+06	2.75013e+06	2.90247e+06	2.87771e+06	2.5522e+06	2.26106e+06	2.494e+06	2.52724e+06	3.33439e+06	2.80545e+06	2.51231e+06	3.25882e+06	3.58803e+06	3.07658e+06	2.84601e+06	3.29785e+06	3.41635e+06	2.54423e+06	2.95579e+06
[Similar to: δ-Ribono-1,4-lactone; ΔMass: -82.9667 Da]	C4 H9 N O8 S	231.004	2.152	3.43479e+06	3.04499e+06	3.24232e+06	2.30754e+06	897109	2.32993e+06	3.19527e+06	2.8614e+06	3.10934e+06	3.05195e+06	2.69504e+06	3.58637e+06	3.64848e+06	3.64599e+06	3.71165e+06	3.62914e+06	2.7743e+06	3.56452e+06	3.21213e+06	3.3226e+06	3.71558e+06	3.0221e+06	3.09155e+06	4.90535e+06	3.95083e+06	1.92506e+06	3.10986e+06	3.37227e+06	3.7564e+06	3.77634e+06	3.63189e+06	4.17954e+06	3.52395e+06	2.37788e+06	3.26996e+06	4.15154e+06	3.51385e+06	3.78697e+06	4.25052e+06	5.17527e+06	4.686e+06	2.9183e+06	4.42704e+06	4.00189e+06	2.49944e+06	4.091e+06
[Similar to: 11-Deoxy prostaglandin F2β; ΔMass: 194.2644 Da]		143.981	10.548	2.70411e+06	2.63288e+06	2.6451e+06	2.06196e+06	1.51611e+06	2.49171e+06	2.57971e+06	2.38066e+06	2.88261e+06	2.64449e+06	2.25475e+06	2.54486e+06	2.76045e+06	2.51023e+06	2.38192e+06	2.74015e+06	2.08998e+06	2.58046e+06	2.49184e+06	2.83456e+06	3.00112e+06	2.79934e+06	2.72174e+06	3.67895e+06	3.20596e+06	1.83972e+06	2.33949e+06	2.41374e+06	2.41863e+06	3.37074e+06	2.96804e+06	3.06485e+06	3.03421e+06	2.2546e+06	2.81627e+06	4.16909e+06	3.2261e+06	3.12749e+06	4.4302e+06	3.73223e+06	4.86002e+06	3.24448e+06	4.0772e+06	3.15937e+06	2.91663e+06	3.46053e+06
Cytosine	C4 H5 N3 O	111.043	3.124	1.13908e+06	1.20801e+06	977922	782497	357647	1.0547e+06	1.13191e+06	981783	1.31538e+06	941085	3.00205e+06	1.94109e+06	2.06394e+06	2.3614e+06	2.44664e+06	2.36488e+06	2.0686e+06	2.72031e+06	1.69293e+06	1.68477e+06	2.26657e+06	2.22407e+06	2.2358e+06	2.89413e+06	1.93491e+06	620723	1.8341e+06	1.9744e+06	1.37282e+06	1.55329e+06	1.41012e+06	1.62153e+06	1.35454e+06	884035	1.24402e+06	1.85713e+06	1.45981e+06	1.7472e+06	1.69761e+06	2.23827e+06	4.07093e+06	1.84472e+06	2.89903e+06	2.77952e+06	1.39079e+06	3.0995e+06
[Similar to: 4-Pyridoxic acid; ΔMass: 0.0146 Da]	C5 H5 N5 O3	183.039	5.539	18103.3	56027.6	14542.9	109752	164591	172642	39444.5	69376.5	100559	51490.7	963592	125045	124883	16569.3	79883	112953	469451	65356	22650.7	48360	408216	516445	393533	16499.6	17175.3	24445.3	126041	16532	84114.8	95985.3	119883	87151	32812.7	150576	3878.73	102709	204972	157607	134610	93336.3	190527	311993	84530.1	102756	235075	123449
[Similar to: Taurolithocholic acid 3-sulfate; ΔMass: 311.2338 Da]	C7 H14 N2 O2 P2 S	252.025	7.744	3.31612e+06	2.56934e+06	2.94843e+06	2.21361e+06	1.09112e+06	2.39544e+06	2.74548e+06	2.94499e+06	2.9651e+06	2.59406e+06	1.94495e+06	2.18888e+06	2.34721e+06	2.33785e+06	2.21135e+06	2.41181e+06	1.83598e+06	2.32481e+06	2.02818e+06	1.83137e+06	2.62439e+06	2.18767e+06	1.69106e+06	4.45354e+06	3.56987e+06	1.70443e+06	2.37867e+06	2.67476e+06	2.66971e+06	3.56981e+06	3.24441e+06	3.56485e+06	2.94074e+06	2.11908e+06	2.75449e+06	3.7891e+06	3.18057e+06	2.87434e+06	4.01734e+06	3.7912e+06	4.10295e+06	2.16199e+06	3.18507e+06	3.13652e+06	2.31715e+06	3.62919e+06
(2R)-3-{[(2-Aminoethoxy)(hydroxy)phosphoryl]oxy}-2-hydroxypropyl (5Z,8Z,11Z,14Z)-5,8,11,14-icosatetraenoate	C25 H44 N O7 P	501.286	2.466	1.86955e+06	1.90218e+06	1.69579e+06	1.55837e+06	1.00008e+06	1.88037e+06	1.72103e+06	1.04085e+06	1.71029e+06	1.74353e+06	2.30221e+06	1.62707e+06	1.84184e+06	1.70802e+06	1.82674e+06	1.90551e+06	1.66267e+06	2.00532e+06	1.58037e+06	1.60961e+06	2.34814e+06	1.9434e+06	2.09422e+06	2.98379e+06	2.38221e+06	818381	1.46968e+06	1.81661e+06	2.1596e+06	1.51975e+06	1.4761e+06	1.40442e+06	2.03264e+06	1.2593e+06	1.32825e+06	1.753e+06	1.82527e+06	1.51748e+06	1.72953e+06	2.58554e+06	2.45433e+06	1.50381e+06	2.32367e+06	1.68986e+06	1.10795e+06	1.79744e+06
1-[(9Z)-octadecenyl]-2-hexadecanoyl-sn-glycero-3-phosphocholine	C42 H84 N O7 P	745.597	1.426	1.48105e+06	1.21461e+06	454731	1.09486e+06	66530.7	582850	710989	646764	844781	513031	245536	211564	642937	691507	348491	332168	187807	193915	462255	387214	636747	476887	656649	59161.2	35906.3	94493.6	1.00918e+06	1.86202e+06	106589	1.37151e+06	1.47474e+06	1.0225e+06	1.46043e+06	2.0267e+06	1.53997e+06	1.34689e+06	1.47939e+06	3.41985e+06	1.24974e+06	508574	361952	394906	241168	447634	281167	310302
	C21 H32	284.251	0.921	1.13752e+06	942278	1.09525e+06	929488	488999	778968	1.11783e+06	843984	920912	996562	2.25896e+06	1.53094e+06	1.92944e+06	1.55284e+06	2.005e+06	2.23517e+06	4.35016e+06	2.11681e+06	1.87267e+06	2.52096e+06	2.16518e+06	2.71875e+06	2.06674e+06	1.82028e+06	1.75948e+06	953237	1.37908e+06	1.44972e+06	1.5633e+06	1.02219e+06	1.21694e+06	1.04997e+06	957581	844074	1.12386e+06	1.24876e+06	922488	1.08171e+06	1.03715e+06	1.75963e+06	3.2312e+06	1.8826e+06	1.59978e+06	1.69912e+06	1.31556e+06	2.07501e+06
[Similar to: 1-Methyluric acid; ΔMass: -98.9722 Da]	C7 H13 N3 O3 P2 S	281.016	10.539	1.91306e+06	1.50893e+06	1.14065e+06	1.643e+06	360323	1.5092e+06	511579	1.62045e+06	1.04244e+06	1.18788e+06	1.25598e+06	1.5734e+06	1.34457e+06	1.39751e+06	645302	861076	662069	699180	670516	790795	891785	1.0997e+06	873457	1.83593e+06	873608	580579	1.50389e+06	954905	877776	1.89973e+06	1.39988e+06	609874	1.4447e+06	880585	1.18995e+06	500439	1.42919e+06	1.4711e+06	1.26265e+06	2.7576e+06	1.83447e+06	829044	1.34123e+06	1.39182e+06	629094	1.26995e+06
	C36 H77 N6 O9 P	768.549	1.445	1.32338e+06	1.35985e+06	500137	898622	56121.8	396098	604647	587548	715665	389103	191184	132664	362812	566843	285956	241955	132955	105821	224407	278759	704781	385643	481760	66320.5	28145.7	734755	1.34002e+06	1.46745e+06	395038	1.23902e+06	1.15047e+06	1.59651e+06	1.34914e+06	1.42631e+06	1.43464e+06	1.2763e+06	1.7644e+06	2.90581e+06	1.47552e+06	854055	374756	596202	339586	455062	315508	377781
N6,N6,N6-Trimethyl-L-lysine	C9 H20 N2 O2	188.152	22.137	1.56786e+06	1.23026e+06	1.16295e+06	1.11283e+06	383463	1.03459e+06	1.43174e+06	1.01115e+06	1.08052e+06	1.35877e+06	1.45654e+06	1.36301e+06	1.6054e+06	1.72018e+06	2.56943e+06	3.16126e+06	2.25274e+06	2.45707e+06	2.51339e+06	2.15825e+06	1.94279e+06	2.45463e+06	2.56535e+06	3.39357e+06	1.97693e+06	669666	1.75577e+06	1.36997e+06	1.43116e+06	1.3872e+06	1.04028e+06	1.71667e+06	1.378e+06	622563	1.2018e+06	1.80436e+06	1.15564e+06	958974	1.21731e+06	2.28005e+06	2.36621e+06	1.54472e+06	1.69408e+06	1.60019e+06	819758	1.57641e+06
Ethyl eicosapentaenoic acid	C22 H34 O2	330.256	0.92	1.13463e+06	939791	1.09278e+06	927195	487488	776820	1.1154e+06	841704	918592	994329	2.25689e+06	1.52784e+06	1.92667e+06	1.54991e+06	2.00544e+06	2.23679e+06	4.27514e+06	2.06865e+06	1.78816e+06	2.47425e+06	2.16243e+06	2.62655e+06	2.01464e+06	1.71455e+06	1.75689e+06	951265	1.37655e+06	1.44858e+06	1.56084e+06	1.01923e+06	1.21417e+06	1.04698e+06	954962	841758	1.12119e+06	1.24594e+06	924024	1.07905e+06	1.03466e+06	1.76401e+06	3.22972e+06	1.88008e+06	1.6007e+06	1.70044e+06	1.31669e+06	2.07221e+06
1-(1Z-hexadecenyl)-2-(4Z,7Z,10Z,13Z,16Z,19Z-docosahexaenoyl)-sn-glycero-3-phosphoethanolamine	C43 H74 N O7 P	747.52	1.143	2.3558e+06	2.57569e+06	1.44649e+06	2.15762e+06	419446	1.22394e+06	1.42257e+06	1.37366e+06	1.75928e+06	1.25898e+06	829595	733246	1.23348e+06	1.42765e+06	1.15704e+06	1.32478e+06	975206	903262	1.35709e+06	1.13359e+06	2.2601e+06	1.98375e+06	1.46501e+06	388341	475915	2.24477e+06	1.97133e+06	2.01359e+06	1.80556e+06	1.50053e+06	2.2841e+06	2.54284e+06	2.05106e+06	2.08287e+06	2.05315e+06	2.22219e+06	2.50634e+06	2.24549e+06	2.02095e+06	1.91948e+06	1.00903e+06	1.50052e+06	1.03457e+06	1.30578e+06	1.15844e+06	1.08958e+06
[Similar to: DL-Dipalmitoylphosphatidylcholine; ΔMass: -84.0678 Da]	C46 H83 N5 O7	817.63	1.424	3.69432e+06	3.91088e+06	1.86342e+06	2.82549e+06	811141	2.64222e+06	2.47571e+06	2.97468e+06	2.4889e+06	2.26621e+06	1.2202e+06	1.21891e+06	2.01248e+06	2.23781e+06	2.13468e+06	1.73665e+06	1.1743e+06	1.38868e+06	1.89513e+06	1.70348e+06	2.24156e+06	1.97247e+06	2.4115e+06	711070	578060	3.07436e+06	2.92251e+06	2.82778e+06	2.1464e+06	2.82761e+06	3.07966e+06	2.99158e+06	2.64029e+06	3.28002e+06	2.87279e+06	3.46509e+06	3.40455e+06	3.01591e+06	2.53491e+06	2.56135e+06	1.77576e+06	2.15303e+06	1.45367e+06	2.05233e+06	1.97623e+06	1.96709e+06
[Similar to: Citraconic acid; ΔMass: 0.0015 Da]		130.025	3.421	3.01641e+06	3.21055e+06	3.17339e+06	2.71471e+06	1.70522e+06	2.98496e+06	2.98429e+06	3.32542e+06	3.20828e+06	2.87175e+06	3.11726e+06	3.39579e+06	3.37629e+06	3.83693e+06	2.66726e+06	2.66604e+06	1.78194e+06	2.62716e+06	2.6663e+06	2.74121e+06	3.15754e+06	3.14876e+06	2.44414e+06	3.2336e+06	3.7422e+06	1.98401e+06	3.01367e+06	3.08167e+06	2.80323e+06	3.9746e+06	3.47274e+06	4.41868e+06	3.6573e+06	2.86842e+06	3.76735e+06	3.92883e+06	3.22932e+06	3.72333e+06	3.59772e+06	3.57887e+06	4.26357e+06	3.34908e+06	2.75143e+06	3.58713e+06	2.95716e+06	3.40959e+06
		158.043	2.675	821277	682428	659168	591394	304090	568693	610402	645545	760062	583980	2.49481e+06	2.24901e+06	1.94447e+06	2.4272e+06	1.33097e+06	1.76928e+06	1.16236e+06	1.3329e+06	1.05442e+06	1.30595e+06	1.92586e+06	1.55886e+06	1.51929e+06	2.34891e+06	1.39744e+06	643467	1.87709e+06	1.1637e+06	1.44428e+06	738711	717448	761893	553316	496247	714065	1.13225e+06	603215	761272	842172	1.01545e+06	3.92948e+06	1.30235e+06	2.72507e+06	1.68989e+06	1.38033e+06	1.89581e+06
	C9 H22 N O4 P3	301.075	4.539	2.2753e+06	1.48933e+06	1.3985e+06	2.07137e+06	1.55618e+06	1.45071e+06	1.60453e+06	1.99944e+06	1.58043e+06	1.83038e+06	1.97465e+06	1.11695e+06	1.0398e+06	1.23097e+06	553646	757991	1.03912e+06	520810	746218	840315	1.2713e+06	1.79648e+06	2.17392e+06	74379.1	353412	1.267e+06	1.67089e+06	1.50752e+06	649267	1.6219e+06	1.69823e+06	1.08417e+06	1.89303e+06	2.69133e+06	1.9183e+06	2.00811e+06	1.90805e+06	2.03988e+06	1.20509e+06	420338	546406	1.47132e+06	189995	691231	1.71246e+06	578852
	C3 H8 N3 O3 P3 S	258.95	10.444	1.85525e+06	905508	1.57083e+06	1.6758e+06	336309	1.01962e+06	1.52123e+06	558503	1.26637e+06	1.32523e+06	1.75606e+06	1.1258e+06	1.2735e+06	1.98193e+06	772378	670511	1.07752e+06	661106	540878	897875	931566	1.18956e+06	690416	1.97565e+06	1.06061e+06	254163	1.04752e+06	1.01478e+06	837628	1.7654e+06	1.16149e+06	1.03822e+06	1.23287e+06	938492	1.02637e+06	1.46706e+06	1.31316e+06	1.43551e+06	1.1808e+06	1.65907e+06	1.69534e+06	560563	1.36931e+06	1.40703e+06	478311	1.39471e+06
Dimethylsulfoniopropionate	C5 H10 O2 S	134.04	19.461	2.21373e+06	1.82827e+06	2.27281e+06	1.44624e+06	338334	1.92879e+06	2.3897e+06	2.01571e+06	2.09268e+06	2.51796e+06	1.81603e+06	1.83195e+06	2.1614e+06	1.91581e+06	2.57786e+06	2.6592e+06	1.81439e+06	2.64134e+06	2.67224e+06	2.28304e+06	2.17903e+06	1.70066e+06	2.42406e+06	3.21367e+06	2.1226e+06	557101	1.43758e+06	2.07503e+06	1.74207e+06	2.6962e+06	2.57259e+06	2.64162e+06	2.34297e+06	1.55584e+06	2.03936e+06	2.86604e+06	1.99632e+06	3.14186e+06	2.63784e+06	2.63995e+06	2.69298e+06	2.07405e+06	1.83563e+06	2.60645e+06	1.82774e+06	1.87088e+06
N-Acetylneuraminic acid	C11 H19 N O9	309.106	17.597	1.39064e+06	897616	1.20502e+06	567572	97713.5	888324	1.2513e+06	943119	1.03784e+06	1.30936e+06	785956	1.28527e+06	1.4213e+06	1.17327e+06	1.60313e+06	1.82564e+06	889894	1.98248e+06	1.74988e+06	1.79868e+06	1.5105e+06	1.58364e+06	1.59614e+06	2.87842e+06	1.65086e+06	211831	731980	1.16238e+06	1.17864e+06	1.73843e+06	1.47467e+06	1.39743e+06	1.49166e+06	554077	832705	1.2815e+06	1.24532e+06	1.30404e+06	1.37296e+06	1.7288e+06	1.84398e+06	1.10345e+06	1.11716e+06	1.64156e+06	641457	1.05603e+06
Vitamin C	C6 H8 O6	176.031	1.752	258409	262426	507188	593159	210601	797233	783987	416565	559280	501328	1.3962e+06	290940	160448	539772	570546	436802	251431	467807	323408	406119	507017	839225	291758	779016	26609.9	17575.2	904858	483309	41054.2	689779	206961	320389	593271	326399	343646	391013	285924	273731	270939	1.2681e+06	1.05096e+06	566682	1.50514e+06	930988	575983	594928
	C5 H12 N2 O4 S	196.051	3.555	945762	551795	642107	712806	213095	497936	436130	677682	1.14797e+06	697971	195407	667264	634189	520666	1.16838e+06	634994	318932	1.3946e+06	963177	1.20078e+06	827696	915182	643186	987699	905488	159299	505832	570768	439695	1.62338e+06	965405	1.44024e+06	1.88121e+06	518200	1.59265e+06	1.33467e+06	657948	1.01889e+06	1.0672e+06	1.91784e+06	1.36026e+06	612361	1.11219e+06	973435	699647	1.31869e+06
ZV4	C5 H11 N O	101.084	9.17	409952	203670	295578	155710	131717	216724	419730	254860	167776	251582	433957	400729	258335	171698	870527	859644	223834	686620	499826	353801	885554	242288	301081	302285	267511	198140	280694	452313	532066	228467	99169.6	291651	99521.2	193537	173709	352698	258999	177808	233932	440571	207754	247909	268975	291630	306102	406866
[Similar to: Oleoyl-L-α-lysophosphatidic acid; ΔMass: -403.3095 Da]	C47 H78 N5 O6 P	839.569	2.203	1.19719e+06	1.11238e+06	643757	1.12215e+06	181654	514990	646152	725510	805485	458763	144379	182701	358291	721822	277881	175702	121456	52837.8	285536	255175	634423	477894	581945	64697.7	44823.8	548754	1.19646e+06	1.06386e+06	259417	1.22706e+06	833720	1.46224e+06	681429	1.43713e+06	1.19528e+06	1.2976e+06	1.84127e+06	820305	1.00333e+06	842162	296090	669836	309700	361570	322175	429596
		71.074	8.876	763431	878872	962569	730453	326123	773546	1.20152e+06	945537	1.10994e+06	1.04401e+06	1.51131e+06	1.26403e+06	904215	1.49013e+06	2.04834e+06	1.61433e+06	2.05015e+06	1.52453e+06	2.32261e+06	1.61507e+06	1.93574e+06	1.50671e+06	2.1396e+06	2.23997e+06	1.84967e+06	490715	706087	989534	1.07273e+06	948346	1.07862e+06	1.16962e+06	1.29872e+06	764816	1.08929e+06	1.68042e+06	946571	1.32034e+06	1.33262e+06	1.86484e+06	2.9244e+06	1.63759e+06	1.70013e+06	1.88093e+06	1.00184e+06	1.9444e+06
	C28 H41 N10 O16 P	804.244	3.404	2.05199e+06	2.2155e+06	1.78705e+06	1.79085e+06	607494	1.7986e+06	1.96054e+06	2.28928e+06	2.55997e+06	2.01422e+06	1.94203e+06	2.50753e+06	2.45223e+06	2.2057e+06	1.68691e+06	1.58513e+06	696988	1.82713e+06	1.28866e+06	2.04462e+06	1.94747e+06	2.15813e+06	1.64731e+06	2.46852e+06	2.71367e+06	771373	1.6896e+06	1.38493e+06	1.48182e+06	3.22129e+06	2.84472e+06	3.5109e+06	3.40849e+06	1.67296e+06	3.16931e+06	4.59748e+06	2.67339e+06	3.56928e+06	3.42551e+06	3.72313e+06	4.79281e+06	2.25669e+06	2.48119e+06	4.81456e+06	1.80118e+06	3.49765e+06
[Similar to: 2-Hydroxyvaleric acid; ΔMass: 0.0375 Da]		118.025	1.844	4.86786e+06	4.12228e+06	4.16385e+06	3.49057e+06	1.36796e+06	3.97553e+06	4.19019e+06	3.95393e+06	586745	376390	3.63823e+06	464073	794593	4.63658e+06	380112	272636	493500	262070	3.35918e+06	146359	4.60056e+06	489693	3.82088e+06	201091	238803	2.98424e+06	4.80018e+06	4.46222e+06	588199	497596	4.39917e+06	599576	5.10844e+06	1.10439e+06	764600	566442	705997	771646	1.02989e+06	349587	209219	372486	335386	287363	526698	289426
	C15 H15 Cl2 N6 O15 P3 S2	745.862	10.509	2.29031e+06	2.32425e+06	2.30161e+06	1.26947e+06	610007	1.85236e+06	2.24307e+06	1.87183e+06	2.35699e+06	2.22025e+06	1.80374e+06	2.20999e+06	1.66194e+06	1.94372e+06	1.92092e+06	2.16483e+06	1.62598e+06	2.15773e+06	2.08999e+06	1.66241e+06	2.23918e+06	2.07871e+06	1.63664e+06	4.93859e+06	3.53888e+06	859509	1.79279e+06	2.04058e+06	2.40691e+06	2.90363e+06	2.16721e+06	3.13654e+06	3.00931e+06	1.7471e+06	2.42446e+06	2.65653e+06	2.6464e+06	2.7262e+06	3.07556e+06	3.69676e+06	2.87823e+06	2.02728e+06	3.07613e+06	3.51198e+06	1.45469e+06	3.16197e+06
[Similar to: Oleic acid; ΔMass: -565.3761 Da]	C47 H86 N5 O6 P	847.632	1.386	1.18832e+06	1.34629e+06	301571	560583	54108.7	448031	580620	534139	653798	482187	289797	166452	490679	665261	261969	275515	134441	117532	337418	321427	626796	415439	480694	64427.3	14416.6	791114	1.05475e+06	1.99071e+06	471614	1.49483e+06	1.43599e+06	1.81636e+06	1.60849e+06	2.09917e+06	1.64482e+06	1.03537e+06	1.71252e+06	1.79907e+06	1.41996e+06	585685	375256	585317	310626	455136	299086	346878
N3,N4-Dimethyl-L-arginine	C8 H18 N4 O2	202.143	21.49	550629	508912	844920	424904	145487	489975	835184	508263	522365	576770	1.24962e+06	826314	823806	918264	1.02675e+06	1.73659e+06	2.06465e+06	1.40993e+06	1.20612e+06	1.37892e+06	1.17588e+06	1.18592e+06	1.56457e+06	1.30223e+06	1.01347e+06	279128	478451	624352	760820	612362	492316	385136	531965	358034	500774	702862	476859	580487	604406	910509	1.30445e+06	629216	745513	942802	484111	1.18226e+06
	C8 H8 N3 O3 P	225.031	13.516	2.34912e+06	2.02682e+06	2.49473e+06	1.80548e+06	651780	2.02656e+06	2.32358e+06	1.88235e+06	2.07653e+06	2.27616e+06	4.52773e+06	2.9842e+06	2.6202e+06	3.03224e+06	3.43513e+06	3.22195e+06	2.58369e+06	2.61996e+06	2.55317e+06	2.68059e+06	2.79519e+06	3.04255e+06	2.54323e+06	3.95635e+06	2.88292e+06	990633	2.66254e+06	2.61855e+06	2.71762e+06	2.54235e+06	2.13276e+06	2.25501e+06	2.39215e+06	1.69817e+06	1.7821e+06	2.49302e+06	2.34007e+06	2.16133e+06	2.43076e+06	2.6359e+06	2.89055e+06	1.642e+06	2.31304e+06	2.51487e+06	1.54639e+06	2.1115e+06
L-Glutamic acid	C5 H9 N O4	147.052	19.523	2.1243e+06	1.77234e+06	277868	1.70345e+06	1.07863e+06	2.04899e+06	1.89333e+06	1.44005e+06	2.35609e+06	2.33007e+06	1.92787e+06	2.13401e+06	2.3544e+06	1.90665e+06	1.53946e+06	1.70764e+06	1.61382e+06	102081	2.06631e+06	1.50215e+06	1.75534e+06	1.49881e+06	1.46672e+06	1.63356e+06	115900	3.40878e+06	1.92402e+06	2.12681e+06	1.8058e+06	2.7331e+06	3.58559e+06	1.80436e+06	1.9998e+06	1.55564e+06	1.51074e+06	2.03466e+06	2.5607e+06	2.33365e+06	2.1699e+06	2.01229e+06	2.13065e+06	1.83967e+06	2.10715e+06	2.10366e+06	1.44358e+06	2.11941e+06
[Similar to: Taurine; ΔMass: -500.0586 Da]	C11 H28 N7 O17 P S2	625.073	7.735	3.1353e+06	2.35605e+06	2.25178e+06	1.81043e+06	701140	2.29979e+06	2.58548e+06	2.49458e+06	2.16896e+06	1.97418e+06	1.54192e+06	1.89154e+06	1.88898e+06	1.77713e+06	2.04561e+06	1.96782e+06	1.09123e+06	1.83312e+06	1.76714e+06	1.57659e+06	2.16932e+06	2.00675e+06	1.39643e+06	4.2886e+06	3.20049e+06	1.34886e+06	1.79112e+06	2.29876e+06	2.48477e+06	3.42756e+06	2.39843e+06	3.22999e+06	2.80909e+06	1.78507e+06	2.58038e+06	3.17423e+06	1.95224e+06	2.69381e+06	3.24843e+06	3.39457e+06	3.96182e+06	1.81646e+06	2.58541e+06	3.04196e+06	1.89916e+06	3.73798e+06
[Similar to: L-Threonic acid; ΔMass: -98.0004 Da]	C8 H10 O8	234.038	2.441	2.20261e+06	1.6843e+06	1.98654e+06	1.42881e+06	1.26156e+06	1.3516e+06	1.97281e+06	2.05225e+06	1.99941e+06	1.73278e+06	724851	2.19981e+06	2.23733e+06	1.96696e+06	2.53444e+06	2.46782e+06	1.46242e+06	2.39953e+06	2.23237e+06	2.33155e+06	2.33474e+06	2.02124e+06	1.76008e+06	2.60778e+06	2.46894e+06	1.26098e+06	2.07571e+06	1.65777e+06	2.30753e+06	2.7427e+06	2.23097e+06	2.20472e+06	2.24758e+06	1.52389e+06	2.20775e+06	2.95687e+06	2.10453e+06	1.99526e+06	3.18099e+06	2.96939e+06	3.06934e+06	2.2907e+06	3.73536e+06	2.78076e+06	1.68587e+06	2.92877e+06
[Similar to: D-Fructose 1-phosphate; ΔMass: 162.0531 Da]		97.9767	20.856	1.44704e+06	765554	721585	497858	44381.5	835303	1.03709e+06	616520	827779	790814	798442	687416	950020	1.16997e+06	1.09186e+06	1.26571e+06	656728	1.42027e+06	1.2836e+06	1.51739e+06	1.08936e+06	1.38121e+06	1.06514e+06	5.01962e+06	932596	37901.8	844318	1.33553e+06	429277	1.60122e+06	1.24354e+06	1.14437e+06	1.08457e+06	356593	651009	1.26867e+06	1.12801e+06	1.28944e+06	1.04055e+06	1.81711e+06	2.84209e+06	752555	1.70028e+06	1.74502e+06	478243	1.177e+06
O-tetradecanoyl-L-carnitine	C21 H41 N O4	371.303	2.116	756035	367318	302967	352050	218630	589972	902076	531937	517059	609235	1.42816e+06	933441	625851	1.26091e+06	1.33589e+06	1.76927e+06	1.51951e+06	2.05473e+06	1.85154e+06	1.82885e+06	1.12792e+06	1.37438e+06	1.29172e+06	829128	380476	176772	609692	869215	575086	639920	599002	602702	718250	543516	436659	479835	528157	717961	602600	402136	1.48463e+06	753669	611273	698497	359483	662724
[Similar to: Xanthosine; ΔMass: 20.0282 Da]	C9 H12 O9	264.047	2.995	1.72972e+06	2.03978e+06	1.78494e+06	1.51504e+06	1.0669e+06	1.69075e+06	1.81576e+06	2.11092e+06	2.0414e+06	1.48966e+06	1.37415e+06	2.0234e+06	2.06102e+06	1.65435e+06	1.77832e+06	1.61552e+06	1.02094e+06	1.54704e+06	1.08743e+06	1.62657e+06	1.84865e+06	1.79087e+06	1.40975e+06	1.93837e+06	1.42207e+06	1.04277e+06	1.40526e+06	1.66025e+06	1.40798e+06	2.68564e+06	2.19885e+06	2.11969e+06	2.25833e+06	1.6085e+06	2.22767e+06	2.94348e+06	2.3454e+06	2.06235e+06	2.81077e+06	3.31302e+06	3.20233e+06	2.21157e+06	4.60521e+06	3.39951e+06	2.20859e+06	3.15632e+06
[Similar to: Phosphatidylinositol-1,2-dipalmitoyl; ΔMass: 14.9465 Da]	C38 H82 N7 O6 P S	795.579	1.141	2.17361e+06	2.36955e+06	1.98349e+06	2.54153e+06	1.19315e+06	1.88489e+06	1.72372e+06	2.05428e+06	2.14787e+06	1.68665e+06	995383	1.2907e+06	1.37436e+06	1.49301e+06	1.80717e+06	1.65216e+06	1.41693e+06	1.05604e+06	1.3087e+06	1.34491e+06	2.08794e+06	1.81912e+06	1.6624e+06	705536	1.06839e+06	1.8682e+06	1.67671e+06	1.97526e+06	1.98321e+06	1.93033e+06	1.88848e+06	2.65431e+06	2.32576e+06	2.08337e+06	2.3581e+06	2.67354e+06	2.20849e+06	2.47652e+06	2.00443e+06	2.07886e+06	1.39496e+06	2.14513e+06	1.30562e+06	1.5452e+06	1.47564e+06	1.82844e+06
Oxalosuccinic acid	C6 H6 O7	190.011	2.054	3.59312e+06	3.62786e+06	1.82773e+06	2.69083e+06	720934	2.41703e+06	1.57864e+06	2.99693e+06	3.02625e+06	2.59158e+06	1.83758e+06	2.32616e+06	2.45808e+06	3.04193e+06	1.83778e+06	1.87052e+06	1.77104e+06	1.51968e+06	1.19043e+06	2.00695e+06	3.56702e+06	1.61899e+06	2.38899e+06	124650	322244	2.08859e+06	3.33325e+06	3.95605e+06	3.2033e+06	4.91005e+06	3.32629e+06	3.43505e+06	3.03063e+06	2.68379e+06	3.83689e+06	3.62683e+06	3.58358e+06	3.72464e+06	3.5425e+06	1.48008e+06	1.44838e+06	1.57296e+06	1.50732e+06	1.94501e+06	1.35445e+06	1.8828e+06
N-[(3R,4R,5S,6R)-4,5-Dihydroxy-6-(hydroxymethyl)-2-oxotetrahydro-2H-pyran-3-yl]acetamide	C8 H13 N O6	219.074	20.064	186405	127241	148471	59586.5	27137.4	146208	194249	233474	447762	275129	221209	249131	240898	281269	189514	240658	61907.8	280700	169523	252422	124430	110120	260216	661310	243597	33512.5	116302	169198	91007	558081	343116	527921	393318	89378.1	155037	380813	251755	480121	261032	961900	1.36817e+06	775469	925262	884127	392637	436112
DL-Stachydrine	C7 H13 N O2	143.094	22.162	2.64647e+06	2.03533e+06	2.41417e+06	1.85125e+06	664513	2.24721e+06	2.57153e+06	2.12742e+06	2.33446e+06	2.4672e+06	2.83869e+06	2.3644e+06	2.39618e+06	2.43754e+06	3.33848e+06	2.67806e+06	2.1615e+06	3.30501e+06	2.9876e+06	2.97707e+06	2.62175e+06	2.87381e+06	2.38949e+06	4.8935e+06	2.36859e+06	689820	2.30922e+06	2.86881e+06	1.81986e+06	2.55454e+06	2.46335e+06	2.37088e+06	2.61729e+06	1.62716e+06	1.90121e+06	2.45362e+06	2.08032e+06	2.16047e+06	1.82944e+06	2.07515e+06	2.18285e+06	2.292e+06	1.6971e+06	2.28368e+06	1.23519e+06	1.81086e+06
		95.931	2.069	2.36602e+06	2.48951e+06	2.48611e+06	2.02943e+06	3.00476e+06	2.69889e+06	2.644e+06	2.58148e+06	2.48671e+06	2.57304e+06	3.71604e+06	3.70026e+06	3.07308e+06	3.1034e+06	2.65992e+06	2.61304e+06	2.26164e+06	2.9448e+06	1.75468e+06	2.31362e+06	2.83805e+06	2.92133e+06	2.27124e+06	3.12844e+06	3.3468e+06	2.23193e+06	2.4892e+06	1.74086e+06	2.67539e+06	2.34167e+06	2.50134e+06	2.15452e+06	2.26647e+06	1.93199e+06	2.16046e+06	2.75376e+06	2.06034e+06	1.62321e+06	2.70548e+06	2.70168e+06	3.55821e+06	2.69961e+06	3.60863e+06	3.57162e+06	3.42903e+06	3.27782e+06
		431.861	10.554	2.48641e+06	2.4274e+06	1.91156e+06	1.60562e+06	770087	2.07104e+06	2.75782e+06	2.19834e+06	2.52149e+06	2.59846e+06	1.97065e+06	2.20457e+06	2.85535e+06	1.99022e+06	1.88966e+06	2.37545e+06	1.48005e+06	770629	1.94185e+06	2.09562e+06	2.12894e+06	2.13297e+06	1.83252e+06	3.65797e+06	2.35601e+06	993170	2.156e+06	1.39494e+06	2.58362e+06	3.23833e+06	1.41173e+06	3.03225e+06	2.69221e+06	1.76405e+06	2.20675e+06	3.46668e+06	2.72909e+06	2.84632e+06	2.83058e+06	3.67042e+06	4.75727e+06	3.10934e+06	3.5255e+06	3.93098e+06	2.16059e+06	3.47376e+06
	C33 H76 N8 O13	792.549	1.406	1.61163e+06	1.955e+06	636124	974241	118301	507708	840757	662430	874421	485134	298253	213021	542209	885380	427532	379660	177174	199743	359366	440176	776064	567110	636842	147002	65283.6	966678	1.58786e+06	2.60203e+06	562086	1.78817e+06	1.65135e+06	2.05185e+06	1.61339e+06	2.17501e+06	1.94255e+06	1.42187e+06	2.13057e+06	3.48251e+06	1.60501e+06	924034	538882	727692	436797	615331	437198	438564
(4Z)-4-(2-Amino-5-oxo-1,5-dihydro-4H-imidazol-4-ylidene)-4,5,6,7-tetrahydropyrrolo[2,3-c]azepin-8(1H)-one	C11 H11 N5 O2	245.09	4.542	1.88505e+06	2.32857e+06	1.30403e+06	2.51927e+06	2.32241e+06	2.28398e+06	1.52638e+06	2.63954e+06	1.89806e+06	1.74631e+06	1.82949e+06	1.15973e+06	877334	1.35819e+06	986778	736522	1.05086e+06	543383	578385	882716	1.53256e+06	1.46671e+06	1.61872e+06	94185.8	373265	1.48684e+06	2.03287e+06	1.99645e+06	519077	2.15208e+06	2.07152e+06	1.19976e+06	2.24947e+06	2.96766e+06	2.16959e+06	1.92074e+06	2.38882e+06	2.64e+06	2.54521e+06	739493	756343	1.91574e+06	513131	1.2345e+06	2.31079e+06	977164
Glycerophospho-N-palmitoyl ethanolamine	C21 H44 N O7 P	453.285	2.913	953112	622245	791034	795356	266563	564743	801264	559371	743174	573905	1.32516e+06	870167	536802	959617	910749	777111	526324	1.03741e+06	831872	527664	832283	816383	610302	635500	603754	499050	777794	658882	543924	737685	1.04625e+06	985276	1.04857e+06	643652	989472	1.03421e+06	588312	1.01364e+06	692958	837135	634727	581003	492302	707885	393141	728857
2,3,4,5-Tetrahydroxy-6-oxoheptyl dihydrogen phosphate	C7 H15 O9 P	274.046	19.288	392869	254561	1.41616e+06	425208	106085	452742	969968	276761	500644	438910	1.00919e+06	524310	554289	1.15825e+06	350670	474462	554943	1.03472e+06	686878	731656	344453	883071	622191	1.79675e+06	185461	31567.2	531866	403149	134747	388250	449616	338772	762331	215675	250037	652755	414049	544995	212270	284587	790225	452465	439968	385610	154852	431317
	C10 H8 N4 O17 S3	551.905	10.468	2.51985e+06	2.44046e+06	2.47742e+06	1.36226e+06	807465	1.9898e+06	2.53417e+06	2.02773e+06	2.38942e+06	2.47347e+06	1.97465e+06	2.37812e+06	2.44388e+06	2.66619e+06	2.09123e+06	2.36427e+06	1.67122e+06	2.19269e+06	1.75405e+06	2.71382e+06	2.04046e+06	2.0792e+06	2.3257e+06	4.82619e+06	3.45965e+06	955349	1.93602e+06	2.32288e+06	2.44497e+06	3.38067e+06	2.67968e+06	3.03786e+06	2.88643e+06	1.83899e+06	2.63109e+06	3.01047e+06	2.96983e+06	2.83769e+06	3.13551e+06	3.46074e+06	4.50428e+06	2.42125e+06	3.2456e+06	4.15799e+06	2.20624e+06	3.47046e+06
[Similar to: Oleoyl-L-α-lysophosphatidic acid; ΔMass: -268.3019 Da]	C37 H77 N4 O6 P	704.561	0.841	738521	623144	655288	695417	19279.1	291101	556216	585482	440058	467296	147805	103935	412968	611533	208407	211560	90081.8	66969.6	299188	262465	363350	323063	426318	25033.8	13359.1	459964	606723	856080	357881	981791	992745	1.13013e+06	980542	1.05525e+06	1.61342e+06	926836	1.04533e+06	1.75749e+06	752280	309770	191423	393608	101891	226710	177430	265975
[Similar to: Cytidine; ΔMass: -74.0389 Da]	C9 H23 N3 O7 S	317.124	18.769	1.15918e+06	1.36201e+06	1.26836e+06	1.08785e+06	498466	1.1087e+06	1.19191e+06	936075	1.89361e+06	1.33801e+06	697799	1.37292e+06	1.85344e+06	1.81054e+06	1.15232e+06	1.77308e+06	1.45054e+06	2.23877e+06	1.36144e+06	811621	948413	1.42141e+06	794918	4.78783e+06	2.37763e+06	827171	1.69063e+06	1.83898e+06	1.07537e+06	1.5001e+06	1.86044e+06	1.54974e+06	1.46249e+06	1.00384e+06	1.27698e+06	1.36893e+06	947718	2.06777e+06	1.22062e+06	2.54146e+06	2.96919e+06	1.48153e+06	2.62343e+06	3.06768e+06	1.2314e+06	2.17179e+06
[Similar to: 2-Hydroxyphenylacetic acid; ΔMass: 1.0235 Da]	C3 H N7 O	151.024	7.418	1.22684e+06	854515	1.37438e+06	802454	607792	977089	1.20233e+06	1.33803e+06	919865	1.37595e+06	964040	968165	915841	866610	1.48115e+06	1.21859e+06	1.29647e+06	1.53891e+06	1.28337e+06	1.06319e+06	1.95142e+06	1.20488e+06	1.34911e+06	1.25002e+06	1.21727e+06	876641	1.24452e+06	852437	1.07589e+06	792582	942519	1.14473e+06	839900	861064	833256	1.40054e+06	907535	776185	1.1361e+06	896684	714144	686372	645669	804154	688070	865414
[Similar to: D-(-)-Glutamine; ΔMass: -84.9775 Da]	C4 H16 N3 O2 P3	231.047	18.021	1.80075e+06	3.07005e+06	2.03889e+06	1.18538e+06	1.79011e+06	1.88706e+06	2.07723e+06	2.08596e+06	3.18163e+06	1.62274e+06	897262	2.62647e+06	3.22847e+06	1.2481e+06	1.6239e+06	1.5824e+06	976116	1.74927e+06	1.43448e+06	2.74026e+06	1.26162e+06	1.59546e+06	2.25351e+06	2.47474e+06	3.51623e+06	332348	1.85775e+06	2.30319e+06	480845	1.02064e+06	2.70545e+06	2.58404e+06	2.99687e+06	2.25704e+06	2.36482e+06	1.36151e+06	2.22779e+06	2.02415e+06	1.69716e+06	1.53511e+06	917268	159979	889927	1.54835e+06	196430	1.16285e+06
	C6 H15 N5 O5 S	269.079	3.399	2.36217e+06	2.43015e+06	2.36279e+06	2.13201e+06	1.22396e+06	2.32481e+06	2.29941e+06	2.45605e+06	2.81723e+06	2.45524e+06	2.31905e+06	2.60613e+06	2.70988e+06	2.50586e+06	2.19078e+06	2.10903e+06	1.39306e+06	2.51332e+06	2.06911e+06	2.54512e+06	2.4344e+06	2.58842e+06	2.12018e+06	2.88852e+06	2.73454e+06	1.49654e+06	2.16789e+06	2.32945e+06	1.78901e+06	3.19705e+06	3.15517e+06	2.99946e+06	2.86535e+06	2.33946e+06	2.91274e+06	3.65941e+06	2.82325e+06	3.15392e+06	3.33161e+06	3.22609e+06	3.85188e+06	2.54405e+06	2.78405e+06	3.65125e+06	2.27792e+06	2.89887e+06
[Similar to: N-Methylhydantoin; ΔMass: -18.0234 Da]		132.066	15.601	3.0246e+06	2.65999e+06	3.03339e+06	2.34638e+06	1.33064e+06	2.67894e+06	2.99152e+06	2.59262e+06	2.74268e+06	3.10807e+06	2.84113e+06	2.79032e+06	3.1096e+06	2.86245e+06	3.16087e+06	3.23219e+06	3.12897e+06	3.50927e+06	3.06879e+06	2.87323e+06	3.09072e+06	2.97396e+06	2.98856e+06	4.69982e+06	3.08541e+06	1.72765e+06	2.55653e+06	2.96723e+06	2.9366e+06	3.1991e+06	3.01453e+06	3.18502e+06	3.03861e+06	1.9909e+06	2.51893e+06	3.00046e+06	2.88226e+06	2.66401e+06	2.76253e+06	2.96431e+06	3.05708e+06	2.08721e+06	2.68953e+06	2.8572e+06	1.83333e+06	2.58832e+06
		783.57	1.164	1.6332e+06	1.61387e+06	1.01363e+06	1.9216e+06	719726	1.43194e+06	973832	1.45194e+06	1.47156e+06	1.30088e+06	736474	970319	828387	880943	1.14443e+06	1.11551e+06	813576	872646	908063	1.03884e+06	1.39782e+06	1.33672e+06	1.41801e+06	455746	538640	1.14804e+06	106581	1.67069e+06	1.37861e+06	1.33048e+06	1.58158e+06	1.76478e+06	1.81748e+06	1.42987e+06	1.78204e+06	1.00714e+06	1.78409e+06	1.87773e+06	885301	1.0483e+06	840389	1.45309e+06	892636	1.33519e+06	897380	172937
	C22 H21 N2 O17 P3	678.005	13.501	1.57488e+06	1.00304e+06	929803	907159	184401	1.08339e+06	952526	1.17699e+06	1.43446e+06	1.4774e+06	1.76212e+06	1.65071e+06	1.98129e+06	2.1018e+06	1.86032e+06	1.81535e+06	1.93171e+06	1.85242e+06	1.18171e+06	2874.32	1.85916e+06	1.68847e+06	1.36196e+06	2.78681e+06	2.28307e+06	282548	1.27597e+06	2.07033e+06	1.1323e+06	1.9087e+06	1.81402e+06	844106	1.41871e+06	944315	1.10358e+06	1.16911e+06	1.70303e+06	1.00536e+06	1.18561e+06	2.05955e+06	2.34744e+06	1.07321e+06	1.32281e+06	2.68497e+06	1.07579e+06	2.05517e+06
	C7 H9 Cl N5 O4 P3	354.956	10.456	2.70285e+06	2.46274e+06	2.61698e+06	1.47058e+06	1.06127e+06	2.21743e+06	2.89852e+06	2.25383e+06	2.71349e+06	2.60662e+06	2.45312e+06	2.57796e+06	2.63133e+06	2.79745e+06	2.25332e+06	2.752e+06	1.98446e+06	2.51758e+06	2.59968e+06	3.00688e+06	2.41944e+06	2.35511e+06	2.79166e+06	4.64061e+06	3.33268e+06	1.3056e+06	2.27299e+06	2.38123e+06	2.49237e+06	2.65676e+06	2.9735e+06	3.02042e+06	2.98763e+06	2.08428e+06	2.63457e+06	3.11367e+06	3.09258e+06	2.96694e+06	3.21947e+06	3.54792e+06	3.22562e+06	2.54172e+06	3.18184e+06	3.72224e+06	2.43987e+06	3.20126e+06
	C8 H11 N4 O7 P	306.036	3.466	1.55805e+06	2.02256e+06	1.39197e+06	1.39749e+06	1.37721e+06	1.80231e+06	1.71169e+06	2.28083e+06	2.26043e+06	1.12738e+06	1.81456e+06	2.55079e+06	2.43728e+06	985535	1.98641e+06	473339	1.21706e+06	2.12198e+06	1.5529e+06	1.83381e+06	2.19819e+06	1.47208e+06	1.8559e+06	959289	2.19733e+06	1.2466e+06	2.50976e+06	1.83412e+06	1.74108e+06	1.82296e+06	2.26315e+06	1.85643e+06	2.40901e+06	2.21442e+06	2.41434e+06	2.53261e+06	1.57024e+06	2.57651e+06	2.49798e+06	2.64371e+06	2.87135e+06	3.15432e+06	4.04474e+06	2.24714e+06	1.09805e+06	1.80302e+06
[Similar to: D-Glucose 6-phosphate; ΔMass: 106.0276 Da]		154.002	5.023	831510	594772	636738	458977	301578	557373	458262	610977	656103	500228	2.26023e+06	758788	824834	568080	616458	668067	351693	799728	299322	393089	674862	659102	369588	2.54896e+06	1.93491e+06	401174	494163	823212	572776	635669	1.00185e+06	594928	586249	659218	435592	846162	721736	759405	877168	1.20447e+06	1.46288e+06	550826	1.59417e+06	1.76675e+06	647355	1.14532e+06
		92.0344	3.057	2.30946e+06	2.37604e+06	2.57835e+06	2.08391e+06	1.40975e+06	1.97108e+06	2.32665e+06	2.36921e+06	2.75754e+06	2.20528e+06	2.19464e+06	2.70444e+06	2.7869e+06	2.51525e+06	2.32161e+06	2.22459e+06	1.51509e+06	2.46096e+06	1.95183e+06	2.36655e+06	2.60485e+06	2.82278e+06	2.13973e+06	3.92643e+06	2.73808e+06	1.47534e+06	2.61177e+06	2.41381e+06	2.06139e+06	3.03963e+06	2.834e+06	2.57468e+06	2.879e+06	2.04472e+06	2.66922e+06	3.19713e+06	2.60472e+06	2.79471e+06	3.39438e+06	3.0526e+06	3.59999e+06	2.21426e+06	3.27449e+06	2.84968e+06	2.37302e+06	2.8965e+06
		731.602	2.067	889429	811487	282160	457248	5527.94	146844	304286	262295	516782	242014	60656.9	15355.5	136621	334829	152053	121498	72108.9	42229	156489	155727	235578	224915	313290	10304.1	7076.93	405524	557341	1.20201e+06	197714	851340	793416	1.25403e+06	820509	824085	1.03546e+06	664950	1.20711e+06	2.41024e+06	980524	438631	79609.5	266424	67436	109837	58528.2	130802
N,N-Dimethylsphingosine	C20 H41 N O2	327.314	0.908	84558.4	81946.1	87036.1	73229.7	29541.7	60764.6	74360.9	64298.6	77699	74882.7	615341	172826	202701	207726	170138	177664	127803	108982	222221	191752	173780	165052	174764	90735.6	74788.9	75273.6	102251	128631	143335	85824.5	81143.8	93427.7	104220	94946.7	91960.4	87670.6	78658.1	103797	74733.7	72533	121652	76882.8	59609.5	64367.9	48769.1	80938.3
	C10 H5 N4 O10 P3 S3	529.838	10.542	2.13736e+06	2.09125e+06	1.74363e+06	1.32488e+06	608553	1.87712e+06	2.62562e+06	2.05465e+06	2.11945e+06	2.51937e+06	1.67192e+06	2.07673e+06	2.54565e+06	2.11642e+06	1.60407e+06	2.28744e+06	1.2392e+06	684198	1.75949e+06	2.06439e+06	2.02945e+06	1.87777e+06	1.41848e+06	3.82855e+06	2.54375e+06	847649	1.77737e+06	1.57904e+06	2.25266e+06	2.95404e+06	2.52359e+06	2.6336e+06	2.1916e+06	1.50638e+06	1.90957e+06	2.96984e+06	2.45672e+06	2.06337e+06	2.22975e+06	2.8402e+06	4.51491e+06	2.7529e+06	2.94831e+06	3.58908e+06	1.97715e+06	2.87385e+06
		75.0326	16.537	578472	923700	1.06638e+06	682162	312390	826540	1.15241e+06	848650	925432	1.17553e+06	2.46241e+06	1.30644e+06	1.4546e+06	1.70309e+06	1.38633e+06	2.0105e+06	1.54242e+06	1.54668e+06	1.34368e+06	1.19376e+06	629848	1.16396e+06	984017	2.40012e+06	1.48356e+06	504008	963950	1.10585e+06	1.29294e+06	1.0624e+06	931408	1.13973e+06	1.00871e+06	604100	816863	1.15837e+06	933354	912655	1.00178e+06	1.24937e+06	1.80728e+06	1.10467e+06	1.30306e+06	1.49933e+06	799005	1.49559e+06
[Similar to: D-(+)-Pyroglutamic Acid; ΔMass: -60.9901 Da]	C6 H11 N2 O P S	190.033	17.722	2.75457e+06	2.22732e+06	2.60398e+06	1.9623e+06	1.10224e+06	2.37049e+06	2.81872e+06	2.30138e+06	2.54707e+06	2.567e+06	2.86397e+06	2.6554e+06	2.66391e+06	2.83563e+06	3.18713e+06	2.0369e+06	3.15769e+06	3.49395e+06	1.65551e+06	3.22059e+06	3.44273e+06	3.91425e+06	3.19287e+06	3.80658e+06	2.82526e+06	930388	2.48795e+06	2.32132e+06	2.51858e+06	2.44137e+06	2.66156e+06	2.6677e+06	2.21085e+06	1.62775e+06	2.15536e+06	3.36331e+06	2.27009e+06	2.56341e+06	1.35322e+06	2.19554e+06	2.38977e+06	1.93634e+06	2.25018e+06	2.67703e+06	1.75025e+06	2.19344e+06
[Similar to: Methyl acetoacetate; ΔMass: -118.8655 Da]		234.913	10.475	2.54522e+06	2.43064e+06	2.36196e+06	1.83197e+06	1.08896e+06	2.23511e+06	2.75798e+06	2.37747e+06	2.569e+06	2.6769e+06	2.40262e+06	2.23779e+06	2.79021e+06	2.5757e+06	2.29032e+06	2.30181e+06	1.74943e+06	2.48038e+06	2.28528e+06	2.3778e+06	2.39699e+06	2.36129e+06	2.33696e+06	4.30597e+06	2.66927e+06	1.27352e+06	2.11099e+06	2.16767e+06	2.3679e+06	3.26914e+06	3.01644e+06	2.85464e+06	2.72728e+06	2.02394e+06	2.40566e+06	3.19221e+06	2.76153e+06	2.81299e+06	3.17344e+06	3.47587e+06	2.97201e+06	2.67569e+06	3.40061e+06	3.50063e+06	2.08278e+06	3.23148e+06
	C7 H16 N2 O5 S	240.078	3.364	1.45719e+06	1.63295e+06	1.56889e+06	1.11535e+06	423833	1.38863e+06	1.54374e+06	1.94554e+06	1.89034e+06	1.3728e+06	769409	1.20245e+06	1.2556e+06	956252	1.75831e+06	1.68729e+06	999925	1.60982e+06	1.25142e+06	1.48802e+06	2.07681e+06	1.35285e+06	1.42139e+06	1.43212e+06	1.03118e+06	307148	1.04219e+06	1.64761e+06	672062	2.94749e+06	1.65976e+06	2.32371e+06	2.33416e+06	1.13029e+06	2.10488e+06	1.99329e+06	1.18824e+06	1.74743e+06	1.69781e+06	2.60433e+06	2.07158e+06	1.39178e+06	1.60933e+06	1.93079e+06	1.12976e+06	2.24286e+06
	C34 H75 N10 O5 P	734.565	1.197	1.32705e+06	1.38936e+06	1.03034e+06	1.00566e+06	102872	644940	1.11358e+06	966159	1.27453e+06	990290	410652	200391	766003	869950	628019	637215	320799	301455	678863	820522	764439	662727	982284	110497	81289.2	1.63633e+06	1.31977e+06	1.65409e+06	958499	1.30206e+06	1.49548e+06	1.38109e+06	1.30747e+06	1.50598e+06	1.68246e+06	1.2896e+06	1.72162e+06	1.7102e+06	1.68109e+06	1.28758e+06	330268	929715	390728	607943	431784	679235
	C9 H6 N O P	175.019	2.161	2.92902e+06	2.47942e+06	2.60666e+06	1.88519e+06	596725	2.09963e+06	2.78503e+06	2.60477e+06	2.71607e+06	2.47349e+06	2.40144e+06	2.6887e+06	3.25677e+06	2.97318e+06	3.19251e+06	3.06292e+06	2.45198e+06	3.25364e+06	2.83985e+06	2.85648e+06	2.95944e+06	2.47886e+06	2.57717e+06	4.26831e+06	3.55696e+06	1.33351e+06	2.52536e+06	2.70136e+06	3.1822e+06	3.34175e+06	2.99569e+06	3.38679e+06	3.12624e+06	1.81369e+06	2.78196e+06	3.13909e+06	3.04892e+06	3.14361e+06	3.24304e+06	3.8253e+06	3.78882e+06	2.45628e+06	3.33621e+06	3.41641e+06	1.89276e+06	3.37735e+06
(2S)-1-Hydroxy-3-(phosphonooxy)-2-propanyl D-alanyl-D-alaninate	C9 H19 N2 O8 P	314.086	0.865	766909	603122	770135	883265	431579	473101	619263	679347	692752	734047	489720	591304	660694	551843	112857	257097	109345	180084	156472	286828	508770	670868	501985	690801	504891	1.22769e+06	597419	981385	705196	863813	908453	738608	745361	870454	757889	794199	656377	491670	803908	767766	607865	658684	572752	431627	704336	329600
L-(+)-Alanine	C3 H7 N O2	89.048	15.605	3.11206e+06	2.36369e+06	2.5662e+06	2.29882e+06	1.25107e+06	2.49247e+06	2.6494e+06	2.40798e+06	2.63684e+06	2.90053e+06	2.99963e+06	2.78193e+06	3.08276e+06	2.66674e+06	3.00738e+06	3.40003e+06	2.93816e+06	3.3434e+06	2.89391e+06	3.05082e+06	2.87852e+06	2.87472e+06	2.99765e+06	4.28742e+06	2.84424e+06	1.75232e+06	2.49431e+06	2.82252e+06	3.20072e+06	2.9648e+06	2.72132e+06	2.75971e+06	2.77157e+06	1.93311e+06	2.48175e+06	2.82374e+06	2.53782e+06	2.52318e+06	2.53238e+06	2.44476e+06	2.90239e+06	1.95736e+06	2.5095e+06	2.50163e+06	1.65029e+06	2.50468e+06
[Similar to: Taurine; ΔMass: -397.0262 Da]	C6 H24 N10 O8 P2 S3	522.041	7.749	1.6638e+06	1.48252e+06	1.97481e+06	1.34906e+06	1.53041e+06	1.87201e+06	1.11891e+06	1.96768e+06	1.78299e+06	1.47612e+06	1.03299e+06	1.39897e+06	1.20071e+06	1.6868e+06	1.29416e+06	1.58447e+06	1.12713e+06	1.00212e+06	929577	1.20629e+06	1.3585e+06	1.49594e+06	1.07234e+06	1.53381e+06	1.46424e+06	1.6419e+06	1.67017e+06	1.38208e+06	1.51963e+06	1.01461e+06	1.75101e+06	1.87315e+06	2.39294e+06	2.08723e+06	2.08886e+06	2.29237e+06	1.82618e+06	1.89357e+06	1.90009e+06	1.5619e+06	2.014e+06	1.53175e+06	2.00954e+06	1.77361e+06	2.02924e+06	1.60272e+06
		786.596	1.39	2.06739e+06	2.05339e+06	504392	2.32407e+06	375756	1.44367e+06	1.53171e+06	1.53829e+06	1.52222e+06	1.37523e+06	785891	688608	1.30259e+06	1.53327e+06	976026	1.07375e+06	775114	593286	1.12047e+06	1.23e+06	1.32632e+06	1.23144e+06	1.30373e+06	294076	294020	1.56715e+06	1.8402e+06	2.51444e+06	1.42007e+06	1.72969e+06	2.07463e+06	1.99636e+06	2.37808e+06	2.30147e+06	2.1584e+06	1.72311e+06	2.30329e+06	2.55601e+06	1.68503e+06	1.50711e+06	1.20832e+06	1.53762e+06	1.02316e+06	1.24314e+06	417192	1.23709e+06
	C19 H42 N8 O7 S	526.289	2.413	1.60205e+06	1.94525e+06	1.15541e+06	1.12909e+06	426354	1.23812e+06	1.60809e+06	828030	1.35164e+06	1.12238e+06	1.44169e+06	905493	1.19269e+06	1.13397e+06	1.5793e+06	1.3958e+06	1.25832e+06	1.71224e+06	1.4128e+06	1.55042e+06	1.66883e+06	1.8019e+06	1.37517e+06	2.22353e+06	1.42231e+06	577166	1.18246e+06	1.78489e+06	1.2197e+06	1.45462e+06	1.18987e+06	975871	1.20352e+06	989076	911459	899708	1.12072e+06	950136	1.20716e+06	1.3179e+06	1.96741e+06	1.08503e+06	1.47187e+06	1.41932e+06	915160	1.35998e+06
[Similar to: Phloroglucinol; ΔMass: -97.9766 Da]	C6 H9 O7 P	224.008	20.847	353890	281692	386587	270336	99660.4	276353	458840	674318	548119	656480	384657	338682	278558	472262	808355	648321	529314	876982	1.10667e+06	892097	503977	558268	940274	541582	404820	93905.2	201423	262734	200865	595460	435939	862238	506215	293824	809474	877195	438037	627452	436453	1.88295e+06	1.20078e+06	854237	1.06433e+06	1.56348e+06	581434	1.67109e+06
2-aminooctadec-4-ene-1,3-diol	C18 H37 N O2	299.282	0.916	630089	491436	714538	511889	113851	483558	635145	524596	673775	674276	1.41266e+06	779065	825692	568814	1.04097e+06	733001	471554	912873	1.15822e+06	815939	977398	714580	901767	679040	311065	234760	472541	597410	402925	767211	612905	559680	854665	480839	615357	720304	365446	609627	696168	387818	1.10538e+06	417042	293801	407751	276296	329494
[Similar to: D-Fructose 1-phosphate; ΔMass: -260.0293 Da]	C7 H23 N8 O13 P3	520.059	20.845	71399.3	36243.2	70397.3	37486.5	879.355	45443	105107	162873	129437	148001	51207	45142.1	35071.1	93949.7	280795	195784	81648.4	252761	555590	306318	124454	184252	330174	92957.7	70744.9	600.942	29648.4	35660.7	12397.7	157653	92222	330844	162802	24921.4	291493	301996	61201.9	203098	85552.9	1.22477e+06	590512	208837	631563	854566	97426.1	929213
	C3 H8 N P S2	152.983	13.435	275038	136170	127801	152362	29908.5	141798	231025	185653	276908	196990	1.75129e+06	1.1083e+06	1.15323e+06	1.51971e+06	855598	953878	1.0039e+06	1.11442e+06	569604	1.09081e+06	731209	1.19274e+06	1.46512e+06	1.47482e+06	772911	100854	683738	506344	601242	306697	311368	263112	224530	133538	218147	349322	226418	346996	148390	217957	1.54361e+06	493688	523142	602714	333044	874177
	C3 H2 N8	150.04	17.695	2.10504e+06	1.32222e+06	1.94349e+06	949585	291279	1.34573e+06	2.20378e+06	1.41264e+06	1.87531e+06	1.72992e+06	2.15188e+06	1.94344e+06	2.15952e+06	2.23229e+06	3.1193e+06	3.18727e+06	2.64592e+06	3.32903e+06	2.52161e+06	2.73854e+06	2.35741e+06	2.46305e+06	2.96648e+06	3.47932e+06	2.22205e+06	570515	1.16082e+06	1.43975e+06	1.66458e+06	1.70703e+06	1.77715e+06	1.96056e+06	1.49323e+06	752102	1.3361e+06	1.7673e+06	1.521e+06	1.98182e+06	1.18234e+06	1.87422e+06	1.89833e+06	1.47232e+06	1.61602e+06	2.22075e+06	793619	1.87008e+06
UNII:18KZ2SK78L	C22 H44 O3	356.33	0.924	176167	121836	120526	159105	51043.8	101468	113653	109452	71523.1	83216.8	194806	128086	165757	219382	133330	117901	224095	98602	117322	173899	190320	210108	196701	36028.8	28586.2	87751.4	181365	180689	48709.4	139731	173193	179845	149977	214832	185460	136381	177526	161611	124147	125620	221762	194036	109666	178498	159412	115321
		790.557	2.394	515986	437850	219184	493184	18494.7	242518	323959	360292	354034	358897	95121.6	103822	167050	343133	138302	97938.6	39425.1	23646.2	152728	236252	339539	317174	352959	35223.5	25885.3	167861	565291	480200	132336	528718	427485	697011	385452	922390	420770	658157	778601	783775	609821	224784	189333	370992	97975.4	143098	145281	129222
[Similar to: DL-Carnitine; ΔMass: 78.0677 Da]	C4 H5 N O	83.0375	17.692	2.05858e+06	1.52556e+06	1.92985e+06	1.16773e+06	599796	1.41361e+06	2.2137e+06	1.48143e+06	1.84176e+06	1.77349e+06	1.83338e+06	1.73922e+06	2.00571e+06	2.07329e+06	2.82591e+06	2.835e+06	2.51727e+06	3.1968e+06	2.18096e+06	2.33908e+06	2.51465e+06	2.66721e+06	2.73356e+06	3.36591e+06	2.12813e+06	806985	1.46688e+06	1.37313e+06	1.58815e+06	1.57385e+06	1.90727e+06	1.86445e+06	1.56232e+06	968585	1.43295e+06	2.08938e+06	1.58874e+06	1.93312e+06	1.68265e+06	1.64152e+06	2.03403e+06	1.42233e+06	1.64773e+06	1.98184e+06	1.05884e+06	1.71877e+06
	C4 H7 N9 O2	213.072	15.607	3.31842e+06	2.7981e+06	2.63959e+06	2.30293e+06	1.67723e+06	2.84671e+06	2.81951e+06	2.87579e+06	3.07263e+06	2.66714e+06	2.7984e+06	2.68886e+06	3.12882e+06	2.83062e+06	3.00407e+06	3.47253e+06	2.88273e+06	3.94289e+06	3.80074e+06	2.81271e+06	3.35246e+06	2.98041e+06	2.76487e+06	3.194e+06	3.08807e+06	1.95578e+06	2.55264e+06	2.82718e+06	3.36023e+06	3.14909e+06	3.02527e+06	3.10951e+06	2.91988e+06	2.42798e+06	2.68647e+06	3.31392e+06	2.95037e+06	2.43019e+06	2.67312e+06	3.10321e+06	2.71154e+06	2.18386e+06	3.07068e+06	2.70363e+06	2.06009e+06	3.20827e+06
Xanthosine	C10 H12 N4 O6	284.076	3.302	253475	230719	219502	160311	92404.2	201216	309324	326969	291396	353002	284300	190732	212959	118129	967665	784603	530851	710838	515492	640507	896231	475641	804777	268714	280330	128459	119685	175746	262412	310199	227418	340416	203055	267349	362397	534288	320544	316789	347110	654499	934554	527852	922579	828908	498474	1.20627e+06
[Similar to: L-Alanyl-L-proline; ΔMass: -32.8961 Da]	C3 H10 N O6 P S	218.997	10.983	3.27105e+06	2.55493e+06	2.88069e+06	2.71227e+06	2.19447e+06	2.76847e+06	2.29409e+06	2.52189e+06	2.88856e+06	2.42182e+06	3.01946e+06	2.13664e+06	2.13939e+06	3.04014e+06	2.08502e+06	2.47337e+06	1.7045e+06	2.46315e+06	2.1289e+06	2.9549e+06	2.05764e+06	2.24954e+06	2.65944e+06	4.14505e+06	2.22846e+06	1.51296e+06	2.27346e+06	2.50988e+06	1.68119e+06	3.36966e+06	2.98844e+06	2.95497e+06	2.82797e+06	2.7793e+06	2.57242e+06	3.04776e+06	3.32645e+06	3.58831e+06	2.93705e+06	3.97296e+06	4.07651e+06	2.45694e+06	3.40083e+06	3.28056e+06	2.52164e+06	3.12446e+06
		776.556	1.276	1.40908e+06	1.87997e+06	796532	1.21173e+06	149513	729649	830990	905860	1.08896e+06	723609	401061	284215	651786	854829	558534	443294	370835	292012	538734	604197	1.06016e+06	755330	898087	172890	134740	962255	1.57381e+06	1.50283e+06	763961	1.18898e+06	1.58726e+06	1.77877e+06	1.30014e+06	2.13075e+06	1.57656e+06	1.5432e+06	2.07959e+06	2.15202e+06	1.82155e+06	1.04504e+06	724770	1.12316e+06	574115	754397	623625	639363
	C2 H3 N O2 S	104.989	13.539	2.2373e+06	2.04422e+06	2.01914e+06	1.70057e+06	781620	1.95849e+06	2.40232e+06	1.73654e+06	2.02146e+06	2.06807e+06	4.05347e+06	2.67139e+06	2.68193e+06	2.51958e+06	2.72626e+06	2.7485e+06	2.7272e+06	2.97449e+06	2.19926e+06	2.29053e+06	2.46026e+06	2.80421e+06	2.20139e+06	3.51879e+06	2.83199e+06	1.05909e+06	2.21878e+06	2.42528e+06	2.39994e+06	2.18704e+06	2.18848e+06	2.16089e+06	2.17545e+06	1.57795e+06	1.83301e+06	2.15902e+06	2.03913e+06	1.94539e+06	2.20693e+06	2.17206e+06	2.49246e+06	1.69591e+06	2.23442e+06	2.37409e+06	1.52654e+06	2.2094e+06
[Similar to: DL-Dipalmitoylphosphatidylcholine; ΔMass: 4.9796 Da]	C36 H78 N10 O P2	728.583	2.035	1.24181e+06	1.35907e+06	564791	1.03919e+06	44168.4	416054	620320	540186	618352	432118	140591	120582	526767	623838	292148	245436	183076	156043	341832	294916	549294	377021	496407	30144	52917.3	873772	1.44779e+06	2.27788e+06	574086	1.27166e+06	1.39446e+06	2.28932e+06	1.64449e+06	1.94833e+06	1.91613e+06	985909	1.82241e+06	3.38213e+06	1.29911e+06	712574	186756	490121	199400	259200	187631	246979
[Similar to: N,N-Dimethylglycine; ΔMass: -1.0034 Da]		104.067	17.058	1.88284e+06	1.41867e+06	1.68016e+06	1.10719e+06	506205	1.19262e+06	1.5461e+06	1.26705e+06	1.47029e+06	1.43343e+06	1.38522e+06	1.12111e+06	1.55116e+06	1.37536e+06	2.035e+06	1.80644e+06	1.68591e+06	2.04908e+06	1.7694e+06	1.7145e+06	1.88994e+06	2.10925e+06	1.7958e+06	2.93153e+06	2.3284e+06	663239	1.03446e+06	1.28411e+06	1.61476e+06	1.52583e+06	1.31183e+06	1.64767e+06	1.31115e+06	1.09814e+06	1.25521e+06	1.54569e+06	1.43767e+06	1.21635e+06	1.51514e+06	2.03403e+06	2.12402e+06	1.11912e+06	1.81721e+06	1.71811e+06	1.17522e+06	1.90115e+06
[Similar to: DL-Dipalmitoylphosphatidylcholine; ΔMass: -98.0146 Da]	C42 H83 N5 O7 P2	831.577	1.137	3.04587e+06	3.30459e+06	2.95875e+06	2.99619e+06	1.38254e+06	2.71212e+06	3.23368e+06	2.57159e+06	2.94564e+06	2.67585e+06	1.85611e+06	2.50621e+06	2.65968e+06	1.58615e+06	2.39263e+06	2.59724e+06	2.50862e+06	2.21095e+06	2.61838e+06	2.52615e+06	2.52228e+06	2.66564e+06	2.03455e+06	2.08871e+06	2.10626e+06	2.28331e+06	2.55613e+06	3.06523e+06	2.55794e+06	2.73954e+06	3.0592e+06	2.85314e+06	3.06429e+06	2.5098e+06	2.91616e+06	2.55441e+06	2.77953e+06	2.76432e+06	2.33408e+06	2.61767e+06	2.62979e+06	2.87905e+06	2.61335e+06	2.82547e+06	2.87966e+06	2.24699e+06
	C9 H13 Cl N O P	217.043	16.615	2.09724e+06	1.62531e+06	2.1194e+06	1.63559e+06	809787	1.97546e+06	2.01207e+06	1.80145e+06	1.84233e+06	2.22956e+06	1.68418e+06	1.72822e+06	1.85581e+06	1.54986e+06	2.24819e+06	2.25058e+06	1.78257e+06	2.18372e+06	2.24312e+06	2.19446e+06	2.17692e+06	2.25308e+06	1.97194e+06	2.76691e+06	2.29995e+06	795949	1.64515e+06	1.92198e+06	1.80629e+06	2.05318e+06	1.97135e+06	1.86998e+06	1.95069e+06	1.05154e+06	1.89535e+06	2.92772e+06	1.88493e+06	2.05252e+06	2.14783e+06	2.04302e+06	1.93059e+06	1.37637e+06	2.06745e+06	1.89175e+06	986912	1.64362e+06
Pseudouridine	C9 H12 N2 O6	244.07	4.252	1.06868e+06	1.101e+06	1.22553e+06	829170	385477	1.009e+06	1.07031e+06	1.15379e+06	1.22501e+06	1.01274e+06	1.57598e+06	1.19206e+06	1.64974e+06	1.35276e+06	1.51284e+06	1.75834e+06	1.03711e+06	1.55003e+06	941567	1.4191e+06	1.70703e+06	1.32573e+06	1.26803e+06	1.93987e+06	1.48436e+06	580189	1.10411e+06	1.35522e+06	980959	1.70439e+06	1.40164e+06	1.55821e+06	1.4728e+06	853534	1.20831e+06	1.79188e+06	1.33676e+06	1.80081e+06	1.89562e+06	1.90145e+06	3.18129e+06	1.40117e+06	2.18154e+06	2.30362e+06	1.41253e+06	1.9967e+06
		130.045	7.462	630774	448168	573792	325118	199068	406225	673625	609166	560953	738263	628239	497882	514058	408414	1.08194e+06	834617	682873	804204	694811	551543	1.04634e+06	713929	873029	749738	625044	349354	438581	378932	552721	557810	522461	680906	417829	387277	434833	821981	487530	508120	679344	628871	596339	419233	505047	600944	398117	599397
[Similar to: Taurine; ΔMass: -201.0346 Da]	C5 H11 N8 O7 P	326.049	2.982	1.30359e+06	1.49049e+06	1.37913e+06	958973	561428	1.08189e+06	1.3122e+06	1.5271e+06	1.36178e+06	1.14618e+06	1.04347e+06	1.44162e+06	1.29277e+06	862783	1.424e+06	1.20824e+06	981827	1.34794e+06	918136	1.23636e+06	1.47129e+06	1.27372e+06	1.21925e+06	1.10641e+06	857096	537546	699136	946338	784044	1.96689e+06	1.43011e+06	1.35601e+06	1.52092e+06	959805	1.47136e+06	2.112e+06	1.53746e+06	1.14171e+06	1.8969e+06	2.15723e+06	2.94765e+06	1.86192e+06	2.81505e+06	2.86783e+06	1.36594e+06	2.61437e+06
	C H3 N O7	140.991	2.934	310297	256386	195828	263348	175111	301041	368963	437987	514899	479857	789599	769096	773505	867407	728606	649344	615517	1.19063e+06	715752	947547	902612	930825	1.11377e+06	1.29351e+06	771125	306976	710150	593555	630013	634763	493358	407710	486203	275794	414138	688720	290274	521343	594393	342171	1.19173e+06	422999	615599	530588	367767	732773
	C19 H16 N5 O4 P3	471.041	13.531	1.75727e+06	1.3618e+06	1.63451e+06	1.04253e+06	312688	1.45921e+06	1.76056e+06	1.18096e+06	1.46542e+06	1.45695e+06	3.95185e+06	2.34582e+06	2.23682e+06	2.21455e+06	1.86265e+06	1.60882e+06	1.83167e+06	2.48929e+06	1.58655e+06	1.76291e+06	1.85471e+06	2.29657e+06	1.35254e+06	3.63007e+06	2.41767e+06	592971	1.66394e+06	1.81201e+06	1.74353e+06	1.77098e+06	1.62437e+06	1.73226e+06	1.50957e+06	984388	1.30412e+06	1.52854e+06	1.46371e+06	1.41258e+06	1.4438e+06	2.00343e+06	2.1246e+06	1.09692e+06	1.6889e+06	1.81302e+06	929565	1.49261e+06
Ethyl (9E)-9-octadecenoate	C20 H38 O2	310.288	0.92	1.46974e+06	1.03249e+06	1.03418e+06	1.21029e+06	531057	950301	929179	1.05633e+06	878446	859437	1.51473e+06	1.36653e+06	1.49653e+06	1.66619e+06	1.19736e+06	1.17596e+06	1.98537e+06	1.30427e+06	1.09966e+06	1.64818e+06	1.4308e+06	1.84959e+06	1.1904e+06	807591	988675	928050	1.51966e+06	1.49975e+06	1.06232e+06	1.19941e+06	1.25871e+06	1.29425e+06	1.25701e+06	1.41461e+06	1.32276e+06	1.15176e+06	1.27299e+06	1.17977e+06	943319	1.33844e+06	1.81769e+06	1.46746e+06	1.33591e+06	1.57493e+06	1.26825e+06	1.39969e+06
	C14 H35 N10 O9 P3 S	612.152	21.021	1.09371e+06	729676	989788	677818	129937	684820	1.03288e+06	813586	1.14418e+06	1.12314e+06	643052	882260	969948	927915	1.10941e+06	1.27189e+06	801528	1.37387e+06	1.06417e+06	1.09333e+06	1.17358e+06	1.19775e+06	899353	3.92566e+06	2.1935e+06	396864	835163	1.12028e+06	1.34677e+06	1.28586e+06	1.1004e+06	1.57793e+06	1.32732e+06	506928	861167	1.08564e+06	1.11119e+06	1.33086e+06	1.43313e+06	1.59551e+06	1.5973e+06	583151	1.07077e+06	1.08415e+06	539784	1.21276e+06
		148.036	1.473	1.32713e+06	1.05393e+06	1.38427e+06	887842	525796	985234	1.22713e+06	1.40857e+06	1.45619e+06	1.09641e+06	857290	1.56334e+06	1.4866e+06	1.32918e+06	1.30973e+06	1.64573e+06	1.33336e+06	1.71184e+06	1.10617e+06	991728	1.51551e+06	1.80173e+06	1.50706e+06	2.30849e+06	1.16695e+06	489223	1.11306e+06	1.27069e+06	1.06343e+06	1.22988e+06	1.29263e+06	1.41876e+06	1.21175e+06	917777	1.1297e+06	1.58131e+06	1.53982e+06	1.29715e+06	1.51677e+06	2.19676e+06	2.65127e+06	1.24425e+06	2.20536e+06	1.93569e+06	1.55706e+06	2.03385e+06
3-[(3S,5S)-7-Oxo-4-oxa-1-azabicyclo[3.2.0]hept-3-yl]-L-alanine	C8 H12 N2 O4	200.079	8.733	243355	269904	386614	458611	134769	516120	546121	186726	284870	219883	555810	119765	102657	297672	466013	436967	217538	377553	339721	444908	392264	690249	356451	522289	31214.7	17769.5	402011	274319	33449.5	561653	231559	331660	386293	335441	255301	602351	337247	476352	234569	710970	1.10505e+06	593040	934487	771674	318100	246779
Phloroglucinol	C6 H6 O3	126.032	20.848	333527	259197	366708	222103	78561.8	247908	392388	599973	496182	610995	317471	324952	283204	428759	784740	613304	439865	876317	1.07275e+06	879168	505652	508596	862394	866591	478665	79472.9	153679	254446	183337	595797	415019	833514	474829	261428	714640	731526	388691	460977	374602	1.71639e+06	1.10231e+06	574711	903405	1.21538e+06	367553	1.4693e+06
	C6 H16 N O4 P	197.082	15.646	9809.3	11381.5	15023.5	7207.62	4309.45	9070.11	10071.9	8631.46	8944.84	12656.2	9133.81	9273.6	10453.6	9230.04	9985.34	9960.91	8677.62	18582.6	9945.25	10347.9	9181.7	11784.7	13994	13882.2	10584.8	5175.3	8262.81	9620.28	8915.17	11046.4	15588.7	9861.81	33998.8	7356.61	9091.22	9833.15	9034.21	9756.91	19747.6	11814	10163.4	7369.06	8776.09	10001.8	7107.2	8870.7
[Similar to: D-Glucose 6-phosphate; ΔMass: -309.2462 Da]	C17 H44 N7 O12 P	569.276	5.266	449089	346073	416937	184911	94937.6	206962	284669	179953	315487	236364	834322	394650	1.08193e+06	658770	774781	439905	404882	679334	364909	724869	569206	496198	438132	1.8917e+06	1.40638e+06	235739	490463	454330	728366	478589	356868	368573	396039	179979	167047	413174	337753	450101	380687	962670	2.99602e+06	571372	1.65019e+06	657954	496792	2.37709e+06
[Similar to: Arachidonic acid; ΔMass: -447.3122 Da]	C36 H78 N7 O5 P S	751.552	1.123	1.78616e+06	1.97219e+06	1.51934e+06	1.91959e+06	551886	1.36284e+06	1.44427e+06	1.6076e+06	1.81186e+06	1.76685e+06	884418	851304	1.42603e+06	1.49567e+06	1.4552e+06	1.43739e+06	1.13222e+06	992886	1.37329e+06	1.45e+06	2.00236e+06	1.83635e+06	1.42247e+06	680693	587269	1.9788e+06	1.93373e+06	1.79509e+06	1.72286e+06	1.32823e+06	1.64864e+06	1.92738e+06	1.61061e+06	1.75225e+06	1.99718e+06	1.94412e+06	2.22441e+06	2.1404e+06	1.78916e+06	1.68121e+06	1.39065e+06	2.06665e+06	1.21028e+06	1.26705e+06	1.19596e+06	1.19645e+06
[Similar to: Oleic acid; ΔMass: -559.3295 Da]	C41 H81 N9 O5 P2	841.585	1.123	1.63789e+06	1.77026e+06	1.54409e+06	1.88265e+06	1.0983e+06	1.44774e+06	1.29599e+06	1.55138e+06	1.60363e+06	1.19097e+06	793788	1.10416e+06	1.02193e+06	1.07762e+06	1.5018e+06	1.29322e+06	1.09758e+06	849071	993740	958903	1.56658e+06	1.40757e+06	1.21013e+06	629561	988174	1.29273e+06	1.20803e+06	1.37526e+06	1.50813e+06	1.53146e+06	1.48867e+06	2.09471e+06	1.78239e+06	1.45407e+06	1.77408e+06	2.1253e+06	1.59922e+06	1.88873e+06	1.54034e+06	1.5879e+06	1.05834e+06	1.61439e+06	974689	1.21378e+06	1.13044e+06	1.44311e+06
[Similar to: D-Glucose 6-phosphate; ΔMass: 106.0275 Da]		154.002	4.265	1.36756e+06	1.84299e+06	1.75785e+06	1.11448e+06	766993	1.14984e+06	1.7502e+06	1.3775e+06	1.72367e+06	1.43851e+06	13427.1	1.59455e+06	2.37267e+06	1.40331e+06	1.52511e+06	1.68849e+06	771656	1.93803e+06	822940	1.02138e+06	1.7819e+06	1.30301e+06	785940	7928.16	1.76192e+06	1.12745e+06	1.35652e+06	1.92309e+06	1.54329e+06	11582.9	3503.48	1.86167e+06	55120.7	1.69978e+06	1.47707e+06	19896.1	1.8968e+06	63640.5	78273.1	12429.1	45062.7	21640.3	48063.3	6630.46	7415.27	18805.7
[Similar to: Hypoxanthine; ΔMass: -0.8975 Da]		136.936	10.474	2.42026e+06	2.404e+06	2.28137e+06	1.95798e+06	1.2927e+06	2.15882e+06	2.46365e+06	2.18872e+06	2.43618e+06	2.45343e+06	2.38751e+06	2.20034e+06	2.44504e+06	2.51779e+06	2.05087e+06	2.33702e+06	1.77248e+06	2.40364e+06	2.19405e+06	2.37939e+06	2.15719e+06	2.15765e+06	2.08239e+06	3.61468e+06	2.78302e+06	1.39734e+06	1.98267e+06	2.15323e+06	2.24707e+06	2.94771e+06	2.79268e+06	2.68388e+06	2.78576e+06	1.92268e+06	2.40928e+06	2.74066e+06	2.57303e+06	2.61781e+06	2.71377e+06	3.09437e+06	3.29632e+06	2.35422e+06	2.85931e+06	3.12893e+06	1.99215e+06	2.94252e+06
		556.358	2.685	1.10535e+06	1.07015e+06	887364	926253	476085	1.1557e+06	1.38308e+06	1.11472e+06	1.03957e+06	1.471e+06	1.19583e+06	885821	989288	545110	1.63191e+06	1.83158e+06	1.75526e+06	1.10039e+06	1.91194e+06	1.43423e+06	1.52623e+06	1.14367e+06	1.67414e+06	841041	1.08581e+06	262003	710730	780814	1.02558e+06	992204	1.1236e+06	1.07812e+06	1.10705e+06	870065	976282	1.24576e+06	700906	1.00185e+06	1.00544e+06	889173	1.26386e+06	661283	1.17145e+06	615694	686357	674782
N~6~-Methyl-L-lysine	C7 H16 N2 O2	160.121	22.153	2.07432e+06	1.58687e+06	1.85145e+06	1.43412e+06	516961	1.73938e+06	1.99945e+06	1.6553e+06	1.82227e+06	1.92576e+06	2.22313e+06	1.84502e+06	1.90291e+06	1.9195e+06	2.61398e+06	2.08907e+06	1.70109e+06	2.57513e+06	2.33847e+06	2.3331e+06	2.05523e+06	2.27989e+06	1.86113e+06	3.76482e+06	1.85025e+06	532957	1.79391e+06	2.23131e+06	1.43336e+06	2.00286e+06	1.92792e+06	1.84753e+06	2.01708e+06	1.26403e+06	1.45345e+06	1.96162e+06	1.6153e+06	1.70241e+06	1.46042e+06	1.62935e+06	1.72871e+06	1.79523e+06	1.34478e+06	1.77314e+06	957855	1.3819e+06
		834.597	1.185	1.82827e+06	2.00349e+06	1.53328e+06	1.90532e+06	535585	1.45661e+06	1.51537e+06	1.20092e+06	1.52241e+06	1.36798e+06	843491	822593	1.29172e+06	1.47325e+06	1.12797e+06	1.03859e+06	728357	726120	1.22642e+06	1.21565e+06	1.44594e+06	1.35557e+06	418433	537411	502959	1.71134e+06	1.54373e+06	2.15539e+06	1.59221e+06	1.76945e+06	1.91959e+06	1.87796e+06	2.0459e+06	1.71242e+06	2.06163e+06	1.58718e+06	2.04848e+06	2.02274e+06	1.39541e+06	1.45802e+06	1.328e+06	1.45872e+06	1.0415e+06	1.3205e+06	1.17314e+06	1.0517e+06
[Similar to: Phosphatidylinositol-1,2-dipalmitoyl; ΔMass: 47.0098 Da]	C36 H76 N7 O4 P3	763.516	1.129	2.06443e+06	2.55688e+06	1.64173e+06	1.87604e+06	537043	1.32247e+06	1.5504e+06	1.63986e+06	1.55292e+06	1.41273e+06	801859	895804	1.30889e+06	1.56722e+06	1.00608e+06	871942	658011	653333	1.092e+06	955940	1.45239e+06	1.26589e+06	1.37208e+06	600084	477020	2.36474e+06	2.24861e+06	2.30344e+06	1.82302e+06	2.00762e+06	2.43223e+06	2.36348e+06	2.00486e+06	2.75935e+06	2.41152e+06	2.36539e+06	2.31583e+06	2.90058e+06	1.97112e+06	1.76786e+06	1.00845e+06	1.58918e+06	840085	1.17288e+06	1.19205e+06	1.09151e+06
	C10 H6 N4 O16 P2 S4	627.815	10.467	1.47491e+06	1.60005e+06	1.29846e+06	819764	255869	1.36585e+06	1.7855e+06	1.53877e+06	426014	1.94675e+06	1.34311e+06	1.52772e+06	1.96325e+06	1.78619e+06	1.22461e+06	1.64922e+06	971065	1.28902e+06	1.32784e+06	1.63362e+06	1.76353e+06	1.26112e+06	1.30704e+06	139937	959879	548797	1.25722e+06	981741	1.71113e+06	2.38754e+06	1.98174e+06	2.02586e+06	867761	1.05585e+06	1.37029e+06	2.09163e+06	1.61304e+06	1.57653e+06	1.63737e+06	2.18947e+06	3.74124e+06	1.95932e+06	2.28938e+06	2.5579e+06	485181	2.35057e+06
Vulvic acid	C12 H24 O2	200.177	0.993	563544	491822	432027	413504	404866	1.1772e+06	650140	553269	428924	448049	833331	579966	637596	600444	498107	508121	454147	711195	540033	834392	518466	560804	558077	925540	553814	399836	643103	785515	684409	602217	388376	568732	555100	509863	523646	462820	468961	658494	560834	507252	584420	324143	367527	507768	468509	356650
		118.082	6.147	690451	732047	225544	577865	275834	762947	715309	684638	614997	739545	3.50663e+06	2.12512e+06	2.30601e+06	3.43898e+06	1.72896e+06	1.77492e+06	1.88436e+06	2.02852e+06	2.04286e+06	1.90085e+06	1.90319e+06	1.98922e+06	1.74513e+06	3.02953e+06	1.62066e+06	1.05797e+06	2.40288e+06	1.52325e+06	1.66641e+06	703835	765687	809692	741201	522530	726983	617219	588642	676889	688319	895240	2.67897e+06	1.29799e+06	1.52798e+06	1.52497e+06	1.23287e+06	1.44627e+06
[Similar to: 2'-Deoxyinosine; ΔMass: 115.0505 Da]	C2 H8 N3 O2 P	137.035	3.412	2.01558e+06	2.19663e+06	2.0208e+06	2.00281e+06	1.10287e+06	2.05288e+06	2.06795e+06	2.08487e+06	2.5337e+06	2.21532e+06	2.01113e+06	2.43333e+06	2.42563e+06	2.36682e+06	2.03237e+06	2.03393e+06	1.28704e+06	2.41622e+06	1.901e+06	2.36473e+06	2.48416e+06	2.23245e+06	1.89057e+06	2.58948e+06	2.40155e+06	1.40722e+06	1.95591e+06	2.03455e+06	2.05645e+06	2.79565e+06	2.77086e+06	2.74657e+06	2.60252e+06	2.09959e+06	2.65596e+06	3.36229e+06	2.50775e+06	2.90721e+06	2.82275e+06	2.80023e+06	3.2121e+06	2.24382e+06	2.55733e+06	3.16489e+06	2.02727e+06	2.96097e+06
	C3 H8 Cl N5 O17 S	452.933	10.503	1.91505e+06	1.92947e+06	1.78445e+06	1.3681e+06	758188	1.61669e+06	2.08556e+06	1.52802e+06	1.96552e+06	1.54821e+06	1.59001e+06	1.90485e+06	1.42443e+06	2.16172e+06	1.69248e+06	1.94464e+06	1.41965e+06	1.88041e+06	1.89578e+06	2.0498e+06	1.71229e+06	1.59915e+06	1.80593e+06	3.70526e+06	2.72954e+06	895581	1.5461e+06	1.79959e+06	1.82397e+06	2.42893e+06	2.20363e+06	2.37567e+06	2.28719e+06	1.49755e+06	2.07348e+06	2.34402e+06	2.30233e+06	2.1192e+06	2.40215e+06	2.71609e+06	3.44231e+06	1.99291e+06	2.52565e+06	2.89715e+06	1.73665e+06	2.71773e+06
1-(1Z-hexadecenyl)-2-arachidonoyl-sn-glycero-3-phosphoethanolamine	C41 H74 N O7 P	723.521	1.401	1.02539e+06	946935	380631	752537	68582.9	338837	423749	446065	514313	298395	151705	130666	293784	451632	258409	227896	147486	90344.4	229289	247751	441532	372709	414006	56733.1	33010.2	634407	899229	1.04284e+06	345965	869127	866899	1.35185e+06	993867	1.05784e+06	1.04566e+06	781598	1.31992e+06	1.69695e+06	1.11553e+06	787982	264077	489189	338265	364496	222435	390017
5-amino-1-(5-phospho-D-ribosyl)imidazole-4-carboxylic acid	C9 H14 N3 O9 P	339.048	10.567	541013	931998	631044	953929	946127	1.15693e+06	869084	602253	1.00636e+06	1.09397e+06	2.82386e+06	1.10913e+06	907095	1.75559e+06	1.55768e+06	2.00107e+06	1.71617e+06	2.05022e+06	1.7211e+06	2.00033e+06	1.01603e+06	2.29771e+06	1.78998e+06	1.84322e+06	464671	484311	1.78891e+06	731915	608796	964776	1.08837e+06	378924	915546	661462	928474	1.06472e+06	790714	896739	870878	951978	2.80203e+06	1.38952e+06	2.41375e+06	2.2206e+06	1.26608e+06	2.28922e+06
L-Histidine	C6 H9 N3 O2	155.069	19.883	1.07073e+06	796289	1.211e+06	863251	174765	852383	981853	919946	772035	927679	1.15358e+06	1.22232e+06	1.40034e+06	1.52752e+06	1.89004e+06	2.64028e+06	2.25157e+06	950691	1.95976e+06	2.22259e+06	1.46757e+06	1.80303e+06	2.65438e+06	1.90735e+06	1.18641e+06	458261	1.0802e+06	985255	1.21084e+06	840519	778318	838835	749621	719882	749574	1.20356e+06	723058	919337	897764	965987	1.52729e+06	1.00269e+06	1.12282e+06	1.14366e+06	578403	1.21768e+06
L-Threonic acid	C4 H8 O5	136.036	16.616	1.15454e+06	1.15296e+06	1.14359e+06	1.01722e+06	791880	1.11759e+06	1.28154e+06	1.66703e+06	1.19049e+06	1.20507e+06	1.18361e+06	1.23725e+06	1.19948e+06	1.2661e+06	1.06124e+06	1.09727e+06	632483	979167	1.11545e+06	1.04297e+06	1.12945e+06	1.7035e+06	836544	2.3657e+06	1.27619e+06	650178	1.25477e+06	1.44851e+06	1.71256e+06	2.11941e+06	1.30951e+06	1.78372e+06	1.61254e+06	1.13271e+06	1.16766e+06	1.717e+06	1.51849e+06	1.61595e+06	1.6923e+06	2.64035e+06	2.56424e+06	2.12743e+06	3.6386e+06	2.00633e+06	2.47569e+06	1.98352e+06
N-Acetylalanine	C5 H9 N O3	131.057	19.18	158301	284639	2.52465e+06	23828.3	40219	2.42607e+06	142154	112661	2.62868e+06	2.58972e+06	62994.6	176246	2.95819e+06	125006	2.22039e+06	124029	1.77536e+06	160629	25318.2	27181.5	2.27362e+06	2.11197e+06	59020.3	221240	80048	1.47707e+06	2.35518e+06	165353	201792	3.49658e+06	86726.3	118132	3.10208e+06	1.8998e+06	95344.4	71721.2	121172	80773.3	3.47333e+06	3.24931e+06	148697	3.14654e+06	3.06456e+06	181082	166704	2.43184e+06
[Similar to: L-Cysteic acid; ΔMass: -17.9866 Da]	C3 H12 N P3 S	186.991	13.499	1.72398e+06	1.65793e+06	1.48935e+06	1.27744e+06	527306	1.51013e+06	1.85242e+06	1.33437e+06	1.57905e+06	1.67045e+06	3.25208e+06	2.20266e+06	2.04497e+06	1.97358e+06	2.19724e+06	2.02245e+06	2.10326e+06	2.14688e+06	1.70478e+06	1.76614e+06	1.77586e+06	2.27017e+06	1.77123e+06	2.95986e+06	2.43971e+06	801804	1.64268e+06	2.06123e+06	1.88688e+06	1.73675e+06	1.72642e+06	1.70907e+06	1.63883e+06	1.17337e+06	1.44264e+06	1.67596e+06	1.5991e+06	1.53198e+06	1.5999e+06	2.23772e+06	2.05424e+06	1.20556e+06	1.74199e+06	1.99376e+06	1.32572e+06	2.05563e+06
(5E,8E,10E)-12-Hydroxy-5,8,10-heptadecatrienoic acid	C17 H28 O3	280.204	1.049	171173	233109	418856	260008	110838	256281	443547	222850	294374	248458	410192	616113	288352	577990	939452	850109	319695	472836	472528	381789	684895	723241	389814	1.33964e+06	287017	167843	745596	294795	246598	346327	266048	361504	381713	175434	205815	335463	225625	309493	298154	1.11606e+06	2.12205e+06	476603	2.20731e+06	923762	385260	1.12736e+06
L-(+)-Citrulline	C6 H13 N3 O3	197.077	18.997	737211	917653	803080	420750	215289	600622	930445	666690	591029	960390	2.07831e+06	1.35537e+06	1.27116e+06	1.20516e+06	1.15833e+06	738951	747016	815948	876208	1.07063e+06	1.28466e+06	1.30655e+06	1.04345e+06	583379	865525	381083	935327	806726	1.18515e+06	896260	636649	1.10503e+06	825001	542290	716685	903370	695946	665212	797867	658925	1.12417e+06	695954	644706	769798	664569	884866
	C3 H9 N2 O5 P	184.025	17.697	1.55391e+06	1.00545e+06	1.40034e+06	702499	188715	975593	1.56091e+06	1.05058e+06	1.36024e+06	1.31094e+06	1.36003e+06	1.40248e+06	1.60777e+06	1.62831e+06	2.16821e+06	2.16838e+06	1.59243e+06	2.37218e+06	1.86817e+06	1.96196e+06	1.59274e+06	1.67124e+06	1.96081e+06	3.3666e+06	1.89528e+06	385908	964295	1.13689e+06	1.30768e+06	1.51057e+06	1.45485e+06	1.52997e+06	1.14244e+06	575223	972202	1.39532e+06	1.15928e+06	1.47569e+06	1.06222e+06	1.60437e+06	1.91569e+06	1.16148e+06	1.33206e+06	1.78883e+06	646150	1.38519e+06
	C4 H11 N5 O10 P2	350.997	13.525	1.38644e+06	1.28761e+06	845880	1.07075e+06	324684	1.27945e+06	1.62149e+06	1.05726e+06	1.30825e+06	1.42949e+06	3.23707e+06	2.09336e+06	1.86598e+06	1.89851e+06	1.718e+06	1.86654e+06	1.97594e+06	1.99063e+06	1.32298e+06	1.61283e+06	1.82203e+06	2.11797e+06	1.49948e+06	2.73537e+06	2.36139e+06	501528	1.49159e+06	1.66534e+06	1.58444e+06	1.7143e+06	1.60809e+06	1.4556e+06	1.43375e+06	996458	1.18717e+06	1.47143e+06	1.50282e+06	1.31582e+06	1.41982e+06	1.72e+06	2.06848e+06	996345	1.60079e+06	1.86533e+06	976307	1.75867e+06
[Similar to: Cytidine; ΔMass: -211.0950 Da]		454.181	3.117	277240	146108	139499	106315	5067.43	104602	187558	93423.8	141573	111164	1.78178e+06	350507	466490	827666	1.0502e+06	1.33242e+06	1.24449e+06	1.58131e+06	1.02549e+06	618242	823365	746141	1.20186e+06	2.0315e+06	874603	26619.9	463508	809110	160359	307500	248723	380604	228665	76660.5	185603	299344	232293	468925	259460	702852	1.62232e+06	213131	732221	531523	102363	810206
	C15 H34 Cl3 N4 O P	422.156	0.968	2.11765e+06	449924	342319	253999	90328.3	752137	457688	89907.6	254813	342507	1.27436e+06	1.46903e+06	696974	1.16143e+06	549925	52291.4	183325	221356	597364	892144	761330	195559	39831.4	656846	2.02172e+06	120510	226111	46246.3	1.08907e+06	1.01469e+06	425938	751139	651879	1.58774e+06	329264	221755	2.43013e+06	402390	180166	332930	57463.3	1.43041e+06	2.63696e+06	3.35419e+06	1.29725e+06	2.94666e+06
		244.088	4.256	598424	603215	600965	466650	238205	556621	749969	722244	730186	699613	886184	664070	838078	710864	1.15946e+06	1.058e+06	593858	972153	581959	956252	1.14484e+06	882682	732662	901658	708346	319359	550551	671551	476722	1.05274e+06	885290	951104	884538	540519	851993	1.4294e+06	806631	1.12387e+06	1.12865e+06	1.16539e+06	1.76639e+06	865856	1.34899e+06	1.54107e+06	736261	1.4803e+06
	C7 H11 N O9	253.043	1.449	818533	699819	476708	644594	1545.49	619436	411872	217123	176936	197445	909035	197773	202905	775414	338088	305356	384071	429139	501618	404670	600439	874918	653062	501149	82360.2	26823.4	744659	918643	115798	705510	535513	713556	647494	406363	521018	372722	286451	840165	321555	870968	808317	300968	363173	443275	226237	280518
1-Palmitoyl-2-palmitoleoyl-sn-glycero-3-phosphocholine	C40 H78 N O8 P	731.546	1.436	1.50666e+06	1.54504e+06	990550	1.55062e+06	284866	1.14349e+06	998571	965063	979264	722274	347817	518096	854994	1.07315e+06	772240	704403	558679	475631	767491	730705	1.1387e+06	967012	1.04751e+06	222611	182879	1.15161e+06	1.32089e+06	1.68936e+06	781549	1.35017e+06	1.45063e+06	1.85791e+06	1.58463e+06	1.64825e+06	1.66645e+06	1.41114e+06	1.69311e+06	1.56731e+06	1.23663e+06	1.28354e+06	793965	1.10804e+06	838064	998952	530600	837138
[Similar to: D-Fructose 1-phosphate; ΔMass: 16.9424 Da]	C7 H18 N O6 P	243.087	21.497	1.32986e+06	1.09189e+06	1.35486e+06	931736	445891	1.07691e+06	1.41187e+06	1.3175e+06	1.3263e+06	1.2659e+06	1.17896e+06	1.02482e+06	1.0001e+06	1.05384e+06	1.42131e+06	1.60978e+06	1.20521e+06	1.61996e+06	1.48753e+06	1.60298e+06	1.5299e+06	1.37518e+06	1.57497e+06	1.77501e+06	1.47388e+06	471847	1.01201e+06	933317	964043	1.53622e+06	1.15762e+06	1.69163e+06	1.2025e+06	822396	1.17743e+06	1.55548e+06	1.15734e+06	1.28387e+06	1.55324e+06	2.07082e+06	1.87393e+06	1.09474e+06	1.73435e+06	1.53748e+06	951468	1.65308e+06
[Similar to: L-Alanyl-L-proline; ΔMass: -32.8961 Da]	C3 H10 N O6 P S	218.997	10.813	92866.6	73484.9	117596	156421	2.1882e+06	87348.9	106601	169008	143057	80859.4	55858.4	64585.2	102396	65381.2	78639.7	107123	127647	57555.3	110712	30092.4	84136.8	81950.9	104355	80552.6	55541.2	1.51027e+06	84938.4	107916	76914.7	233119	68936	129381	109111	2.76958e+06	80028.7	148051	100266	75491	45275.8	159944	102732	2.43801e+06	170755	52667.2	2.50622e+06	144583
[Similar to: Taurine; ΔMass: -625.0745 Da]	C14 H41 N8 O13 P3 S4	750.089	7.739	1.55327e+06	1.51877e+06	1.20999e+06	995313	678874	1.45631e+06	1.30539e+06	1.65741e+06	1.40326e+06	1.41382e+06	684610	987802	961569	1.08093e+06	1.10863e+06	1.13329e+06	725801	1.00763e+06	930158	675335	1.182e+06	1.11552e+06	740984	2.14566e+06	1.81584e+06	861395	1.08904e+06	1.02444e+06	1.19199e+06	1.84687e+06	1.31076e+06	1.88489e+06	1.70923e+06	1.01237e+06	1.61082e+06	1.94652e+06	1.40445e+06	1.39996e+06	1.98411e+06	2.09279e+06	2.13093e+06	1.19147e+06	1.51035e+06	1.38704e+06	1.12935e+06	1.79151e+06
		114.03	6.883	64974.3	51428.5	84995.7	52369.1	12559.8	60458.4	82368.1	283750	126686	238286	382646	195287	117190	245481	351284	180336	148119	265751	657399	354696	211203	233292	479871	151853	245195	34208.2	102388	68302.7	76473.4	216001	118513	446263	168262	69480.7	390855	733491	83100.4	290170	110544	979764	709578	321023	460031	739068	283694	907160
[Similar to: Kynurenic acid; ΔMass: 45.0154 Da]		144.027	13.516	1.66531e+06	1.58763e+06	1.81568e+06	1.37625e+06	647448	1.7397e+06	2.10419e+06	1.53916e+06	1.67059e+06	1.88804e+06	2.84125e+06	2.06144e+06	2.19688e+06	1.93034e+06	2.17714e+06	2.09591e+06	1.89708e+06	2.64686e+06	1.91539e+06	1.86401e+06	2.24539e+06	2.53166e+06	2.00997e+06	3.40891e+06	2.30563e+06	834627	1.84466e+06	2.28464e+06	2.29525e+06	1.75764e+06	1.60209e+06	1.71245e+06	1.75893e+06	1.34314e+06	1.42687e+06	2.02231e+06	1.44703e+06	1.51853e+06	1.7088e+06	1.96368e+06	2.22397e+06	1.28447e+06	1.61333e+06	1.90903e+06	1.12728e+06	1.79078e+06
	C6 H12 N O7 P S	273.008	20.644	215721	167341	169630	97937.3	15706.8	97804	238017	279737	207840	342595	101948	158720	180127	121252	412808	381462	261250	354973	306696	286991	302298	136918	360092	248677	215259	35578.6	60885.9	76501.4	179094	297412	289087	328896	232954	102935	190230	305360	140191	204655	270498	335197	319710	241004	225690	319152	128307	328303
Dioleoylphosphatidylethanolamine	C41 H78 N O8 P	743.546	1.479	1.42017e+06	1.35061e+06	515374	1.14645e+06	37280.5	555328	622865	577847	690564	398117	167634	80988.3	402592	640133	302606	247486	154694	151179	310562	306888	623509	402011	474574	78597.3	18970.9	614089	904011	1.50692e+06	393243	1.12177e+06	943029	1.23779e+06	1.29925e+06	1.16198e+06	1.07859e+06	1.0096e+06	1.26747e+06	1.77287e+06	1.04146e+06	641471	352445	544842	306547	483797	356760	338478
	C3 H11 N9 O3 P2	283.047	2.266	1.05194e+06	1.06979e+06	1.04075e+06	842546	536152	1.02771e+06	1.18272e+06	1.16706e+06	1.19262e+06	1.11868e+06	1.31591e+06	1.24868e+06	978189	1.26265e+06	831494	999877	827419	1.06109e+06	823660	1.07841e+06	1.19035e+06	1.24372e+06	1.07669e+06	1.40443e+06	1.25895e+06	499872	724609	740670	652211	1.33358e+06	1.25427e+06	1.02594e+06	1.28784e+06	847031	1.00359e+06	1.65438e+06	954399	1.04033e+06	1.34582e+06	1.45796e+06	2.32877e+06	1.15363e+06	1.56854e+06	1.69545e+06	1.02076e+06	1.4095e+06
[Similar to: DL-Carnitine; ΔMass: -21.9816 Da]	C5 H9 N7 O	183.087	15.853	916489	642001	655141	441418	265432	550812	891436	871306	770307	921446	2.2373e+06	1.3194e+06	1.33946e+06	1.41405e+06	1.62261e+06	1.19598e+06	1.24419e+06	1.54397e+06	1.97758e+06	1.30885e+06	1.4309e+06	1.53736e+06	1.82078e+06	2.35519e+06	1.35412e+06	485121	1.29763e+06	1.03454e+06	1.3921e+06	968760	812317	860877	907209	545625	871598	1.21959e+06	968941	1.05851e+06	1.04335e+06	1.51059e+06	2.99429e+06	1.42909e+06	2.12714e+06	1.94918e+06	1.33104e+06	2.43527e+06
Vigabatrin	C6 H11 N O2	129.079	9.811	84246.6	131596	150960	82942.4	29028.2	81675.2	113108	86486.6	139692	107500	1.58227e+06	578939	567388	600761	244462	390307	393526	311072	265251	290344	259705	321526	379927	1.95746e+06	1.13217e+06	136458	960182	262056	647063	129184	116321	149749	83625.9	65034.8	92841.6	162983	133094	114021	141828	176331	1.25528e+06	257799	370292	501973	202784	462042
		752.555	1.382	1.06327e+06	1.21621e+06	488395	914425	53312.8	472450	564814	631442	704315	467038	207167	124119	363014	510285	318381	279261	187949	120911	304454	371685	629870	468277	536075	44000.4	18194.1	744542	1.01101e+06	878967	383330	761826	879377	1.28009e+06	930867	1.04129e+06	995974	981600	1.3998e+06	1.9328e+06	1.17702e+06	698449	322985	677340	343457	438338	313106	382384
	C10 H21 O18 P3 S4	649.882	10.53	1.38157e+06	1.50809e+06	1.44002e+06	948752	472752	1.22884e+06	1.63844e+06	1.15961e+06	1.52482e+06	1.26243e+06	1.21939e+06	1.47665e+06	1.54259e+06	1.62272e+06	1.33215e+06	1.3826e+06	1.01572e+06	1.39064e+06	1.55758e+06	1.61231e+06	1.31102e+06	1.23671e+06	1.49526e+06	3.311e+06	2.22375e+06	589195	1.17796e+06	1.46079e+06	1.52134e+06	2.04742e+06	1.6828e+06	1.87807e+06	1.8884e+06	1.13289e+06	1.62361e+06	1.96956e+06	1.63065e+06	1.83305e+06	2.08326e+06	2.27991e+06	2.9291e+06	1.71867e+06	2.10685e+06	2.78847e+06	1.37953e+06	2.08608e+06
	C8 H21 O6 P3	306.055	3.415	2.22551e+06	2.63772e+06	2.47767e+06	2.32326e+06	1.60062e+06	2.39099e+06	2.30169e+06	2.28019e+06	2.6474e+06	2.31799e+06	2.54181e+06	2.67996e+06	2.71848e+06	2.5099e+06	2.097e+06	1.87341e+06	1.28031e+06	2.17137e+06	1.50938e+06	2.09373e+06	2.37968e+06	2.67337e+06	1.88893e+06	2.31745e+06	2.534e+06	1.74445e+06	2.41848e+06	2.40986e+06	2.02143e+06	3.00705e+06	2.7794e+06	2.64816e+06	2.93676e+06	2.4025e+06	2.86587e+06	3.302e+06	2.58685e+06	2.85582e+06	2.94393e+06	2.69638e+06	3.0072e+06	2.24615e+06	2.29994e+06	2.80873e+06	2.34428e+06	2.65323e+06
N-Acetyl-L-glutamine	C7 H12 N2 O4	188.079	9.328	927253	691490	852200	581136	311286	730744	1.07663e+06	973147	1.0168e+06	965554	1.27396e+06	857600	978824	981755	1.39135e+06	1.58078e+06	1.07377e+06	1.45411e+06	1.47293e+06	1.52741e+06	1.46325e+06	1.52952e+06	2.06013e+06	1.87198e+06	1.2158e+06	408486	721407	611089	855912	885240	842580	1.02313e+06	753385	582440	828841	1.80076e+06	821183	1.26348e+06	1.01026e+06	1.24676e+06	1.41802e+06	798447	1.23431e+06	1.1534e+06	531167	1.37727e+06
Oxaceprol	C7 H11 N O4	173.068	4.226	78766.6	99002.6	124631	206113	39485.8	165750	176031	85284.1	121117	84409.3	446309	48524	57950.1	140225	212708	185891	107030	194686	89508.7	260251	186772	360649	172427	173758	11846.4	11050.9	145800	139742	17158.1	240522	58629.3	136834	145287	115213	88509.8	204966	123575	173577	74637.7	368627	718798	202594	311164	345978	128800	117708
	C16 H36 Cl3 N4 O3 P	468.161	0.969	1.90646e+06	405816	329720	208084	79612	657859	442841	79759.6	220461	330051	1.13948e+06	1.34739e+06	636216	1.0616e+06	461021	42108.8	173349	195841	556092	810065	690892	182423	27751.2	624848	1.90412e+06	112794	214563	35142	1.02204e+06	915839	388240	635879	603515	1.36593e+06	294188	183055	2.21118e+06	375148	159020	273608	39739.1	1.32599e+06	2.45305e+06	3.12089e+06	1.16782e+06	2.69129e+06
	C17 H15 N9 O9 S2	553.044	13.499	1.19221e+06	1.04594e+06	1.02491e+06	742293	201420	942067	1.23086e+06	738554	1.00251e+06	1.01078e+06	2.60489e+06	1.56617e+06	1.46217e+06	1.70505e+06	1.29643e+06	1.44432e+06	1.23314e+06	1.70514e+06	1.02755e+06	1.23846e+06	1.60159e+06	1.58585e+06	1.11606e+06	2.52928e+06	1.60671e+06	374390	1.10472e+06	1.25664e+06	1.1926e+06	1.26256e+06	1.14281e+06	1.16367e+06	1.04553e+06	850844	911560	1.12563e+06	1.06525e+06	1.01535e+06	1.15724e+06	1.47932e+06	1.43781e+06	795855	1.28216e+06	1.39297e+06	651973	1.13819e+06
[Similar to: Phosphatidylinositol-1,2-dipalmitoyl; ΔMass: -31.0595 Da]	C47 H80 N5 O6 P	841.585	1.322	1.86652e+06	1.77503e+06	1.00929e+06	1.50807e+06	826349	1.43187e+06	1.49252e+06	1.40125e+06	1.47184e+06	1.07916e+06	575657	864619	767801	698718	939897	1.15736e+06	906427	950226	649237	1.12979e+06	1.272e+06	1.1765e+06	1.30095e+06	356324	99016.4	1.13964e+06	810431	1.69841e+06	849035	1.52138e+06	1.68183e+06	2.37036e+06	1.20791e+06	1.78517e+06	2.19469e+06	1.73337e+06	1.91212e+06	1.52831e+06	1.48096e+06	1.58493e+06	1.22476e+06	1.07164e+06	1.38542e+06	1.29465e+06	1.05785e+06	1.3387e+06
[Similar to: Malonic acid; ΔMass: -0.0350 Da]		104.046	3.349	797381	966207	765054	634923	278811	630697	894050	305853	1.02901e+06	357949	1.24264e+06	666379	1.16907e+06	1.08675e+06	205577	1.24707e+06	1.22561e+06	1.0193e+06	480767	998670	1.21558e+06	1.43283e+06	711986	1.30574e+06	1.19965e+06	742010	2.3633e+06	1.19344e+06	703311	504765	702880	573038	864041	786203	546586	556198	1.14318e+06	712556	927592	713401	1.2423e+06	883810	1.10036e+06	965294	704818	832108
[Similar to: L-(-)-Malic acid; ΔMass: 18.0118 Da]		116.01	18.561	1.42283e+06	1.31483e+06	1.47979e+06	1.02095e+06	623388	1.26306e+06	1.61786e+06	1.07433e+06	1.29098e+06	1.31249e+06	1.70478e+06	1.62792e+06	1.73617e+06	1.74834e+06	1.6783e+06	1.83377e+06	1.46868e+06	2.06393e+06	1.54559e+06	1.66713e+06	1.74402e+06	1.9137e+06	1.78493e+06	2.54691e+06	2.05756e+06	722658	1.57751e+06	1.49162e+06	1.42464e+06	1.55705e+06	1.48082e+06	1.28254e+06	1.46488e+06	1.00359e+06	1.24497e+06	1.37259e+06	1.08666e+06	1.24157e+06	1.43931e+06	1.58321e+06	2.01308e+06	1.07602e+06	1.53736e+06	1.50441e+06	922606	1.48723e+06
(2S)-3-Hydroxy-2-phosphonylmethoxypropyl-cytosine	C8 H14 N3 O6 P	279.063	4.193	630786	555417	512556	438012	165402	536454	577992	588210	507804	622288	780466	666670	588946	648579	879516	1.14221e+06	560201	760684	517863	905463	991226	843417	699041	681545	503598	252768	465123	673825	439877	875589	729093	916759	780281	372127	749008	1.17874e+06	556273	1.04747e+06	836738	1.06189e+06	1.56205e+06	777623	979047	1.21373e+06	461157	1.36353e+06
[Similar to: Choline; ΔMass: -414.2140 Da]	C20 H49 N5 O6 P2	517.314	2.691	892935	860994	754935	633496	256736	749610	801276	1.01347e+06	1.04366e+06	898017	966769	1.13464e+06	1.09147e+06	1.05805e+06	1.69096e+06	1.51895e+06	902443	1.695e+06	1.03978e+06	1.31463e+06	1.85756e+06	1.66722e+06	1.31764e+06	805531	757548	355314	639008	539105	998739	748383	1.05108e+06	810050	1.02433e+06	570692	915127	1.06741e+06	646954	728013	905918	1.01129e+06	1.28556e+06	808468	746007	1.10383e+06	627134	1.21607e+06
	C10 H23 N O	173.178	1.83	78012.4	42019.6	34343.3	35926.4	20706.5	43849.8	18836.2	12632.8	17112.5	18779.8	36082.9	32699.3	48731.9	43029.7	34997.8	25992.8	21154.9	83447.3	28619.5	58525.1	61451.5	63983.8	47284.1	72158.2	32588.8	22021.6	31522.6	15713.6	41386.9	28594.4	56801.3	31204.6	54339	32137.4	19149.7	87053.5	22418.9	24221.6	22723	92692.9	50211	34490.3	32464.6	30741.3	86288	31081.4
		123.051	1.247	1.2946e+06	1.11132e+06	1.31177e+06	870535	582361	1.17408e+06	1.39935e+06	1.18517e+06	1.35241e+06	1.34627e+06	1.32813e+06	1.45708e+06	1.50322e+06	1.24787e+06	1.57904e+06	1.49176e+06	1.23179e+06	1.83071e+06	1.39819e+06	1.32839e+06	1.22249e+06	1.27747e+06	1.01866e+06	3.22223e+06	1.92389e+06	555300	991097	1.20185e+06	1.25787e+06	1.21438e+06	1.31839e+06	1.09785e+06	1.16353e+06	748700	1.01091e+06	1.31961e+06	1.08841e+06	991123	1.1747e+06	1.37211e+06	1.60056e+06	985971	1.34256e+06	1.56813e+06	933643	1.3332e+06
[Similar to: 3,5-Diiodo-L-tyrosine; ΔMass: 82.7827 Da]	C14 H14 N4 O7	350.085	3.52	1.95452e+06	1.93464e+06	1.89659e+06	2.29357e+06	2.49145e+06	1.98659e+06	1.88919e+06	2.29304e+06	1.80983e+06	1.9153e+06	1.79163e+06	1.77367e+06	2.09534e+06	1.68843e+06	1.72194e+06	1.78413e+06	1.58485e+06	1.34525e+06	1.45908e+06	1.57128e+06	1.8581e+06	1.68305e+06	1.58197e+06	1.37702e+06	1.50026e+06	2.30965e+06	2.15536e+06	1.90463e+06	1.79658e+06	2.32563e+06	2.31552e+06	1.93038e+06	2.17125e+06	2.52667e+06	2.01374e+06	2.59068e+06	2.53738e+06	2.24808e+06	2.63043e+06	2.12919e+06	2.15861e+06	2.85488e+06	2.74671e+06	2.72627e+06	2.39514e+06	2.6115e+06
[Similar to: D-α-Hydroxyglutaric acid; ΔMass: -81.9693 Da]	C3 H3 N8 O3 P	230.006	2.111	944608	571254	1.65299e+06	371822	132328	406016	1.7602e+06	825289	1.19717e+06	1.59495e+06	456990	1.90664e+06	2.08329e+06	1.61779e+06	1.9579e+06	2.16292e+06	1.0363e+06	1.7503e+06	1.84845e+06	1.67378e+06	2.0167e+06	996902	1.70485e+06	2.78165e+06	2.39522e+06	341005	1.12663e+06	1.15629e+06	2.08377e+06	1.90965e+06	2.0959e+06	2.31747e+06	1.3733e+06	502570	558504	1.84304e+06	1.16793e+06	706109	1.46969e+06	2.86431e+06	2.10762e+06	1.59728e+06	2.10559e+06	1.96385e+06	720658	2.27603e+06
		86.0353	2.139	1.94654e+06	1.52665e+06	1.82646e+06	1.29953e+06	538019	1.32322e+06	1.8315e+06	1.13679e+06	1.77842e+06	1.79088e+06	1.45601e+06	1.91828e+06	2.10903e+06	2.13722e+06	2.29545e+06	2.04568e+06	1.38871e+06	2.16259e+06	1.80529e+06	2.12337e+06	2.04911e+06	1.68274e+06	1.80261e+06	2.88011e+06	2.08342e+06	991935	1.76419e+06	1.75735e+06	1.97411e+06	1.56546e+06	2.0355e+06	2.33192e+06	2.12714e+06	1.30618e+06	1.93681e+06	2.19492e+06	1.90219e+06	1.99319e+06	2.39261e+06	2.0344e+06	2.51191e+06	1.8709e+06	2.61233e+06	2.60464e+06	1.04944e+06	1.82885e+06
DEHYDROASCORBIC ACID	C6 H6 O6	174.016	19.26	1.62096e+06	1.30026e+06	1.28221e+06	950654	336097	1.17351e+06	1.5593e+06	1.67788e+06	1.50381e+06	1.67738e+06	1.22176e+06	1.47357e+06	559067	1.71099e+06	1.88543e+06	2.17414e+06	793126	1.97211e+06	896194	657970	859682	1.61628e+06	2.5396e+06	1.9476e+06	673072	490202	1.31672e+06	1.33845e+06	578975	1.85479e+06	659974	1.82245e+06	1.46177e+06	791969	1.44144e+06	1.76283e+06	1.19744e+06	462023	1.4424e+06	1.46112e+06	1.78259e+06	1.10379e+06	1.19153e+06	1.3058e+06	1.01831e+06	1.28391e+06
4-Undecylbenzenesulfonic acid	C17 H28 O3 S	312.177	0.819	231604	205562	76926	107238	77574.8	194425	213129	125035	158753	78548.9	140616	317546	247465	219915	106854	80722.6	85324.8	66336.8	34507.8	66956	438020	253097	69671	133694	29748.1	39975	161323	221594	245144	465479	124051	150960	96905.1	131972	142489	247897	279081	624615	158327	216836	602287	148616	696924	211247	138804	84612.9
D-Ribulose 5-phosphate	C5 H11 O8 P	230.019	20.736	685752	638054	287150	183469	243621	193121	333846	343123	793573	334813	1.65855e+06	245593	248357	310792	1.31085e+06	1.23129e+06	814142	1.67174e+06	1.82445e+06	1.57808e+06	1.13968e+06	1.26105e+06	1.11644e+06	2.91237e+06	1.63565e+06	370741	209192	243963	1.01387e+06	1.01894e+06	876568	1.0947e+06	930981	469093	412523	1.08125e+06	1.34905e+06	403816	313379	1.03819e+06	710827	404561	718461	867104	1.08816e+06	855638
[Similar to: DL-Dipalmitoylphosphatidylcholine; ΔMass: -12.0001 Da]		745.562	1.152	1.3215e+06	1.46832e+06	1.15098e+06	1.2812e+06	220803	1.04713e+06	1.23866e+06	1.34695e+06	1.3297e+06	1.19477e+06	608634	418316	908781	1.21694e+06	866753	849376	696901	534559	926154	1.20007e+06	1.14802e+06	1.09328e+06	1.14285e+06	254201	194181	1.63651e+06	1.41734e+06	1.36752e+06	1.17498e+06	1.29114e+06	1.33089e+06	1.44501e+06	1.3529e+06	1.36599e+06	1.32408e+06	1.41855e+06	1.81311e+06	1.66105e+06	1.36979e+06	1.19015e+06	824640	1.31647e+06	710211	794924	806370	833044
	C4 H13 N5 O10	291.065	3.457	1.40935e+06	712339	1.73348e+06	1.48112e+06	1.17529e+06	1.44498e+06	1.4724e+06	1.711e+06	2.31015e+06	832911	1.48398e+06	1.35139e+06	1.97507e+06	1.76654e+06	1.50399e+06	1.37518e+06	926246	1.5252e+06	1.10692e+06	1.12969e+06	1.74524e+06	1.60107e+06	1.29804e+06	1.40087e+06	1.42309e+06	453935	1.72966e+06	1.45541e+06	1.20255e+06	1.90522e+06	1.68424e+06	1.6715e+06	1.73295e+06	1.79805e+06	1.75686e+06	1.99859e+06	1.79999e+06	1.5954e+06	1.77218e+06	1.81513e+06	2.63816e+06	1.71151e+06	2.12918e+06	1.9891e+06	1.53144e+06	1.81691e+06
	C12 H31 N10 O10 P S	538.168	3.413	1.37083e+06	1.61494e+06	1.47714e+06	1.33965e+06	580846	1.40537e+06	1.4653e+06	1.61712e+06	1.93427e+06	1.56375e+06	1.31749e+06	1.79658e+06	1.77847e+06	1.59473e+06	1.24994e+06	1.23728e+06	539667	1.51258e+06	1.08307e+06	1.53484e+06	1.48079e+06	1.53619e+06	1.23141e+06	1.80246e+06	1.88075e+06	754844	1.23227e+06	1.36159e+06	1.10644e+06	2.60806e+06	2.4069e+06	2.17935e+06	2.0412e+06	1.53076e+06	2.10095e+06	2.82366e+06	1.90995e+06	2.34715e+06	2.60359e+06	2.40063e+06	2.84236e+06	1.61645e+06	1.92803e+06	3.06838e+06	1.47824e+06	2.63528e+06
Estradiol enanthate	C25 H36 O3	384.266	0.843	982908	801475	763959	640580	284060	674417	834713	706720	834950	671462	341526	521009	565507	769688	1.05245e+06	1.02412e+06	1.15145e+06	1.10926e+06	1.10865e+06	1.08233e+06	1.10188e+06	1.163e+06	1.03735e+06	1.12799e+06	737339	450486	711836	901831	774144	889544	741420	1.07776e+06	981374	675175	838556	1.00823e+06	755544	999368	891829	846563	1.07191e+06	739200	698057	940155	456197	841285
N-acetyl-L-2-aminoadipic acid	C8 H13 N O5	203.079	4.658	671017	751984	666501	508902	219997	629002	478999	701904	880241	575639	652089	538059	862296	634570	1.02512e+06	892289	670268	985057	737923	853376	828493	924074	698405	1.1509e+06	886000	339638	413923	657571	563634	852130	929384	983944	920521	686805	733016	819192	1.01722e+06	985057	966474	1.16509e+06	1.53354e+06	727585	1.31264e+06	1.61799e+06	926499	1.19808e+06
[Similar to: Cytidine; ΔMass: -340.3007 Da]	C23 H55 N9 O4 P2	583.386	2.537	788350	551256	730001	893031	311453	809659	945595	795278	721688	886293	1.85353e+06	735800	925873	841591	1.11423e+06	1.32134e+06	1.14785e+06	1.05479e+06	1.21019e+06	1.01045e+06	1.11644e+06	1.15232e+06	955005	528270	560039	337377	588671	613673	893609	826295	815703	902398	713430	832455	873066	955280	748548	866272	732426	767054	806850	670466	632252	601075	429111	765242
	C36 H79 N10 O4 P	746.601	1.384	985152	800416	497680	784178	87725.6	656916	615764	559955	707969	668927	270787	202380	619157	640990	412579	395049	248362	232355	492182	486569	534189	467107	594835	65980.3	62501.7	599812	770616	1.21699e+06	465588	861249	539746	990849	940280	1.34574e+06	450249	946832	455190	1.11358e+06	907411	374768	315424	466982	207412	367011	294009	327263
[Similar to: Taurine; ΔMass: -126.0180 Da]	C5 H9 N5 O5 S	251.033	7.74	1.80175e+06	1.41385e+06	1.40179e+06	1.23433e+06	611817	1.37023e+06	1.53763e+06	1.66466e+06	1.64703e+06	1.46457e+06	1.08743e+06	1.20476e+06	1.33529e+06	1.37842e+06	1.28995e+06	1.36146e+06	1.00179e+06	1.25909e+06	1.2267e+06	1.02403e+06	1.43259e+06	1.27283e+06	1.02315e+06	2.4434e+06	1.9368e+06	918717	1.3535e+06	1.42684e+06	1.5202e+06	2.04317e+06	1.80809e+06	2.04586e+06	1.70494e+06	1.21166e+06	1.54791e+06	2.07323e+06	1.66166e+06	1.59256e+06	2.23927e+06	2.05379e+06	2.20402e+06	1.19753e+06	1.77568e+06	1.73497e+06	1.32886e+06	2.01777e+06
	C16 H32 N7 O9 P3	559.147	3.419	1.96811e+06	2.2696e+06	2.05202e+06	1.91095e+06	1.27878e+06	2.14074e+06	2.18203e+06	2.23185e+06	1.98565e+06	1.9064e+06	1.77246e+06	2.39105e+06	2.43513e+06	1.9823e+06	1.73672e+06	1.88961e+06	1.01254e+06	1.91738e+06	1.49552e+06	1.66902e+06	2.06858e+06	2.01755e+06	1.4227e+06	2.21367e+06	2.16315e+06	1.57279e+06	1.8717e+06	1.844e+06	1.687e+06	2.55796e+06	2.49221e+06	2.2956e+06	2.34289e+06	2.18891e+06	2.01967e+06	2.49106e+06	2.25917e+06	2.17098e+06	2.54524e+06	2.44296e+06	2.77139e+06	2.51869e+06	2.6126e+06	2.74681e+06	2.37931e+06	2.19953e+06
[Similar to: L-Cysteine-S-sulfate; ΔMass: 53.9802 Da]	C7 H N O3	146.996	7.9	1.24471e+06	2.23e+06	1.41444e+06	393161	1.65138e+06	2.09949e+06	1.31788e+06	1.35137e+06	1.47444e+06	1.48298e+06	1.49319e+06	1.82276e+06	1.18644e+06	888312	1.16647e+06	1.2405e+06	1.57283e+06	1.44289e+06	1.13038e+06	1.2582e+06	660503	1.58896e+06	1.07209e+06	1.13509e+06	932759	839126	1.00982e+06	1.44382e+06	2.40579e+06	1.22331e+06	1.29008e+06	1.32367e+06	1.11707e+06	399610	1.18109e+06	1.0749e+06	629915	1.04651e+06	1.34343e+06	1.05494e+06	1.95803e+06	149391	253560	1.79943e+06	1.2122e+06	2.79915e+06
[Similar to: DL-Glutamine; ΔMass: -0.0442 Da]		146.113	18.358	965284	926905	1.22527e+06	655638	275817	918623	1.10842e+06	819225	923123	810859	2.07786e+06	1.69803e+06	1.71923e+06	1.85754e+06	1.64679e+06	1.60221e+06	1.31873e+06	1.97559e+06	1.72008e+06	1.42021e+06	1.48392e+06	1.18974e+06	1.36626e+06	3.03379e+06	1.84222e+06	630318	1.43387e+06	1.54603e+06	1.64411e+06	1.34902e+06	1.15837e+06	799691	1.08409e+06	692597	803887	734639	805293	991755	917062	1.43789e+06	1.95369e+06	984385	1.28137e+06	1.52033e+06	973566	1.69924e+06
1-(1Z,9Z-octadecadienyl)-2-(4Z,7Z,10Z,13Z,16Z,19Z-docosahexaenoyl)-sn-glycero-3-phosphoethanolamine	C45 H76 N O7 P	773.536	1.353	1.15169e+06	1.24196e+06	471110	1.27121e+06	206102	530985	631150	494832	619858	300747	238452	218222	464571	552076	398451	231995	228171	236922	358345	354760	764620	553654	468878	136758	67583.6	576602	832605	1.11998e+06	446876	979408	1.12464e+06	1.19298e+06	1.24743e+06	1.06273e+06	1.10493e+06	900594	1.37362e+06	1.71853e+06	837312	796062	617204	736202	537565	629052	512029	482590
[Similar to: Xanthine; ΔMass: -57.9592 Da]	C9 H9 P3	209.993	3.018	743659	715417	863802	780196	356430	732098	763252	931869	880769	880200	710495	980104	902303	729219	765298	642572	573686	900188	726235	688068	822344	774238	600508	979799	764857	276779	687380	563084	660884	1.55555e+06	1.20541e+06	710084	713324	636243	686684	1.0202e+06	807029	484691	858482	1.84864e+06	1.46703e+06	1.13138e+06	2.33188e+06	1.2299e+06	760416	1.28362e+06
oxazolidinone	C3 H5 N O2	87.0324	19.433	1.27797e+06	1.03668e+06	1.27732e+06	740060	187255	971670	1.29955e+06	1.13588e+06	1.12915e+06	1.43817e+06	942487	962559	1.16861e+06	1.19948e+06	1.54533e+06	1.67798e+06	1.01093e+06	1.70449e+06	1.60906e+06	1.37426e+06	1.19795e+06	917317	1.44261e+06	2.19194e+06	1.29725e+06	306273	654970	1.11224e+06	972511	1.50166e+06	1.38631e+06	1.49329e+06	1.32176e+06	798293	1.16097e+06	1.39809e+06	578807	1.75153e+06	1.13929e+06	1.42097e+06	1.33626e+06	875221	750860	1.36576e+06	706523	958227
[Similar to: Oleic acid; ΔMass: -326.2259 Da]	C33 H64 N6 O2 S	608.482	0.92	918460	755213	954653	533551	210912	447543	1.04371e+06	936046	825947	851359	644652	782000	985143	960024	734308	685725	690925	640059	940327	618842	750049	746438	641634	1.39998e+06	974590	464114	811293	925463	976904	909843	1.14173e+06	787868	963067	304409	848192	1.24678e+06	608373	565487	1.08615e+06	1.25044e+06	1.13714e+06	751925	791613	1.09174e+06	485119	995023
		88.0259	1.082	358986	63455.7	33958.8	56425.1	23013.3	193374	63209	14901.9	56872.4	32153.4	340855	168906	70197.1	88704.3	128499	15265.8	19404.7	44630.5	71125.8	352442	124408	44255.7	16705.5	61641.8	404864	4040.21	16015.7	11848.3	49906.2	126368	60581.6	211109	89170.4	374422	38634.2	43531.9	378443	26253.2	28596.5	60128.3	21726.9	185636	730612	528932	308564	581326
	C8 H10 N4 O5 P2	304.014	10.966	1.88856e+06	1.67751e+06	1.71916e+06	1.58586e+06	1.3203e+06	1.52525e+06	1.69265e+06	1.39476e+06	1.66665e+06	1.4183e+06	1.87355e+06	1.41713e+06	1.50612e+06	1.89972e+06	1.02682e+06	1.16687e+06	1.08907e+06	1.3123e+06	1.17414e+06	1.64831e+06	1.42515e+06	1.66287e+06	1.37649e+06	93125.8	1.28817e+06	809407	1.54173e+06	1.53629e+06	851373	2.3675e+06	1.89066e+06	1.7633e+06	1.82879e+06	1.79672e+06	1.57676e+06	2.38253e+06	1.99856e+06	2.17825e+06	1.97552e+06	2.52418e+06	2.64073e+06	2.10808e+06	2.36634e+06	2.24035e+06	1.69706e+06	2.22818e+06
[Similar to: Phosphatidylinositol-1,2-dipalmitoyl; ΔMass: 555.4302 Da]	C8 H17 N O8	255.096	16.577	331158	208089	319550	153177	26829.8	223998	353169	223547	217439	376715	546852	319685	366274	372048	427500	647761	384505	503412	399853	363708	341977	380805	463949	1.15194e+06	552149	46225.2	205917	283950	295243	303741	277025	411190	293575	122282	223795	410706	296854	306719	344738	547704	668841	281318	458382	558732	173148	433071
[Similar to: Mevalonic acid; ΔMass: -23.9604 Da]	C3 H4 N6 O3	172.034	3.236	856847	1.02986e+06	926752	1.08027e+06	1.96871e+06	954169	819155	948407	900580	871153	832475	858930	896105	782993	792787	742776	862108	725980	726429	771461	917016	858930	832031	556985	648652	1.29271e+06	1.13529e+06	978062	853610	862388	788656	729586	894821	1.17157e+06	944300	1.01835e+06	981070	856476	1.0553e+06	844114	543455	1.10156e+06	1.05695e+06	859683	1.23017e+06	931127
	C7 H15 N O7 S	257.057	9.067	318047	404707	391580	265638	77179.1	362332	567068	505038	539624	535404	98437	213981	206569	151147	431512	528228	251916	431460	434144	334835	480475	327239	375264	718356	496743	83707.1	150483	222748	348488	516753	420853	453322	625604	210997	511751	535448	345639	400639	718522	1.17324e+06	794546	436784	716592	812460	360798	912419
		129.003	13.49	1.3344e+06	1.22984e+06	2.37795e+06	1.65392e+06	445766	1.78201e+06	1.38323e+06	1.10415e+06	1.96021e+06	1.29486e+06	2.31196e+06	1.28551e+06	1.57778e+06	1.41169e+06	1.52009e+06	1.26464e+06	1.80813e+06	1.77393e+06	1.56047e+06	1.47134e+06	1.23533e+06	1.54256e+06	1.31693e+06	1.97108e+06	486101	761544	1.62429e+06	1.33808e+06	1.13105e+06	1.48766e+06	2.02986e+06	1.76797e+06	1.43381e+06	1.00361e+06	1.26173e+06	1.54353e+06	1.69323e+06	1.6706e+06	1.31677e+06	1.34282e+06	1.28597e+06	830261	1.10634e+06	1.24791e+06	1.07207e+06	1.10755e+06
		821.607	1.353	759475	839434	498053	751464	128444	459046	530876	534575	479089	409898	218321	235265	454502	445983	313377	275035	180194	144417	311510	303191	512328	392196	421546	98420.7	90019.6	704038	685159	974676	497732	840524	960114	1.06521e+06	962481	1.29026e+06	1.0196e+06	847630	915690	1.51984e+06	855979	533508	349627	595847	306416	435927	278222	369732
stearoylcarnitine	C25 H49 N O4	427.366	1.909	336069	467817	218892	283233	139368	343292	415242	208408	407961	256344	1.54255e+06	552336	729837	799649	511443	601690	896754	558575	490364	438947	865867	1.15497e+06	527067	506132	362991	399008	778158	433650	398853	218763	597650	599430	377283	374402	300739	368932	356490	354767	307506	448101	623261	322140	282461	281812	181677	300109
[Similar to: Uric acid; ΔMass: 1.0040 Da]	C6 H6 N3 O P	167.024	2.094	1.55686e+06	1.5938e+06	1.23285e+06	1.17847e+06	533942	1.34988e+06	1.23668e+06	1.15371e+06	1.02621e+06	976869	1.57959e+06	1.41934e+06	1.70467e+06	1.62305e+06	1.19675e+06	1.27873e+06	947232	1.31092e+06	1.06538e+06	1.03482e+06	1.46689e+06	1.09587e+06	1.39841e+06	1.98769e+06	1.66621e+06	924703	1.38351e+06	1.71017e+06	1.37734e+06	1.54307e+06	1.24434e+06	1.53729e+06	1.59986e+06	951029	1.24432e+06	1.27265e+06	1.11288e+06	1.51815e+06	1.28598e+06	1.48305e+06	1.88407e+06	865216	1.39497e+06	1.27922e+06	954373	1.90756e+06
	C4 H11 N7 O3	205.093	6.659	467346	379170	641009	298204	62539.1	309099	453314	346133	530150	424318	607267	438227	565561	552279	913017	887985	942085	1.06376e+06	671748	878296	820553	875300	904949	1.08174e+06	840261	164632	491056	306369	446845	442408	495225	476285	511974	333250	364923	850103	523239	427129	527864	630212	1.18499e+06	496769	653056	800749	409186	818382
3-Oxotetracosanoic acid	C24 H46 O3	382.345	0.905	50426.4	36213.8	24507.1	47528.1	15177.3	51752.6	31024.5	49404.9	31479.6	58441	27735.9	26516.9	29278	29466.3	164220	101106	260438	187134	72349.1	164976	234347	214135	236288	32894.9	26099.8	19818.3	24964.2	56155.5	25317	39485.7	32433.9	48146.8	38420.9	29616.5	41777	58038.6	28417.4	56351.3	39378.6	28360.4	42282.7	28661.1	31914.1	40671.9	23561.5	46675.6
[Similar to: Cytidine; ΔMass: -5.9866 Da]	C7 H7 N9 O2	249.072	3.087	870587	727893	745521	568727	145583	684174	872682	719734	846428	764814	1.80561e+06	1.17532e+06	1.34083e+06	1.27058e+06	1.59877e+06	1.65388e+06	1.4867e+06	1.8557e+06	1.28471e+06	1.23815e+06	1.48628e+06	1.53494e+06	1.56402e+06	1.90894e+06	1.30396e+06	288587	1.10842e+06	1.09629e+06	936952	1.06323e+06	931612	979284	869700	533225	745987	1.19878e+06	876034	853579	1.05754e+06	1.52294e+06	2.26073e+06	972269	1.69829e+06	1.54147e+06	692822	1.62036e+06
[Similar to: Xanthosine; ΔMass: 132.0082 Da]		152.067	3.906	1.27844e+06	1.43347e+06	1.19176e+06	988815	389523	1.1471e+06	990811	1.0915e+06	1.36859e+06	1.01662e+06	764569	861521	1.42363e+06	821468	812417	871513	516282	956019	563996	1.08074e+06	1.22144e+06	924108	620311	1.87201e+06	1.59022e+06	603513	905255	1.26498e+06	1.10137e+06	1.40908e+06	1.48841e+06	1.20532e+06	1.6947e+06	1.13924e+06	914475	1.13731e+06	1.30565e+06	1.37478e+06	1.58112e+06	1.87168e+06	1.28578e+06	900819	1.56392e+06	1.97209e+06	1.15818e+06	1.20587e+06
[Similar to: Pyridoxine; ΔMass: 18.0497 Da]	C3 H N7 O	151.024	17.679	1.26615e+06	835787	1.21965e+06	585653	169723	804965	1.33782e+06	890951	1.11502e+06	1.11354e+06	1.33765e+06	1.20476e+06	1.30325e+06	1.36504e+06	1.98047e+06	1.94926e+06	1.67571e+06	2.01367e+06	1.56399e+06	1.73749e+06	1.45242e+06	1.4308e+06	1.8512e+06	2.11081e+06	1.39445e+06	334527	707842	914485	985168	1.04832e+06	1.11837e+06	1.20382e+06	909696	474998	830958	1.06922e+06	939695	1.25906e+06	764777	1.16616e+06	1.26264e+06	961784	1.04072e+06	1.3325e+06	495684	1.13823e+06
[Similar to: Glycylproline; ΔMass: -3.0299 Da]		175.115	21.99	1.13592e+06	716604	995216	797959	265482	812449	951238	786646	786392	940057	1.62883e+06	1.02161e+06	1.11882e+06	1.24631e+06	2.2595e+06	1.82004e+06	1.86648e+06	2.14187e+06	1.80956e+06	2.0519e+06	1.66672e+06	1.82773e+06	1.95115e+06	1.58692e+06	1.20253e+06	273421	1.20637e+06	1.08488e+06	843509	959436	835137	985185	937190	653906	867053	987290	725252	769606	629011	1.05556e+06	1.21393e+06	1.12376e+06	942726	1.00164e+06	786357	1.05968e+06
D-4-PHOSPHOERYTHRONIC ACID	C4 H9 O8 P	216.003	2.208	174192	334002	366926	131319	56078.5	220629	385455	340994	384456	354385	534378	263678	252349	279591	155199	456995	195296	237783	121633	149068	498176	298588	647191	350994	210736	126395	205367	267088	215185	245899	203011	228388	359868	240081	273345	434237	356682	373944	467628	479231	291261	277535	448738	354142	201167	248442
	C37 H74 N3 O2 P	623.55	0.859	334697	545781	288396	391565	6396.23	97690.5	282784	184042	283384	160290	71772.8	27193.7	208741	232472	124169	85872.1	24381.6	28518.1	134152	85667.5	237282	104265	180048	5892.23	5856.49	462248	566935	675349	358114	476047	563144	536988	434021	503869	692130	481240	514314	953664	657666	481589	113880	241722	105751	136665	88879.8	158320
[Similar to: 3,5-Diiodo-L-tyrosine; ΔMass: 305.8493 Da]	C7 H N3	127.018	7.739	1.86599e+06	1.55146e+06	1.69487e+06	1.41786e+06	861939	1.44296e+06	1.72674e+06	1.67103e+06	1.67665e+06	1.51564e+06	1.2718e+06	1.4567e+06	1.52785e+06	1.54932e+06	1.53679e+06	1.55257e+06	1.26137e+06	1.59682e+06	1.51508e+06	1.28233e+06	1.59362e+06	1.39834e+06	1.33469e+06	2.50501e+06	2.02741e+06	1.1585e+06	1.50617e+06	1.64542e+06	1.69699e+06	1.95502e+06	1.8934e+06	1.9836e+06	1.70366e+06	1.34323e+06	1.63908e+06	2.04029e+06	1.82749e+06	1.69919e+06	2.08269e+06	2.07053e+06	2.23764e+06	1.42161e+06	1.82429e+06	1.86742e+06	1.45566e+06	1.99755e+06
2-Deoxy-5-O-(hydroxy{[hydroxy(phosphonooxy)phosphoryl]oxy}phosphoryl)-beta-D-erythro-pentofuranose	C5 H13 O13 P3	373.955	13.555	805439	1.48838e+06	1.86205e+06	1.28846e+06	526525	1.55305e+06	1.69937e+06	1.14414e+06	1.55037e+06	1.59779e+06	2.21807e+06	1.6754e+06	1.9632e+06	1.59025e+06	2.10983e+06	2.12996e+06	1.99152e+06	2.11309e+06	1.75227e+06	1.4308e+06	1.9191e+06	1.3463e+06	1.13072e+06	2.06164e+06	1.74989e+06	607995	1.99274e+06	1.99382e+06	1.48819e+06	1.67634e+06	1.15848e+06	1.61394e+06	1.59382e+06	1.15137e+06	987983	1.03079e+06	927053	583917	1.02643e+06	1.00439e+06	983825	563121	910100	1.22402e+06	578842	663109
[Similar to: Cytidine 5'-diphosphocholine; ΔMass: 22.7852 Da]	C23 H48 N O6 P	465.322	2.362	426996	434218	336213	416308	154038	271214	318043	290581	349834	389898	553661	266700	344374	434439	362106	375206	398361	298110	475812	427172	611743	550371	471303	111031	163300	203611	369702	453256	224530	654960	537373	534685	811349	677695	582230	609848	501483	615400	456277	333599	285033	246894	214573	202434	238297	261709
terpendole E	C28 H39 N O3	437.291	2.499	739440	475429	532243	710405	215299	577212	657310	544854	532174	639396	648527	445496	457222	469414	672916	664288	626500	870308	703528	865169	857489	797764	836828	435780	468576	283792	487728	494786	439924	794353	669348	804144	627931	675567	691122	799530	571841	722285	694261	755788	566754	451173	572221	511374	325673	727270
		111.991	20.164	740646	603429	698472	543089	254966	906486	986852	949140	1.01428e+06	1.71801e+06	145586	282630	281618	256894	559697	606864	376620	752146	807850	583635	482049	523610	597963	475414	260752	108670	187426	255482	215771	752500	804009	815388	1.32228e+06	443028	694555	820683	507024	764947	629721	413387	411480	325333	325702	464924	250913	365815
		79.9918	3.864	226705	247157	224101	301198	89734.9	280432	229325	261648	315431	157431	767084	151435	142577	292592	196914	172866	85827.7	244018	115592	407466	309630	397018	254473	215128	77238.9	34503.9	270277	251899	45596	612626	239384	277841	303987	258383	277861	450328	280711	367264	366433	440744	412355	255936	613131	346164	200451	359301
[Similar to: Caffeine; ΔMass: -0.0110 Da]	C7 H10 N6 O	194.091	2.236	1.875e+06	1.64823e+06	1.67116e+06	1.66035e+06	661245	1.22189e+06	1.88755e+06	1.14956e+06	1.49626e+06	1.44317e+06	2.0159e+06	948399	1.61203e+06	1.97081e+06	1.53624e+06	1.61073e+06	1.56844e+06	1.10297e+06	1.38656e+06	1.5073e+06	1.69987e+06	1.63208e+06	1.57069e+06	1.23426e+06	1.30674e+06	867604	1.45236e+06	1.48653e+06	1.48387e+06	2.11054e+06	1.97311e+06	1.853e+06	1.57217e+06	1.77278e+06	1.74005e+06	1.92016e+06	2.08433e+06	1.91777e+06	1.89607e+06	2.4307e+06	1.58505e+06	1.54995e+06	1.28979e+06	1.94814e+06	1.34665e+06	1.531e+06
	C5 H5 N6 O P3	257.974	10.503	1.7928e+06	1.70472e+06	1.70827e+06	1.29038e+06	814275	1.61186e+06	1.70496e+06	1.50321e+06	1.75003e+06	1.71242e+06	1.48386e+06	1.63978e+06	1.79958e+06	1.71495e+06	1.60212e+06	1.72467e+06	1.32228e+06	1.72465e+06	1.77595e+06	1.86312e+06	1.81556e+06	1.66304e+06	1.91498e+06	2.73709e+06	2.20602e+06	985699	1.43049e+06	1.57051e+06	1.61749e+06	2.25461e+06	1.90238e+06	1.96742e+06	1.95685e+06	1.36324e+06	1.78711e+06	2.13194e+06	1.89435e+06	1.89595e+06	2.21424e+06	2.39485e+06	2.52428e+06	1.61881e+06	2.1047e+06	2.03763e+06	1.55723e+06	1.99849e+06
		73.0533	1.764	511894	412355	293223	382548	201458	315406	496367	447886	868576	319305	671689	409730	338656	698965	730101	439866	260125	829234	369187	676291	712902	877575	653150	597916	253644	96851.7	534839	307863	172088	1.0687e+06	406112	479032	650929	393693	663747	1.11314e+06	300013	627330	998595	1.02378e+06	1.02289e+06	640013	1.00833e+06	667149	320828	866855
	C6 H4 N4 O3	180.028	2.104	143635	147963	155338	300702	109457	258654	226462	91874.9	95826.8	98582.1	209009	45278	42011.1	147788	136303	133164	71664.2	113500	109986	152500	120685	181846	87751.5	181842	10737.6	11826.4	176144	206324	10728.8	270146	89096.2	146924	202200	189759	147379	164618	170861	148919	92519.2	292610	339655	202482	279485	281616	177246	119608
[Similar to: Cytidine 5'-diphosphocholine; ΔMass: 314.1132 Da]	C3 H3 N4 O3 P	173.994	2.296	888491	790096	1.50745e+06	987766	992061	1.21981e+06	1.41686e+06	1.31139e+06	1.07478e+06	1.37865e+06	1.38311e+06	1.83312e+06	1.61449e+06	1.32362e+06	1.66586e+06	1.56813e+06	1.57775e+06	1.83617e+06	1.28416e+06	1.51839e+06	1.45603e+06	1.38082e+06	1.26242e+06	2.06835e+06	2.05997e+06	964491	1.10356e+06	347012	1.51115e+06	891085	852993	662713	791481	704240	795118	1.10686e+06	667202	428564	1.02811e+06	1.79684e+06	1.97928e+06	2.15849e+06	2.71711e+06	2.33237e+06	2.14736e+06	1.87286e+06
Isopropyl myristate	C17 H34 O2	270.257	0.943	714468	724375	703553	740735	591120	854151	701793	670912	558419	555394	932060	697891	765446	827002	862025	784693	1.18298e+06	947986	787771	923490	998144	875247	895647	667447	499580	573693	755446	950309	706946	805789	693035	828147	758506	743367	842400	801816	822304	832225	704460	797131	930909	544377	547593	646667	509651	589414
	C16 H5 N9 O3 P2	433	13.514	1.11311e+06	876446	955137	754832	217135	920484	1.21101e+06	778952	1.06744e+06	1.09251e+06	2.42402e+06	1.32337e+06	1.6111e+06	1.49662e+06	1.3536e+06	1.31793e+06	1.35457e+06	1.48412e+06	970007	1.16907e+06	1.28785e+06	1.60392e+06	1.09093e+06	2.1134e+06	1.69896e+06	347873	1.06553e+06	1.23841e+06	1.13425e+06	1.29918e+06	1.24689e+06	1.10429e+06	1.09908e+06	737058	877030	1.07097e+06	1.19564e+06	1.04418e+06	1.08544e+06	1.28933e+06	1.50623e+06	738928	1.19564e+06	1.48909e+06	696390	1.28462e+06
[Similar to: Oleoyl-L-α-lysophosphatidic acid; ΔMass: -334.2524 Da]	C33 H70 N8 O12	770.511	0.95	1.532e+06	1.34758e+06	870618	1.26817e+06	570466	799991	1.067e+06	1.19834e+06	912328	660728	331215	606759	647121	914420	508714	414865	337824	392582	328655	319568	886054	629280	682786	339565	326067	899529	1.1971e+06	1.14997e+06	688589	1.37772e+06	1.38785e+06	1.6749e+06	1.6132e+06	1.40801e+06	1.69011e+06	1.55242e+06	1.62204e+06	1.64886e+06	1.52378e+06	1.14761e+06	732774	920084	741990	935124	740801	727402
		145.876	2.068	992582	1.1131e+06	1.14553e+06	949863	1.77314e+06	1.24331e+06	1.19932e+06	1.27937e+06	1.2852e+06	1.20264e+06	1.64849e+06	2.01517e+06	1.49605e+06	1.35907e+06	1.16726e+06	1.12571e+06	1.0546e+06	1.44848e+06	753231	1.04728e+06	1.23528e+06	1.31066e+06	1.00998e+06	1.24796e+06	1.39089e+06	1.02196e+06	985753	672831	1.16607e+06	1.05383e+06	1.18169e+06	972451	1.01652e+06	835817	910963	1.30201e+06	964200	729116	1.13369e+06	1.22463e+06	1.75704e+06	1.5414e+06	1.87291e+06	2.03744e+06	1.93716e+06	1.72001e+06
	C20 H3 Cl2 N2 O18 P S2	723.793	10.427	1.17244e+06	1.10408e+06	509900	475321	337386	854890	1.0412e+06	1.13944e+06	1.41199e+06	1.4442e+06	13003.3	1.14959e+06	778839	248663	1.15068e+06	988676	39363.7	1.14463e+06	84319.3	39013.2	44088.9	988353	454396	43027.2	1.28568e+06	452379	865821	815795	988234	1.48669e+06	1.02973e+06	1.23835e+06	822472	308874	1.14793e+06	1.69304e+06	1.11263e+06	959736	1.01659e+06	1.53402e+06	2.68172e+06	1.48511e+06	1.29565e+06	1.9165e+06	958804	1.26719e+06
[Similar to: cis-4-Hydroxy-D-proline; ΔMass: -241.0204 Da]	C10 H22 N4 O5 P2 S	372.079	18.944	1.87672e+06	1.76927e+06	1.5388e+06	1.32914e+06	812228	1.60923e+06	1.94207e+06	1.7444e+06	1.5702e+06	1.74608e+06	1.65696e+06	1.69494e+06	2.01995e+06	1.65354e+06	1.51532e+06	1.64834e+06	1.32366e+06	1.78216e+06	1.4169e+06	1.61151e+06	1.57754e+06	1.45982e+06	1.42206e+06	2.68068e+06	2.18063e+06	1.15869e+06	1.60081e+06	1.75601e+06	1.7349e+06	1.90568e+06	1.59636e+06	1.62976e+06	1.86531e+06	1.37319e+06	1.42751e+06	1.48446e+06	1.66011e+06	1.67239e+06	1.81798e+06	1.64286e+06	1.66033e+06	1.23223e+06	1.4529e+06	1.68635e+06	1.37163e+06	1.48838e+06
		433.001	13.937	393086	598941	35099.2	749285	203003	40778.8	1562.22	585799	1.05805e+06	1.07921e+06	2.35469e+06	89643.6	15197	1.49218e+06	1.17067e+06	1.31512e+06	1.35457e+06	1.46391e+06	997120	1.19605e+06	1.26626e+06	518287	225172	461245	1.68342e+06	310915	953100	39610.5	247117	25388.4	1.23328e+06	364686	352334	732618	33339.6	1.01011e+06	1.19079e+06	450277	966411	489668	1.50623e+06	737113	400544	585703	9136.76	1.27578e+06
		334.888	10.571	667156	623338	559094	461432	186481	548623	717622	572670	661150	684477	592987	577392	699473	556791	533038	648618	410445	558555	474997	651161	541446	524045	542818	2.66748e+06	823277	294160	543606	471322	620138	810233	756288	726439	694658	471641	595271	796307	702519	680454	773049	895300	1.06704e+06	655603	845020	952705	523803	852255
DL-2,6-Diaminopimelic acid	C7 H14 N2 O4	190.095	17.905	452954	378371	536221	300888	74840.1	390758	598506	343734	465721	394598	361068	432623	552694	443678	864296	1.01103e+06	811483	1.09953e+06	944804	1.07439e+06	1.19003e+06	891976	1.10939e+06	960891	623790	130887	422676	563121	428366	537860	531430	441146	472390	269544	373386	560659	290255	542088	427442	511816	567153	368757	377256	565885	267911	389635
Uric acid	C5 H4 N4 O3	168.028	11.469	163765	110084	136480	71420.7	5032.07	83305.6	146961	105636	157038	112813	490396	324458	310685	262984	642736	740598	900911	613918	420658	446802	678446	767367	767954	529148	217838	39660.4	164145	122022	397363	177446	156040	167866	128286	59614.3	1568.6	195402	4755.58	160417	190523	2497.18	2408.09	4110.04	2512.08	2643.32	4589.49	5717.84
	C39 H84 N O13 P3	867.514	0.851	585803	631474	398986	332494	163117	307351	650226	528474	534442	434266	150006	310266	304979	463228	448519	325406	522108	527769	338588	365971	620282	789664	565789	570269	376031	179336	404693	380345	361602	805165	547115	628166	644298	335282	656954	951117	500004	656080	717011	542272	1.08719e+06	687073	642228	787459	483759	715939
[Similar to: Cytidine 5'-diphosphocholine; ΔMass: 156.7840 Da]	C23 H41 N	331.323	1.57	161469	307367	1.21178e+06	530290	305910	113036	1.50653e+06	1.16546e+06	1.36498e+06	781485	982211	1.04421e+06	1.22124e+06	271101	200623	165868	665551	201384	147155	284477	723229	578974	378770	75060.9	420837	119890	92373.6	96523	1.00504e+06	100261	645891	184794	503723	653001	304516	1.81657e+06	110414	630135	280420	1.29013e+06	203536	189536	167768	476817	251975	101573
[Similar to: L-Threonic acid; ΔMass: -195.0399 Da]	C11 H9 N9 O4	331.077	3.412	1.16257e+06	2.21081e+06	1.05018e+06	1.2977e+06	1.09512e+06	1.21432e+06	1.1217e+06	1.20887e+06	2.17499e+06	1.18359e+06	1.05851e+06	1.59756e+06	1.25232e+06	1.94246e+06	1.00264e+06	859374	827041	1.0899e+06	1.07822e+06	1.04025e+06	914223	1.02502e+06	975545	1.90118e+06	1.91555e+06	1.82772e+06	1.02157e+06	1.06563e+06	1.02366e+06	1.5713e+06	1.93591e+06	1.65884e+06	2.04e+06	1.36806e+06	1.78437e+06	1.14972e+06	1.36664e+06	1.38818e+06	1.01039e+06	1.18088e+06	909075	881176	634874	1.31774e+06	872706	1.47059e+06
Carnosine	C9 H14 N4 O3	226.106	20.105	1.96411e+06	355298	475848	453145	120869	578064	519106	512328	456517	543000	501483	413521	656079	552846	286791	358451	264515	496603	754690	570516	500925	564869	556851	918709	445329	149740	305616	469644	354535	430311	550034	374804	328935	376557	262100	552683	476434	495708	458849	327612	479172	345008	270269	526830	281548	301636
	C20 H48 N8 O7 S	544.335	2.161	644104	634894	542208	450447	217330	638729	645020	427392	682023	750579	1.40984e+06	894220	808033	558877	1.06563e+06	917004	966962	1.51237e+06	1.12053e+06	832644	1.14746e+06	946197	828972	1.4568e+06	667836	291044	427894	668278	609829	582266	707192	670423	750433	381918	461857	822673	741467	564564	746383	1.12416e+06	1.01632e+06	453053	976273	889189	581418	637993
		600.509	0.903	415356	286781	146510	248534	8589.46	46196.8	111951	42131.8	101916	45490	17874.8	15007	57064.8	102139	43818.7	13008	66067.6	15212.6	43269.7	19324.4	128274	102412	74161.1	18616.6	14771	157148	126502	470757	58072.7	237389	159237	314601	208219	579719	245613	156713	413164	510777	145738	146933	19244.7	168693	37380.9	70655.9	34552	102704
Adenylthiomethylpentose	C11 H15 N5 O3 S	297.089	1.438	566715	342717	464433	281038	304573	474994	456360	338599	490635	375371	751783	641095	694269	567360	546593	547944	619010	938921	409539	433003	605118	800210	377222	1.5243e+06	556606	113976	381281	295041	331061	534168	438351	323211	402935	262072	264738	462694	370628	237892	432401	432492	848240	351366	803579	649234	343352	746492
[Similar to: 3-Methylcrotonylglycine; ΔMass: 0.0373 Da]		157.037	18.944	1.79038e+06	1.17364e+06	1.57819e+06	1.2609e+06	662722	1.54764e+06	1.23082e+06	1.04611e+06	1.18211e+06	1.1985e+06	1.07755e+06	1.21505e+06	1.77576e+06	1.59359e+06	1.42894e+06	1.30124e+06	847770	1.64811e+06	1.39448e+06	1.46599e+06	1.34334e+06	1.3171e+06	1.10607e+06	2.60849e+06	1.99266e+06	865872	1.45348e+06	1.30393e+06	1.06948e+06	1.24494e+06	1.76784e+06	1.79049e+06	1.3152e+06	911907	1.51023e+06	1.54267e+06	1.65169e+06	1.64644e+06	1.6562e+06	1.26709e+06	1.80452e+06	1.39689e+06	1.53157e+06	1.25536e+06	940346	1.48552e+06
Myristic acid	C14 H28 O2	228.209	0.971	1.18627e+06	964685	1.00179e+06	928150	845414	1.41768e+06	1.10016e+06	1.08415e+06	1.03234e+06	1.02915e+06	2.01091e+06	1.5828e+06	1.64145e+06	1.70474e+06	1.50453e+06	1.74608e+06	1.74648e+06	1.78625e+06	1.32058e+06	1.89469e+06	1.38068e+06	1.65991e+06	1.62083e+06	2.09501e+06	1.59049e+06	1.09986e+06	1.51681e+06	1.5994e+06	1.57535e+06	1.25541e+06	1.01021e+06	1.07807e+06	1.20758e+06	1.04286e+06	1.05205e+06	1.01498e+06	942122	1.31376e+06	1.06232e+06	1.23893e+06	2.18965e+06	1.12438e+06	1.32099e+06	1.44934e+06	969944	1.47622e+06
	C7 H21 N3 O4 P2 S	305.073	5.686	233206	298325	188461	269243	114308	197490	233443	203661	262178	232823	725923	1.73081e+06	1.47913e+06	2.13593e+06	148811	151257	62919.4	189273	129608	150974	202724	199422	135852	2.41551e+06	2.53967e+06	845519	2.08043e+06	1.51457e+06	882741	431029	1.19863e+06	698399	697360	247788	504209	758539	563329	916080	591980	248954	1.25432e+06	185650	168618	370337	151897	322523
[Similar to: Cytidine; ΔMass: -42.0576 Da]	C11 H19 N5 O4	285.143	3.136	942128	755387	667923	673644	217967	732441	853512	669470	768896	681249	1.88059e+06	1.03115e+06	1.12197e+06	1.21178e+06	1.614e+06	1.74707e+06	1.95774e+06	1.73642e+06	1.63169e+06	1.17692e+06	1.33183e+06	1.23327e+06	1.65662e+06	1.76797e+06	1.39071e+06	453515	1.26623e+06	1.77517e+06	1.12378e+06	953689	912183	1.09785e+06	776175	704210	808175	874206	885744	1.31229e+06	783508	1.28066e+06	1.70621e+06	1.18392e+06	1.21032e+06	1.20829e+06	836077	1.33356e+06
[Similar to: 4-Guanidinobutyric acid; ΔMass: -23.9494 Da]	C3 H3 N7 O2	169.035	19.208	2.24715e+06	2.15197e+06	2.1851e+06	1.90131e+06	1.17777e+06	2.06138e+06	2.13208e+06	2.06606e+06	2.15552e+06	2.01727e+06	2.23002e+06	2.30327e+06	2.3635e+06	2.15568e+06	2.01675e+06	1.95784e+06	1.91968e+06	2.02074e+06	1.9592e+06	1.88319e+06	1.88302e+06	1.91024e+06	1.78993e+06	2.30534e+06	2.58565e+06	1.67269e+06	2.22489e+06	2.32259e+06	2.3287e+06	2.17369e+06	2.04923e+06	2.21867e+06	2.24276e+06	1.81918e+06	2.08809e+06	1.91437e+06	2.00145e+06	2.07809e+06	1.96613e+06	2.04112e+06	1.92439e+06	1.64123e+06	1.83902e+06	2.14183e+06	1.43578e+06	1.99188e+06
		119.91	0.892	410184	869341	691922	662212	32928.3	466213	692044	849835	903529	692749	495693	731861	731915	735417	646594	1.14656e+06	19624.2	914479	842160	1.10367e+06	424600	59819.9	853693	956213	485491	552791	823506	751651	782479	1.00619e+06	1.04025e+06	897852	878188	474167	1.14944e+06	1.09343e+06	631803	963066	1.01806e+06	822230	1.37439e+06	456606	418999	443299	374836	295945
[Similar to: Glycylproline; ΔMass: -24.9811 Da]	C5 H7 N7 O2	197.066	9.101	407252	360642	511482	318299	141517	341120	515592	454396	438247	517474	686541	499116	592650	587847	644358	788043	542237	601791	620432	723039	725689	761319	724893	854625	620686	198080	469353	365426	534288	483186	451788	459494	403725	334958	457535	843754	442635	579635	694570	964758	1.59879e+06	885204	968280	894221	593858	948611
	C4 H8 N6 O3	188.066	6.677	383253	275179	533490	252163	52845.1	264396	373718	249957	420482	337512	491152	359584	484618	475684	749751	733794	679814	867319	555399	710900	746905	805724	706663	798813	694086	152838	438990	254189	352348	346672	406893	398991	411991	279130	320600	754465	454793	454898	480250	526868	1.1214e+06	454804	551952	654677	404282	774970
	C4 H13 N P2 S	169.025	15.562	1.04965e+06	805729	1.21239e+06	1.17787e+06	700001	979011	1.40902e+06	996883	1.17607e+06	1.40403e+06	293223	1.02435e+06	1.33187e+06	1.37319e+06	1.47478e+06	1.77264e+06	1.4752e+06	2.17661e+06	1.04672e+06	1.50768e+06	1.4153e+06	2.26947e+06	1.15197e+06	2.49998e+06	1.49804e+06	428173	1.31868e+06	1.27827e+06	1.89141e+06	1.34631e+06	1.39647e+06	1.42711e+06	1.16362e+06	710120	948179	1.2896e+06	1.1267e+06	1.29225e+06	1.39783e+06	1.20788e+06	1.74687e+06	960457	1.15408e+06	1.29894e+06	762966	1.06129e+06
[Similar to: Oleic acid; ΔMass: -299.1146 Da]	C23 H53 N9 O4 P2	581.37	2.566	719514	626244	675850	534538	509008	686318	882273	734498	650953	929479	824819	619736	1.15579e+06	505488	833271	764808	989337	853276	947579	839188	1.07721e+06	800531	872096	958461	551183	680647	600625	940416	657842	816365	784886	708250	650559	590299	588952	768475	427863	892806	863265	589591	1.0365e+06	484208	903626	464891	449535	613026
[Similar to: Dopamine; ΔMass: -182.8032 Da]	C8 H3 O7 P3 S	335.882	10.471	1.40045e+06	1.24286e+06	1.18959e+06	957498	509690	1.19339e+06	1.46161e+06	1.21901e+06	1.35191e+06	1.36019e+06	1.17478e+06	1.10825e+06	1.47248e+06	1.39421e+06	1.01109e+06	1.22396e+06	897847	1.29262e+06	1.13211e+06	1.18262e+06	1.2836e+06	1.04451e+06	1.00353e+06	2.25473e+06	1.58857e+06	648468	1.12521e+06	1.06495e+06	1.27959e+06	1.64214e+06	1.58758e+06	1.5553e+06	1.40005e+06	1.04964e+06	1.26202e+06	1.63127e+06	1.52115e+06	1.5634e+06	1.76494e+06	1.85668e+06	2.28716e+06	1.57369e+06	1.81691e+06	1.861e+06	1.26531e+06	1.65138e+06
	C20 H33 Cl O2	340.217	0.929	663049	527523	803202	442146	273898	335315	827485	626392	670104	595866	689557	743600	717663	776945	508070	416659	795107	600254	485838	343159	656550	801791	529244	1.07705e+06	742578	444493	777529	686080	733857	590598	822115	790849	787998	413602	811109	1.15282e+06	475136	763274	897956	735201	802429	490741	724680	963460	484984	803326
1-(2-Deoxypentofuranosyl)-5-methyl-2,4(1H,3H)-pyrimidinedione	C10 H14 N2 O5	242.091	1.511	174523	115897	115190	123181	62752.7	135223	185534	180652	196353	164028	258326	263668	236644	208514	722175	879734	817920	765420	500009	644399	594178	738545	644907	236894	244563	80175.5	176277	170896	209515	173903	196278	208619	142792	105990	157612	320539	181394	147978	239380	463318	1.40438e+06	788554	781518	779691	427645	811568
9-Pentofuranosyl-3,9-dihydro-1H-purine-2,6-dione	C10 H12 N4 O6	284.076	8.122	311335	379751	320525	271643	115929	366889	242439	441969	558642	445991	228250	148076	168599	149695	472482	502913	404281	687778	559371	627769	591426	774014	539960	351983	247388	119557	167411	200270	166177	500168	379997	402501	471328	317503	346389	643020	399403	378247	494326	1.02758e+06	1.51239e+06	632960	1.25667e+06	981150	564135	1.09449e+06
	C9 H7 Cl N O P	210.996	2.11	1.58095e+06	1.37858e+06	1.54332e+06	1.04995e+06	326932	1.21341e+06	1.62427e+06	1.39796e+06	1.4785e+06	1.37441e+06	1.48042e+06	1.6555e+06	1.83338e+06	1.66629e+06	1.76235e+06	1.90937e+06	1.43995e+06	1.69419e+06	1.62919e+06	1.59641e+06	1.6116e+06	1.38987e+06	1.51471e+06	2.52273e+06	2.10244e+06	728274	1.42411e+06	1.46741e+06	1.72656e+06	1.80063e+06	1.67647e+06	1.85048e+06	1.5867e+06	1.02987e+06	1.49093e+06	1.80689e+06	1.60209e+06	1.6811e+06	1.64323e+06	2.04024e+06	1.96784e+06	1.27181e+06	1.85066e+06	1.7441e+06	944254	1.74087e+06
	C35 H73 Cl N3 P	601.521	0.887	837936	325217	139117	499691	8120.79	76747.9	149228	105417	190061	27510.9	11501	14188.2	14852.9	46540.6	40107.9	12788.1	98919.9	8535.07	44903.8	18302.6	182007	191426	100043	17600.9	13965	39984.3	50509.5	274092	17336.7	331086	149728	299573	138462	449045	212561	177114	549770	618520	142944	177857	14346.5	115392	28995.3	44257.4	20013.1	81636.3
deoxyuridine	C9 H12 N2 O5	228.075	1.683	801859	657914	573262	453751	235288	697047	726813	752892	831288	757433	912307	1.04161e+06	1.11743e+06	1.07539e+06	963161	1.20547e+06	787265	1.09047e+06	796230	831401	888598	723993	801689	1.17363e+06	1.81863e+06	473217	794004	731980	1.02114e+06	930492	942352	963575	787651	516091	744389	1.14291e+06	954710	895866	1.02513e+06	1.11585e+06	2.36571e+06	956329	1.18608e+06	1.63675e+06	997340	1.21188e+06
		182.067	16.628	1.04392e+06	780521	1.04777e+06	760526	315931	938070	1.04849e+06	930826	924327	1.11136e+06	686518	822607	880704	724213	1.17566e+06	1.17135e+06	870678	1.20397e+06	1.15802e+06	1.08869e+06	960996	1.07159e+06	953895	1.6587e+06	1.17632e+06	334205	682872	922955	806541	1.06514e+06	1.02812e+06	1.24564e+06	991093	675907	946387	1.13373e+06	1.02721e+06	1.04746e+06	1.08017e+06	1.20966e+06	954111	590173	1.02034e+06	978318	531621	876954
2-Oxo-4-phosphonobutanoic acid	C4 H7 O6 P	181.998	10.568	296811	341768	193059	397319	333178	352177	325148	192666	377042	334412	1.3385e+06	486931	207706	533878	665676	916868	829978	929145	924505	815892	582270	559647	950290	712352	145480	117141	502935	331411	176349	529789	409857	187796	344582	264461	343027	448713	546780	528284	364845	443556	1.54057e+06	887704	1.30026e+06	1.08164e+06	806381	1.42997e+06
2-Acetamido-2-deoxy-D-glucitol	C8 H17 N O6	223.106	4.747	785203	1.31124e+06	684276	767842	371271	614574	649583	1.23338e+06	137693	664008	120975	637592	1.4972e+06	136096	726677	1.26299e+06	768892	222339	616191	666848	233362	666978	355745	287826	230105	327491	391756	759791	1.10392e+06	1.75367e+06	935001	228043	1.01935e+06	141047	746846	267955	244092	1.71602e+06	247484	1.45386e+06	1.19035e+06	545807	1.0982e+06	1.62369e+06	118514	1.63579e+06
	C38 H79 N5 O2 P2 S2	763.517	0.899	1.02816e+06	1.48792e+06	803853	1.03879e+06	199307	635440	687821	713964	762202	603618	281164	307095	583050	671167	406990	258745	227953	185711	448937	315837	726674	561486	542875	146741	9353.91	1.37239e+06	1.13562e+06	1.19979e+06	782450	1.01726e+06	1.28767e+06	1.48966e+06	1.05398e+06	1.72699e+06	1.4361e+06	1.45463e+06	1.23453e+06	1.71686e+06	1.16175e+06	915139	436047	886753	386313	639129	498480	486511
	C51 H76 Cl N S	769.542	2.056	931552	965982	812945	1.15969e+06	365524	710271	744451	766654	913696	596355	505686	505068	525843	974793	439801	461436	367249	338813	461634	501742	628895	531708	533081	345636	328880	531275	904430	1.02647e+06	489927	1.08433e+06	878739	1.039e+06	1.1105e+06	999048	1.1896e+06	984070	1.16464e+06	1.28245e+06	1.01468e+06	986934	650588	681306	506473	763012	480233	940548
	C6 H11 N O5 S	209.035	1.748	1.42489e+06	1.14138e+06	882045	712720	344475	917767	1.08863e+06	927783	809870	588775	427933	811840	804030	896099	679534	1.01299e+06	702592	863003	534082	600623	981490	911433	904767	1.20462e+06	577681	211538	536943	998238	529263	1.28071e+06	1.08232e+06	1.2994e+06	1.20826e+06	827708	983389	1.46296e+06	1.35683e+06	1.19527e+06	1.16397e+06	1.42731e+06	1.9584e+06	1.0043e+06	2.02693e+06	1.52106e+06	940838	1.39699e+06
	C9 H18 N O11 P	347.063	20.358	234330	797757	646646	163469	170086	528132	958518	550936	951017	990104	195636	514269	697483	582101	551423	747207	238161	1.01251e+06	610740	229614	367557	223870	562942	2.10932e+06	811240	264805	766506	416537	674825	631795	789130	717973	1.14795e+06	251427	368079	437148	361693	868471	1.28199e+06	374698	1.18671e+06	402894	765584	776381	330426	570779
[Similar to: DL-Dipalmitoylphosphatidylcholine; ΔMass: -38.0519 Da]	C39 H81 N9 O4 S	771.614	1.154	673152	710971	613420	1.08302e+06	157905	887945	642087	481925	681032	748979	290350	265228	673843	627826	713251	930814	796888	436757	655561	846905	801530	758043	731238	109364	110142	472293	557106	873822	470123	573739	562509	772846	610753	795576	679884	677854	706900	740373	522298	442049	486203	808377	293861	537226	462241	449056
7-O-Phosphonohept-2-ulose	C7 H15 O10 P	290.041	20.719	232137	188319	272241	172576	35398.7	178592	310762	322279	298378	308308	237653	217967	196303	305109	352006	258362	196044	322381	566865	345319	245508	262187	387750	438035	291344	40339.9	199179	221313	78608.4	347995	316109	452058	327514	140168	399161	494843	211358	387473	283647	1.0294e+06	678675	394169	689017	832269	315185	799790
		735.567	1.455	736368	741555	378320	475256	40200.7	267237	425226	404422	526325	373277	140137	26163.1	267197	391046	248112	232771	111179	116383	265622	283921	348760	257115	373400	38626.1	21184.8	657767	610054	935371	365102	763373	789737	849857	729097	850497	779927	687958	1.03928e+06	1.1479e+06	771965	539672	194335	362352	169857	280635	171858	263914
4-Imino-1-(beta-D-ribofuranosyl)-1,4-dihydro-3-pyridinecarboxylic acid	C11 H14 N2 O6	270.085	3.403	1.34999e+06	1.42442e+06	1.39405e+06	1.27092e+06	710403	1.43515e+06	1.41872e+06	1.45624e+06	1.63377e+06	1.37222e+06	1.37828e+06	1.5765e+06	1.68251e+06	1.48139e+06	1.26695e+06	1.25656e+06	827774	1.50989e+06	1.20625e+06	1.47866e+06	1.47157e+06	1.51363e+06	1.19897e+06	1.60163e+06	1.6337e+06	880033	1.25086e+06	1.4189e+06	1.19437e+06	1.9359e+06	1.81742e+06	1.8238e+06	1.77325e+06	1.31631e+06	1.73802e+06	2.14975e+06	1.67344e+06	1.90594e+06	1.98487e+06	1.89728e+06	2.18445e+06	1.58929e+06	1.59471e+06	2.13658e+06	1.37183e+06	1.81741e+06
Incadronic acid	C8 H19 N O6 P2	287.068	15.484	42894	23414.3	45643.8	15242.6	3383.76	29654.2	57021.9	191157	64059.9	126484	168855	67426.4	47682.6	105533	136336	92510.3	92756.9	142499	390035	207087	95539.1	84259.5	312302	68684.7	100317	5702.92	17705.8	25256.5	31988.6	117072	62055.6	186126	89982.2	17001	163725	243391	49056.6	114471	49129	461876	382935	184183	293431	472727	85467.4	469946
[Similar to: cis-4-Hydroxy-D-proline; ΔMass: 0.0189 Da]		131.039	3.804	636057	605057	585984	391222	214904	420828	639998	687938	802754	969912	310208	554870	578109	424935	963353	786226	385012	936761	539594	694284	768623	514289	703751	584863	429537	194125	316935	399523	368441	1.14979e+06	847196	917208	1.00499e+06	451668	781224	1.08801e+06	619131	953512	1.02424e+06	814674	935686	623701	791783	934123	510993	864960
fenamiphos	C13 H22 N O3 P S	303.107	4.223	374910	368478	399565	278351	120914	344478	457924	498071	363530	458530	470610	397121	483420	394313	683630	661828	459967	582410	419524	503460	765624	518621	507121	509270	348039	156416	298499	395808	347948	645144	449204	633802	515650	309777	499198	876830	485664	660261	703447	707282	1.07611e+06	497935	726891	821153	420360	919168
[Similar to: Betaine; ΔMass: 1.0122 Da]		116.067	9.107	304946	252011	396903	214489	89028.1	251126	381435	331568	309379	336702	560970	351335	438232	479999	586171	719374	618555	596162	588529	737645	606933	603238	681190	755136	521485	152067	309557	247131	395552	327970	258548	306157	309913	212930	316664	541232	283140	365927	409812	509868	1.00253e+06	507596	605937	523575	306251	685520
[Similar to: Phenylethanolamine; ΔMass: 17.0072 Da]		120.077	5.979	311004	303673	432528	240880	118725	295284	340949	300575	321426	319795	363474	307144	274156	288204	380072	500111	467795	569935	457528	477316	485171	565580	501627	543674	377846	118972	266845	176508	243232	250179	351869	397075	285514	208262	252106	568353	332025	431606	430447	480451	790433	399924	470829	566375	378083	611711
	C18 H2 Cl N4 O18 P S3	723.794	10.552	1.17244e+06	1.10408e+06	509900	475321	337119	854890	1.0412e+06	1.16243e+06	1.41199e+06	1.4442e+06	496413	1.14959e+06	778839	1.00891e+06	1.15068e+06	1.54438e+06	607244	1.14463e+06	992473	1.73854e+06	1.07878e+06	988353	794039	44012.3	1.28568e+06	384521	865821	815795	988234	1.48669e+06	456861	1.23835e+06	822472	308874	1.13295e+06	1.69304e+06	1.11263e+06	188589	1.01659e+06	1.53402e+06	323151	1.36856e+06	1.29565e+06	2.0892e+06	35948.8	1.26719e+06
L-Theanine	C7 H14 N2 O3	174.1	17.031	474582	325608	578186	277678	72739.7	308068	428494	325638	459115	373648	956109	494391	704482	871554	849193	857996	583994	1.22837e+06	659695	932569	835501	555990	868285	1.93729e+06	753607	160581	479530	454810	439976	363227	367961	523882	346852	150820	316077	390242	205141	362144	315525	405864	678684	296212	338983	513156	267299	440021
		89.0462	19.423	502969	655548	804762	509105	118150	655519	789114	738877	479047	797519	619332	654599	753811	705406	821365	985561	379733	971649	920371	809413	758558	594482	876505	1.13455e+06	731112	167554	455626	732686	560480	933125	1.24164e+06	917890	823902	540175	660846	734675	720907	1.04751e+06	777927	1.18915e+06	1.11616e+06	717410	647637	880267	706318	631261
	C23 H16 Cl N4 O15 P3 S4	843.839	10.511	1.03234e+06	963942	1.00035e+06	567006	304233	803468	682320	794749	1.12009e+06	1.03025e+06	561796	912334	900048	662207	766661	950228	710199	969834	726956	876199	811140	933362	687599	2.3249e+06	1.16778e+06	405609	781379	946900	1.04698e+06	660055	909450	1.35395e+06	1.30069e+06	561953	1.02687e+06	1.32251e+06	1.1209e+06	1.03557e+06	1.39598e+06	1.66701e+06	883088	1.01135e+06	1.40818e+06	988353	967644	1.1357e+06
	C38 H82 N3 O10 P3	833.522	2.129	1.19095e+06	1.03417e+06	795980	1.20669e+06	364180	821476	771935	812425	769205	584660	516955	541782	698308	1.13957e+06	404163	507253	309971	423996	487794	405560	675660	671506	523703	338682	291527	634909	984299	1.28657e+06	736517	1.33554e+06	889046	970777	1.32995e+06	1.28943e+06	1.16157e+06	1.07325e+06	848511	1.08275e+06	870308	950579	798823	889729	588409	862958	635684	598324
	C8 H14 N2 O3 P2	248.048	5.985	105528	113725	178546	106311	33908.6	108808	167003	142218	175898	267296	95543.9	88050	92213.5	98110.1	193466	192402	159542	247270	276892	197087	168747	186981	221026	168449	178905	55717.6	94212.7	77043.5	99354.1	119652	127794	161653	231444	88243.6	216266	219398	101503	188612	137761	316481	247040	152516	248371	318392	137985	274053
[Similar to: Taurine; ΔMass: -86.0307 Da]	C5 H5 N7 O3	211.045	7.387	455624	331491	502388	282472	218377	358577	491331	534635	378977	447056	393542	365184	357789	348505	662791	540473	510906	612079	659843	447070	876773	465049	638478	515028	384160	348430	439787	312338	475815	332301	383126	494617	331927	337689	333187	650196	389816	355864	477124	457126	369881	328823	332240	389273	325825	418706
	C6 H5 N O3 S	170.998	1.683	639220	649425	393883	296617	109544	235811	573525	571598	599492	721728	258451	417695	480614	316628	467574	427870	236144	413273	307538	310580	785436	370482	512127	420718	455251	238241	239226	385102	408835	824027	711925	803049	534962	387482	515494	844396	566604	922020	1.17814e+06	439397	561710	319493	430627	714489	338822	459177
	C21 H44 O5	376.318	0.899	66676.8	29012.5	21468.9	43423.2	10055.4	26014	20232.7	16068.1	11620.6	13030	30698.7	23283.6	18356.9	21728.6	18323.3	22305.3	15682	36534.4	18711.7	30497.8	27858.2	53361.7	30539.3	44731.8	17096.6	10727.7	19570	31828.6	16228.5	20657.8	21601.8	16300.2	23029.4	17092.6	16510.7	29658.6	26191.6	15298.4	23989.5	33158.6	15907.1	10733	11377.1	18104	26185.3	11599.6
[Similar to: 2-Oxoglutaric acid; ΔMass: -72.0153 Da]	C7 H12 N2 O2 P2	218.037	4.663	139414	243373	198608	166781	64775.1	162866	167519	423434	319804	427856	193132	150748	172755	156220	229891	188645	127070	279715	393531	407605	180726	231049	386391	202901	245821	81529.6	178977	225810	122586	277740	319999	472036	516182	177249	475779	619371	185713	461767	341582	692577	1.07113e+06	396363	638276	719264	406950	605544
Vitamin C	C6 H8 O6	176.031	2.145	508696	434528	467978	452349	266673	500218	527340	510506	570178	540494	497166	323482	310177	404548	435951	445858	342842	526910	413129	660544	535068	454898	601933	810338	252568	242035	418872	352134	283988	642875	389033	517346	732736	482094	680866	626914	480314	453550	511722	580444	552662	335609	655077	472050	361977	494527
	C2 H4 N4 O7 P2	257.955	10.475	807834	545836	626574	630650	167859	655526	644544	465838	564633	389723	603964	499268	515069	821482	353002	371014	232767	432876	226965	390852	462522	650472	419423	714495	296273	158260	555710	552977	365812	806495	520707	553846	560614	377740	433385	584761	569460	586107	484484	733835	651900	283467	561962	505087	184610	512991
Guanidinoethyl sulfonate	C3 H9 N3 O3 S	167.036	8.281	302505	248005	293351	261201	107250	262693	372879	273241	341555	283832	420309	467390	515309	598868	676499	761605	496661	721459	717029	435778	583540	462470	454543	1.19974e+06	673522	195148	484040	424247	448320	502037	403478	357188	446639	231906	358741	403971	353989	418065	502926	589274	1.74874e+06	473933	971517	628332	624485	1.42366e+06
	C6 H13 N O9	243.059	16.642	1.05768e+06	1.28413e+06	1.12131e+06	983481	621649	950837	979581	1.05471e+06	1.39956e+06	1.09008e+06	655435	1.08546e+06	956287	1.25549e+06	988165	917347	875642	989801	963490	877010	846456	861666	835943	1.76494e+06	1.44565e+06	919736	724084	893324	912906	1.06741e+06	1.30984e+06	1.52899e+06	1.53426e+06	913191	1.32617e+06	441228	1.05282e+06	1.1076e+06	985695	1.00537e+06	624686	599363	661426	991130	559126	1.00488e+06
[Similar to: Adenosine; ΔMass: 131.1960 Da]		135.901	2.105	1.38098e+06	1.25295e+06	1.40844e+06	1.15544e+06	970999	1.00779e+06	1.11044e+06	1.12574e+06	1.0874e+06	1.31227e+06	1.33122e+06	1.30209e+06	1.37479e+06	1.55393e+06	1.37133e+06	1.50259e+06	1.07456e+06	976192	1.60232e+06	1.41734e+06	1.31723e+06	1.46539e+06	1.44794e+06	469596	1.27477e+06	951736	1.25068e+06	1.06825e+06	1.52354e+06	1.10196e+06	1.17021e+06	1.10271e+06	1.24131e+06	1.10195e+06	1.09951e+06	1.19941e+06	1.17441e+06	971536	1.08422e+06	881774	995042	705898	539591	874304	776190	1.09503e+06
[Similar to: Fumaric acid; ΔMass: -58.0048 Da]		174.016	18.808	603974	666564	421090	360295	145277	471232	298860	724022	476741	709442	370550	599691	562318	570960	279542	396063	657816	769672	446827	439695	545844	523231	815081	664111	244324	197831	476926	494343	442351	842405	646588	399228	598723	337325	561188	415189	490060	702218	317264	367672	1.78819e+06	409833	631360	1.64662e+06	714891	384999
	C3 H8 N3 O3 P3 S	258.95	10.656	140640	202204	107533	115266	362044	1.54657e+06	141750	463589	655789	377896	1.75606e+06	110162	49425.4	1.98193e+06	756360	917089	563661	975887	816905	1.26975e+06	1.06644e+06	1.55728e+06	690416	1.97565e+06	1.0266e+06	368920	734999	371319	70477	1.70808e+06	998666	1.33528e+06	683260	866483	988007	1.46706e+06	1.25641e+06	1.43551e+06	1.02778e+06	1.73206e+06	1.62799e+06	702292	1.29549e+06	1.12236e+06	478311	1.34762e+06
	C2 H7 Cl N2 P2	155.977	2.052	554133	1.10287e+06	868101	726228	1.65065e+06	860464	971020	1.15361e+06	1.15549e+06	977322	1.09407e+06	1.40192e+06	1.24833e+06	1.09887e+06	959729	1.07569e+06	982367	1.02343e+06	762767	876745	848100	1.05388e+06	741203	1.10943e+06	1.16093e+06	1.14238e+06	884167	552894	1.00448e+06	1.02036e+06	1.08158e+06	1.0874e+06	878169	997176	1.00739e+06	1.2902e+06	893050	794863	1.20269e+06	1.22496e+06	1.37777e+06	1.34493e+06	1.68499e+06	1.56395e+06	1.58268e+06	1.31288e+06
2-[3-carboxylato-3-(methylammonio)propyl]-L-histidine dizwitterion	C11 H18 N4 O4	270.132	19.224	122560	86253.5	77158.1	68860	11079.3	106155	120565	111864	111276	65572.8	450594	52666.4	30767.1	70302.8	159841	122142	65149	172979	127528	314874	188668	121910	259035	53562.9	41785.5	6453.75	39491	37025.8	16854.8	278215	42088.4	106275	94325.9	79634.4	79095.6	83668.8	56894.3	70030.5	50343.1	156092	89208.1	105306	214734	110442	55360.1	128625
N-Acetyl-L-glutamine	C7 H12 N2 O4	188.079	8.901	635794	463716	621294	367177	192247	498981	735007	639292	665953	645538	885721	601232	700407	656156	897013	1.11044e+06	775547	979807	1.01476e+06	1.04229e+06	980315	1.03821e+06	1.45438e+06	1.21373e+06	815940	262794	471432	430104	575793	544435	557349	692144	506681	362885	519447	1.11078e+06	551201	769403	648997	811300	13361.5	1398.33	10609.1	754728	2120.29	862612
O-{Hydroxy[(2R)-2-[(9Z)-9-octadecenoyloxy]-3-(palmitoyloxy)propoxy]phosphoryl}-L-serine	C40 H76 N O10 P	761.523	1.119	1.11167e+06	1.242e+06	730263	1.09284e+06	192574	726716	629690	727309	842020	553942	243537	283387	609113	633855	352309	258573	247561	180090	380474	283370	665083	542585	515000	137636	143918	1.23596e+06	1.06413e+06	1.12182e+06	742395	1.16191e+06	1.3673e+06	1.49158e+06	1.05419e+06	1.51939e+06	1.52776e+06	1.39489e+06	1.37739e+06	2.20226e+06	1.44849e+06	972605	415941	824002	355212	542111	385211	426083
3-Hydroxy-3-methylglutaric acid	C6 H10 O5	162.052	17.144	148501	140672	151415	77098.4	32794.7	122995	116061	134032	105962	148962	103501	121196	188726	122098	1.68435e+06	129697	106798	136169	147879	209067	138785	105554	108996	225337	202247	46958.7	101076	149388	155559	133663	117297	105418	105423	66710.1	90673.5	80253.3	77377.6	83884.2	98040.9	108632	157543	45588.8	60741.9	80746.5	58910.2	129456
[Similar to: D-Glucose 6-phosphate; ΔMass: -97.9774 Da]	C6 H16 O13 P2	358.007	20.856	429658	217310	415404	281689	5315.96	278445	649663	296524	561542	384882	359389	131534	389244	583231	704725	739329	307200	808016	1.01319e+06	1.0301e+06	562540	490431	822756	1.10746e+06	431705	4580.91	220489	446995	102538	1.02765e+06	695220	1.10204e+06	520569	154317	438249	891366	561445	746054	663941	1.5372e+06	1.25054e+06	561515	1.19056e+06	1.33148e+06	384210	1.41584e+06
Homo-L-arginine	C7 H16 N4 O2	188.127	21.728	171374	84651.2	399664	98647.8	23512.6	104607	209242	261555	107231	144791	402137	226784	431642	426767	403200	340388	407499	263674	345699	311434	336939	306442	337761	841280	384690	61861.9	214923	193205	168474	152143	108205	131534	117649	74248.2	237929	179933	102098	218527	165256	186183	481163	177831	171167	124519	115109	230667
alpha-Ketoglutaric acid	C5 H6 O5	146.021	17.792	1.61049e+06	1.55166e+06	1.54673e+06	1.3622e+06	681526	1.4886e+06	1.56099e+06	1.28441e+06	1.49203e+06	1.48903e+06	1.38541e+06	1.48741e+06	1.56327e+06	1.51624e+06	1.3124e+06	1.49267e+06	1.31487e+06	1.53771e+06	1.28672e+06	1.40568e+06	1.41237e+06	1.37423e+06	1.5274e+06	1.58178e+06	1.55873e+06	1.00237e+06	1.53235e+06	1.55019e+06	1.63914e+06	1.51263e+06	1.68169e+06	1.48742e+06	1.67444e+06	1.33224e+06	1.42046e+06	1.68031e+06	1.63039e+06	1.71279e+06	1.6494e+06	1.32047e+06	1.66004e+06	1.81633e+06	1.67452e+06	1.44937e+06	1.72215e+06	1.35451e+06
[Similar to: N-Phenylacetylglutamine; ΔMass: -28.0278 Da]	C10 H20 N4 O6	292.139	17.689	832067	557049	776420	374112	120861	559113	948633	538346	778502	731968	805472	695315	826143	734505	1.17616e+06	1.24627e+06	1.09e+06	1.33783e+06	1.03062e+06	1.09953e+06	1.135e+06	1.31514e+06	1.21414e+06	1.5526e+06	918788	206100	592773	559334	573606	786166	715965	798979	532293	336516	552505	1.10946e+06	681011	934069	726297	737331	1.02045e+06	607274	903577	930262	357030	707478
	C42 H83 N7 O4 P2	811.599	1.157	1.02187e+06	994367	839569	1.2387e+06	268368	764025	791588	714511	848179	727609	302819	258187	716080	849868	577778	593823	525733	355792	623196	635260	757232	682375	697948	162623	187899	815777	892305	1.18345e+06	808962	558054	929527	1.13312e+06	1.07705e+06	614594	1.0916e+06	919702	1.12931e+06	724272	828228	888527	448681	759233	627896	652681	437651	620785
[Similar to: N-Tigloylglycine; ΔMass: -43.9894 Da]	C8 H11 N O5	201.063	18.814	326241	419224	484093	520133	78607.9	606021	604059	221764	430147	309107	586005	225087	213523	450664	404816	438179	223757	473325	330614	420042	297453	471241	265758	650403	53889.7	19399.4	659675	575987	63806	795600	350407	387094	661983	355117	335250	464687	390790	581414	294373	937308	1.307e+06	563639	1.14693e+06	956643	334367	302182
[Similar to: Sulfisoxazole; ΔMass: 160.0635 Da]	C2 H5 N O2 S	107.004	7.767	1.53632e+06	1.33648e+06	1.46836e+06	1.18644e+06	747943	1.25182e+06	1.65506e+06	1.41016e+06	1.45153e+06	1.35977e+06	1.22917e+06	1.27673e+06	1.36225e+06	1.3859e+06	1.47746e+06	1.62038e+06	1.14882e+06	1.55379e+06	1.36119e+06	1.15182e+06	1.3221e+06	1.23537e+06	1.20026e+06	2.06235e+06	1.7692e+06	1.03608e+06	1.23193e+06	1.45885e+06	1.60294e+06	1.69396e+06	1.51218e+06	1.83056e+06	1.4604e+06	1.10955e+06	1.54164e+06	1.53374e+06	1.57517e+06	1.29624e+06	1.60067e+06	1.68952e+06	1.64202e+06	1.17518e+06	1.36149e+06	1.63826e+06	1.11617e+06	1.74195e+06
	C36 H71 N9 O3 P2	739.515	1.452	640788	601659	280273	501163	62173.4	288688	326457	327876	346562	235525	109857	95123.9	195405	281693	172726	129364	83881.2	81199.3	164437	154795	320309	203637	248871	44273.7	26593.7	326981	536959	823926	222525	589290	580643	740247	678817	693537	717754	578887	779302	1.01041e+06	609112	380054	170327	309596	183146	245115	161677	206969
[Similar to: 2-Oxoglutaric acid; ΔMass: 25.9805 Da]		120.041	1.517	201370	198220	162960	54284.5	187574	148420	202096	188574	88520.5	94584.9	332287	192918	163135	139236	148916	131889	118150	106988	113258	172076	191288	200030	120651	160795	117725	206902	125853	113732	166867	163235	135253	187637	217648	89556.9	111971	162207	111023	134087	147981	274228	304643	87958.1	214076	209127	99548.8	126221
(2E)-hexadecenoylcarnitine	C23 H43 N O4	397.319	2.016	473843	313238	238975	268713	106605	464943	645046	351883	436592	385371	659784	357224	398465	591976	1.27742e+06	1.19025e+06	1.18533e+06	1.72553e+06	1.15784e+06	1.03583e+06	850004	1.16591e+06	979522	425843	177335	77858.2	423330	471112	223901	352849	345416	367559	392804	383937	222836	250162	314654	377990	371678	199835	945635	393833	241918	374807	264286	339200
Methyl 1-nitroso-1,2,5,6-tetrahydro-3-pyridinecarboxylate	C7 H10 N2 O3	170.069	17.69	894010	664936	811285	326156	238121	655297	1.02235e+06	677980	868717	803436	1.0176e+06	881229	936678	987805	1.22849e+06	1.29996e+06	1.13073e+06	1.42361e+06	1.03977e+06	1.12611e+06	1.40055e+06	1.55725e+06	1.2515e+06	1.61538e+06	992006	348967	853603	659689	761453	777578	807015	860753	710501	420508	673366	1.49735e+06	739215	899993	906820	729838	1.0126e+06	737004	1.01009e+06	950642	468606	821304
[Similar to: DL-Carnitine; ΔMass: -37.9415 Da]	C4 H15 N3 P2 S	199.047	2.301	575466	444760	923445	583361	762271	732341	897142	714368	676575	720542	776739	964650	852620	754816	937152	969262	935186	1.02097e+06	859840	863963	1.13907e+06	1.10842e+06	652118	1.35277e+06	1.04161e+06	553787	690473	291328	991789	501598	573166	405520	432527	466295	458870	827326	444302	296414	812359	770536	1.03274e+06	987489	1.66637e+06	1.07051e+06	959363	1.06181e+06
[Similar to: L-Aspartic acid; ΔMass: -155.0200 Da]	C6 H8 N8 O6	288.057	19.446	821852	987623	1.23003e+06	698050	16431	967659	1.27664e+06	1.23822e+06	1.16795e+06	1.49922e+06	882895	1.06725e+06	1.15442e+06	777239	1.39102e+06	1.52706e+06	956670	1.51666e+06	1.12769e+06	1.32546e+06	1.1613e+06	938427	1.41316e+06	1.77722e+06	928007	94500.5	619168	1.09263e+06	980881	1.47982e+06	980673	907443	1.17153e+06	672029	1.18286e+06	1.49161e+06	1.02971e+06	1.49211e+06	1.3169e+06	1.29407e+06	1.26875e+06	855255	817573	882638	767136	828203
Succinic acid	C4 H6 O4	118.025	17.096	1.39066e+06	818734	1.33121e+06	739660	524248	741503	744933	1.21419e+06	700732	735044	1.11442e+06	515255	651705	902567	538315	434873	457207	875353	884802	533508	707460	1.18017e+06	551842	435178	1.31182e+06	493648	962873	1.00136e+06	1.2701e+06	1.38529e+06	564322	1.16995e+06	688638	821403	636475	636903	859496	1.01602e+06	822250	685415	511242	557068	928965	1.41072e+06	831052	968736
[Similar to: Cytidine; ΔMass: -58.0525 Da]	C11 H19 N5 O5	301.138	4.214	540107	386247	416602	314493	104724	354462	647205	428614	413703	577903	635960	530359	509683	527701	1.09974e+06	968084	809654	937449	848925	832449	694931	557675	790827	909546	644801	190454	323861	627202	455928	662069	596480	596411	535126	335611	492482	658459	501763	868440	520282	841702	1.10786e+06	547461	642574	888741	413709	954996
	C26 H24 N8 O16 P2 S	798.051	13.5	695551	721228	688026	377386	130628	598811	778437	497079	687818	537292	1.90787e+06	1.0438e+06	1.10838e+06	758402	974023	807701	620336	1.09341e+06	596374	732112	593613	1.12619e+06	529336	1.45532e+06	1.30521e+06	223142	710056	608846	765411	851058	748725	712457	687764	473500	557227	748118	704383	593717	611362	1.06683e+06	1.0217e+06	458952	722337	941410	462976	780800
[Similar to: L-Pyroglutamic acid; ΔMass: -40.0115 Da]		169.054	17.698	1.00708e+06	656522	986685	451212	111794	640583	1.06152e+06	662205	1.00923e+06	860210	1.09735e+06	881337	1.00785e+06	1.02884e+06	1.49729e+06	1.49173e+06	1.23008e+06	1.60656e+06	1.18776e+06	1.32777e+06	1.16998e+06	1.21249e+06	1.39897e+06	1.68148e+06	1.08097e+06	248990	562432	771916	794743	875356	853596	979498	711062	356975	622829	922505	754297	948385	632894	909158	1.08385e+06	776609	874854	1.0762e+06	438567	878133
[Similar to: Inosine; ΔMass: -4.9989 Da]	C6 H15 N3 O9	273.08	2.291	482737	353315	661755	418390	323877	371126	718489	399558	491861	476326	591499	559505	508978	554726	731936	727140	545005	652364	459939	571808	775924	640791	593114	655024	663412	230237	242890	180058	502114	509577	493472	372083	309037	421548	478308	566406	348519	408650	551316	853610	583574	630004	528337	1.01574e+06	610795	915742
[Similar to: Arachidonoyl amide; ΔMass: -376.2164 Da]	C37 H66 N3 O6 P	679.473	0.85	1.31524e+06	1.00744e+06	712710	793101	397109	1.13581e+06	670772	654091	715322	488747	591003	682069	533321	1.14304e+06	1.07681e+06	817535	992878	923319	774249	1.29781e+06	1.23335e+06	1.24506e+06	858993	634322	448787	510733	1.43136e+06	1.79902e+06	678764	870901	903286	1.19711e+06	1.07936e+06	1.08988e+06	992438	566317	897290	1.2875e+06	819583	1.11075e+06	781557	907338	703597	753471	439210	504873
Palmitoyl sphingomyelin	C39 H79 N2 O6 P	702.567	2.09	202254	203988	87211.2	133991	5011.07	60466	109748	96687	152544	108459	21688.3	6514.38	60428.4	116828	99299.8	111023	70887	35688.6	104945	92933.1	185129	128511	245198	7369.57	7094.41	131962	175254	319243	59648.7	250447	297514	357116	269013	329413	365759	250243	263630	686212	266266	110630	31093.1	107571	20085.5	48374.2	22781.4	52409.1
[Similar to: Ursolic acid; ΔMass: -357.2635 Da]	C41 H85 N9 O3 P2	813.624	1.157	690908	664688	566502	825245	191164	670749	594578	568332	479968	689937	246850	294484	585401	548863	467800	441354	312316	248131	469177	558235	671369	442928	485852	154902	122293	801394	689784	843928	542553	609025	747036	647515	498855	576836	682863	657302	787142	818386	577446	496299	495960	710707	416455	352249	496855	504526
[Similar to: L-Cysteic acid; ΔMass: -591.0037 Da]		760.008	13.489	810678	565486	212934	499493	87344.1	493421	713903	412863	560559	604262	1.47933e+06	434590	1.24033e+06	1.21983e+06	223072	1.02105e+06	875755	1.19119e+06	546865	38777.2	865809	818706	775443	1.53718e+06	1.16379e+06	143673	761785	803496	651610	610336	597332	511726	534746	449796	623330	870812	915328	504196	759254	655486	1.2972e+06	462751	988130	1.16483e+06	495950	699868
	C41 H91 N10 P3 S	848.635	1.39	465490	539464	200495	329498	20900.8	164957	224543	204421	262252	180427	109601	62918.2	211362	257734	107667	80701	44140	44292.6	130199	129482	249069	155889	181860	20007.4	6765.1	339134	420752	858755	193953	595802	553084	725787	626982	805863	656132	468022	687087	1.20098e+06	572740	220910	150204	217778	115185	172289	109089	130157
	C8 H9 N P2	181.02	2.096	110325	114632	110825	250935	84905.6	208226	159236	76561.9	78796.8	76394.9	213463	49440.8	35220.1	136060	116760	106294	60482.2	88119.2	81013.3	92348.7	86749.9	158528	82692.7	183983	8497.06	9170.91	160297	156809	14362	245678	79214	116589	192540	159154	107820	142160	142389	138382	102335	271620	268970	131014	243109	203421	128977	83284.7
	C14 H35 N9 O4	393.282	0.898	309381	382154	389855	1.31558e+06	366225	397854	316626	275436	494855	358313	371896	324090	142199	270960	314228	806735	161183	512459	235000	467781	539680	365592	316986	538431	359746	1.97184e+06	521491	400049	313824	514564	140312	616588	387801	357698	554224	248331	424017	565617	515456	324856	295158	235373	342154	431248	152490	1.49093e+06
	C18 H31 N5 O5	397.234	0.913	337879	395465	339170	999565	461063	366472	249673	246654	397412	298127	317535	281801	135144	248135	251201	550073	126650	370315	194761	388805	483810	390298	323420	429003	307678	1.39546e+06	488087	382074	277205	467208	176877	618480	438745	357720	544068	259511	471575	752265	443482	384044	312443	262647	356638	399836	217320	1.32611e+06
[Similar to: N-Phenylacetylglutamine; ΔMass: 36.0389 Da]	C5 H8 N8 O3	228.072	17.699	1.41612e+06	1.21605e+06	1.43066e+06	993298	740225	1.16781e+06	1.43314e+06	1.1808e+06	1.30981e+06	1.27981e+06	1.445e+06	1.23335e+06	1.29769e+06	1.34094e+06	1.55034e+06	1.72452e+06	1.52753e+06	1.76709e+06	1.59277e+06	1.55951e+06	1.68324e+06	1.7063e+06	1.6618e+06	1.70672e+06	1.43348e+06	857624	1.3023e+06	1.1838e+06	1.20453e+06	1.28555e+06	1.33434e+06	729752	1.15684e+06	938939	1.17995e+06	1.52564e+06	1.21919e+06	1.41696e+06	1.33896e+06	1.28588e+06	1.4388e+06	1.17968e+06	1.38705e+06	1.38854e+06	957723	1.23985e+06
[Similar to: 5-Methoxyindoleacetic acid; ΔMass: 60.0972 Da]		144.977	10.498	1.05021e+06	1.21255e+06	1.41612e+06	761467	510696	733955	956627	828176	1.24892e+06	787994	1.29486e+06	1.13704e+06	1.33117e+06	887161	661810	672772	1.19528e+06	871306	770427	1.00915e+06	650754	534360	903033	1.19207e+06	851082	864801	632998	1.11531e+06	719677	1.11329e+06	1.27787e+06	1.47875e+06	1.18924e+06	719034	1.15661e+06	1.2726e+06	1.38365e+06	1.30772e+06	1.19356e+06	885639	832932	715137	1.15624e+06	1.1468e+06	986038	1.03704e+06
[Similar to: Taurine; ΔMass: -647.0549 Da]	C17 H36 N6 O18 S5	772.07	7.734	1.01522e+06	809332	816619	907661	582866	847613	891426	853576	567899	686250	695810	788860	867522	860291	776926	763458	597425	516855	879456	593148	956201	710493	566172	1.15197e+06	943594	925414	770871	897939	1.00719e+06	1.09721e+06	994245	1.4988e+06	926898	1.09394e+06	653615	816846	771534	900419	1.16438e+06	654281	502323	708334	989675	819707	753684	970255
[Similar to: Maltotetraose; ΔMass: 464.1767 Da]	C4 H6 N6 O4	202.045	16.616	971927	746564	878516	683311	308890	853367	1.00683e+06	869219	910976	1.1215e+06	548093	647753	668395	595994	1.05791e+06	919392	840738	962917	966552	941680	526145	616248	867250	1.28682e+06	1.04646e+06	353609	357321	827870	721226	880000	933248	1.18642e+06	947514	600940	825200	543340	1.01494e+06	1.0062e+06	529131	1.08485e+06	417103	443386	499696	851428	348709	675076
	C5 H4 O6	160.001	10.504	1.43524e+06	1.43345e+06	1.41925e+06	1.21876e+06	872821	1.28586e+06	1.39649e+06	1.25005e+06	1.45603e+06	1.3458e+06	1.27964e+06	1.34267e+06	1.29671e+06	1.46134e+06	1.25095e+06	1.43045e+06	1.2313e+06	1.39281e+06	1.31266e+06	1.50324e+06	1.29084e+06	1.30899e+06	1.3754e+06	1.80667e+06	1.52113e+06	978811	1.24493e+06	1.30379e+06	1.38553e+06	1.6442e+06	1.58781e+06	1.57296e+06	1.64322e+06	1.20732e+06	1.3369e+06	1.63698e+06	1.45523e+06	1.4093e+06	1.75679e+06	1.77815e+06	2.04859e+06	1.3069e+06	1.62382e+06	1.67378e+06	1.49012e+06	1.57747e+06
[Similar to: Taurine; ΔMass: -151.0470 Da]	C9 H13 Cl N4 O4	276.062	7.243	423084	365295	335815	311501	106435	318005	413151	295138	392630	451193	498177	408601	450496	643377	224851	294557	273583	416057	340598	441531	295307	390403	455755	833871	561168	230952	590826	392239	375548	381887	370151	369464	515606	245111	341617	365534	208176	432070	304981	636154	742370	250904	768665	581964	215065	460026
5,6-Dihydroretinoic acid	C20 H30 O2	302.225	0.936	138986	148610	216321	136582	51438.1	144624	239873	169692	190568	154705	375891	225997	202062	310676	789623	957377	1.65562e+06	1.02514e+06	821943	993867	796589	1.20804e+06	1.05764e+06	414781	368444	142877	291957	161342	294528	148156	182222	206152	183577	95399.9	153519	368107	133542	193373	224821	211728	758327	517283	324584	303675	232898	502586
[Similar to: N-Methylhydantoin; ΔMass: -18.0321 Da]		132.075	15.6	1.41e+06	1.05742e+06	1.10444e+06	1.02474e+06	555961	1.23134e+06	1.30236e+06	985591	1.04866e+06	1.19399e+06	1.29094e+06	1.2224e+06	1.36488e+06	1.25658e+06	1.33071e+06	1.4092e+06	1.43006e+06	1.59926e+06	1.21374e+06	1.32482e+06	1.22938e+06	1.22171e+06	1.30941e+06	2.03244e+06	1.36112e+06	636985	1.09775e+06	1.07683e+06	1.31105e+06	1.34918e+06	1.09093e+06	1.32302e+06	1.28965e+06	780300	1.0869e+06	1.31756e+06	1.2053e+06	1.15187e+06	1.04949e+06	1.1037e+06	1.37398e+06	813789	1.00775e+06	1.11309e+06	816996	960000
[Similar to: 2,2-Dimethylsuccinic acid; ΔMass: 44.0276 Da]		102.03	2.411	1.35944e+06	1.05949e+06	1.14572e+06	874370	320214	687097	1.04162e+06	1.04712e+06	1.0928e+06	904857	841453	1.23055e+06	1.22686e+06	1.31172e+06	1.35295e+06	1.5062e+06	931390	1.31797e+06	1.17068e+06	1.27139e+06	1.32249e+06	1.00728e+06	1.24242e+06	1.81707e+06	1.2548e+06	416968	962697	1.30997e+06	1.18787e+06	1.5154e+06	1.17665e+06	1.3061e+06	1.43034e+06	905962	1.20147e+06	1.40535e+06	1.24651e+06	1.39171e+06	1.17704e+06	1.92351e+06	1.51817e+06	823483	1.92984e+06	1.35523e+06	819731	1.47114e+06
(1Z,2S,4R)-1-{(2E)-2-[(2S)-2,6-Dicarboxy-2,3-dihydro-4(1H)-pyridinylidene]ethylidene}-4-hydroxy-2-pyrrolidiniumcarboxylate	C14 H16 N2 O7	324.096	1.694	258949	188546	174483	165556	44567.1	134711	195046	201891	272337	278384	112788	132950	238461	140156	218849	212546	139853	228468	236933	214211	323043	419682	200942	742205	290002	105465	126963	203378	194558	319187	302202	251145	247547	153140	206453	210847	222958	266097	438542	331742	269803	103353	192891	226105	149836	220089
Ethyl linoleate (JAN)	C20 H36 O2	308.272	0.925	527317	438090	528694	470329	228727	370471	535391	382273	358527	406341	875830	800298	889734	797094	1.01246e+06	970933	1.56925e+06	957481	842576	1.05033e+06	988781	1.13386e+06	971855	666302	744804	500811	770975	683721	650851	424841	484874	579701	489878	463697	555995	574587	526436	525506	425440	741499	1.31668e+06	876776	920413	969343	683345	986714
		708.065	2.128	1.0684e+06	1.11081e+06	893337	728419	415207	831937	936585	899706	1.03668e+06	972611	1.3922e+06	1.1966e+06	1.36963e+06	1.38428e+06	1.05908e+06	1.034e+06	924733	1.06967e+06	658437	735574	909976	1.10316e+06	945476	1.05576e+06	1.10128e+06	571401	867626	959155	878767	1.06575e+06	1.23516e+06	1.05855e+06	474876	685439	923835	1.13906e+06	928196	952746	1.15652e+06	1.08212e+06	1.17278e+06	908051	861849	1.19487e+06	646047	1.03226e+06
Tetradecyl hydrogen sulfate	C14 H30 O4 S	294.187	0.794	165137	109811	74212.8	151115	42121.6	148604	176508	77974.9	56592.3	59794.9	137515	125613	182546	128887	114200	59624.1	68432.2	95983	52078.6	92210.6	172879	253170	108122	142119	41895.5	47849.1	138227	260416	92514.8	399824	160879	131005	152442	310357	124321	160527	197694	412006	368069	173189	149452	79165.6	122300	178086	274092	158380
		177.866	10.669	680000	1.35428e+06	1.16828e+06	1.12729e+06	1.30664e+06	1.61544e+06	1.24448e+06	1.26283e+06	930703	1.29117e+06	1.23475e+06	1.20535e+06	1.34017e+06	1.17011e+06	1.03374e+06	1.50006e+06	1.25036e+06	1.42057e+06	1.61475e+06	1.42809e+06	1.2735e+06	1.25211e+06	1.36025e+06	1.3245e+06	1.30775e+06	1.62719e+06	1.16918e+06	1.00368e+06	1.31099e+06	476189	512529	1.51899e+06	1.3187e+06	128121	1.32433e+06	1.05937e+06	915170	868585	522499	332980	273227	648193	327027	344089	757786	322455
[Similar to: Palmitoyl sphingomyelin; ΔMass: 518.4985 Da]	C4 H12 N2 O6	184.069	21.512	707559	497871	717524	377475	100774	484988	832074	569178	632163	608047	634210	443428	472183	558878	1.11017e+06	1.24695e+06	749720	1.20809e+06	1.08976e+06	1.08581e+06	860130	817869	1.16303e+06	1.43716e+06	976146	135867	423027	500503	485385	808813	545706	793535	631312	272468	564864	661934	476854	586917	667222	1.15908e+06	1.03145e+06	527153	844632	786647	392436	858639
	C6 H9 N O3 S	175.03	20.574	104083	64014.7	98817.2	31578.1	39891.2	23774.7	116823	134177	97864.2	193028	44278.6	84722.2	77245	53617.4	246604	191736	100561	199791	150148	153199	163033	54491.4	213663	103785	112357	15072.3	17433.1	33772.8	66947.4	150564	141040	209368	102094	63580.2	84413	183810	69572.4	106105	138371	181542	175517	80022.7	78227.2	145063	39713.5	161352
[Similar to: 3-Iodo-L-tyrosine; ΔMass: 179.9625 Da]		127.008	1.679	570350	573500	394090	260029	1.65357e+06	200053	561120	529756	496567	609475	232020	378449	442763	309884	407588	394511	216934	473361	297971	266312	708507	323698	442785	392826	422912	200496	873314	306454	374439	711668	601904	644260	535771	346791	510181	679624	470947	807100	817107	404283	458613	284314	322952	607076	270659	456853
[Similar to: 1-Methyluric acid; ΔMass: -27.9875 Da]	C5 H12 N2 O3 P2	210.031	3.094	970168	1.425e+06	956064	1.05834e+06	734911	853159	913242	927165	369943	922862	882050	1.08531e+06	1.22052e+06	1.11944e+06	760074	755423	571600	966117	590531	841334	857685	972320	723383	888658	846712	720584	960794	1.04702e+06	725805	1.51299e+06	1.73771e+06	1.28058e+06	1.39261e+06	1.23983e+06	1.23154e+06	1.47359e+06	1.88343e+06	656450	1.57963e+06	1.56698e+06	1.50821e+06	1.70565e+06	1.54419e+06	1.72633e+06	1.65108e+06	1.79205e+06
	C12 H11 Cl N4 O16 P2 S5	723.794	10.651	1.17244e+06	75911.2	509900	36304.4	18447.6	854890	98841.1	235923	1.41199e+06	1.4442e+06	496413	1.14959e+06	778839	1.00891e+06	1.15068e+06	1.54438e+06	607244	1.14463e+06	992473	1.19865e+06	1.07878e+06	988353	794039	1.69762e+06	1.28568e+06	10077.5	865821	815795	988234	20323.8	71490.9	199502	1.46093e+06	116072	101027	77109.4	3497.26	98541.6	130790	28008.7	21279.9	24511.7	11409	27127.5	32696.4	142514
	C39 H82 N10 O8	818.633	1.451	1.2068e+06	1.14225e+06	679973	956252	255335	784592	842760	797995	810798	784843	505387	438266	795012	881847	636343	550310	426491	417208	585444	582471	678237	656367	702932	226980	212394	1.05737e+06	1.17477e+06	1.05095e+06	835570	1.07489e+06	1.14438e+06	1.26613e+06	935200	1.29379e+06	1.20101e+06	1.07248e+06	1.21998e+06	1.26041e+06	847019	807769	569397	677949	464596	641992	292977	581293
	C10 H7 N10 O4 P3 S	455.958	13.562	911903	829446	741631	566871	251559	814434	1.05396e+06	514045	819450	913979	1.13051e+06	1.13834e+06	762361	1.03833e+06	1.33479e+06	1.14168e+06	955089	1.19631e+06	946787	886818	570277	1.24174e+06	651163	781597	1.18256e+06	325604	981516	962806	982406	873169	820368	899416	512465	661828	851103	568889	631759	315880	659576	556497	468254	289679	427561	413282	292722	642769
Acamprosate	C5 H11 N O4 S	181.04	16.625	923703	435247	873173	566562	105177	761278	753919	590385	563124	659214	852663	607925	635542	739007	933577	1.04457e+06	712323	982174	981795	996236	841782	1.03603e+06	925200	1.96423e+06	697754	80436.3	644892	901018	410630	825100	678449	781992	722741	444155	546429	768931	643051	716502	757532	899959	747936	276942	638838	687209	192882	604537
Medroxyprogesterone 17-acetate	C24 H34 O4	386.244	0.94	1.08737e+06	998736	1.13876e+06	994576	789545	896397	1.17587e+06	1.16627e+06	1.03838e+06	1.11301e+06	984846	1.08994e+06	1.03836e+06	1.01019e+06	899253	815603	865770	978309	962576	825950	1.0551e+06	917913	857410	1.29752e+06	1.16619e+06	919689	1.09839e+06	898714	1.05209e+06	1.16289e+06	1.14446e+06	1.18917e+06	1.13582e+06	844095	1.13365e+06	1.47697e+06	1.10236e+06	1.11041e+06	1.51318e+06	1.29188e+06	1.32944e+06	1.36176e+06	1.39873e+06	1.23742e+06	1.10731e+06	1.2478e+06
	C7 H5 N O12 P2	356.927	10.492	921899	678722	713698	707511	197089	770963	804680	573596	662809	634169	724401	531561	578596	894475	375269	425718	238635	435555	381848	591495	497599	627918	368129	902957	543745	206798	549213	547183	437774	761411	584582	680616	692945	393919	517293	744466	653410	656803	533483	843034	788311	276128	572288	653688	159048	410901
	C3 H11 N3 O3 P2	199.027	1.676	715911	888478	626565	605603	680476	607390	732134	751788	876237	574239	679357	827188	904935	708216	646402	588057	524025	682034	368324	585195	730006	719690	543443	720256	780422	401547	507359	423512	531296	988082	1.05466e+06	785799	726035	643788	709357	1.01726e+06	701788	609340	874694	935023	1.33847e+06	942181	799809	1.14612e+06	908178	1.17618e+06
[Similar to: Taurine; ΔMass: -750.0890 Da]	C30 H41 N3 O17 S5	875.104	7.733	970124	702914	763057	565422	167498	632254	744653	785382	645548	593146	436511	532775	632534	478833	555730	599120	367085	505401	612929	437618	583569	564873	449871	1.43217e+06	1.01698e+06	342000	546595	694628	705684	1.10212e+06	819927	1.08178e+06	856117	486023	659567	1.12999e+06	1.03499e+06	766713	1.22412e+06	1.00968e+06	1.24973e+06	537266	789230	910353	552482	1.11475e+06
[Similar to: DL-Stachydrine; ΔMass: -116.0944 Da]		259.189	21.988	406577	393420	450538	210914	72196.8	300919	381297	305679	291044	365019	594267	532707	652371	616393	696009	590771	315004	838960	645382	625167	605599	668073	721282	1.67211e+06	985156	233654	650909	685249	530438	541404	482809	416476	484147	256495	314772	384070	334762	342158	350872	971731	1.16546e+06	534246	966494	1.21375e+06	528728	889371
	C24 H15 N9 O9 P2	635.047	13.552	749676	648180	800427	497177	138434	614964	845418	494403	670104	642989	1.79078e+06	1.03841e+06	1.00867e+06	1.04633e+06	863272	858201	792775	1.10498e+06	643083	806052	840608	1.07261e+06	658480	1.6263e+06	886174	226887	757894	804559	798090	837414	781673	744685	718181	454335	630942	751809	722410	654277	706592	920903	995195	504167	832434	894570	428369	743439
	C21 H11 N4 O15 P3 S3	747.86	10.483	982459	824699	893555	573461	246662	667413	1.00727e+06	678825	898638	899829	702256	875961	906079	739685	701186	923726	605985	799159	895943	903085	772510	697070	899060	1.83797e+06	1.27014e+06	324124	654983	787024	886643	1.20317e+06	940341	1.15396e+06	1.11964e+06	654746	939241	1.19834e+06	943161	1.05376e+06	1.20777e+06	1.39337e+06	1.92531e+06	848307	1.18225e+06	1.78925e+06	809736	1.37291e+06
[Similar to: Taurine; ΔMass: -17.0264 Da]	C4 H7 N4 P	142.041	7.741	1.12917e+06	946325	1.01273e+06	783414	428877	869230	1.11391e+06	969334	1.06107e+06	901954	778581	884309	935146	892915	880898	977253	759081	866691	880297	737176	1.02111e+06	937424	735505	1.47823e+06	1.25018e+06	677005	914298	765942	1.04057e+06	1.24114e+06	781450	1.17715e+06	1.04006e+06	795288	1.00352e+06	1.37842e+06	1.11797e+06	1.03004e+06	1.52467e+06	1.2594e+06	1.40763e+06	863163	1.19147e+06	1.18334e+06	860624	1.32469e+06
	C6 H9 N O3 S	175.03	2.267	213897	50559.4	413861	83303.8	51650.4	45826.5	336527	306326	257308	352424	410547	188999	232667	350746	490556	435612	271966	534047	332956	455088	72380.3	112408	373632	377808	131259	72922.2	209629	90295.7	135120	400785	153708	90039.5	160244	110615	153203	484630	273969	165210	318522	150308	272380	311619	528166	141753	122576	232623
	C2 H2 Cl N4 O3 P3 S	289.876	10.592	890765	1.09427e+06	1.07262e+06	868663	485867	794567	1.0112e+06	1.14475e+06	1.09933e+06	1.01715e+06	1.13045e+06	1.0183e+06	1.23535e+06	895703	998358	1.2595e+06	1.05629e+06	1.25903e+06	914578	899576	1.10922e+06	775670	681168	850797	1.28364e+06	1.04728e+06	873063	418020	836956	1.09797e+06	452834	1.12341e+06	694191	722646	931579	365210	300922	462807	968412	409367	165126	471651	655326	549868	602632	904990
[Similar to: D-Sphingosine; ΔMass: -327.2423 Da]	C35 H71 N4 O3 P	626.525	0.902	360733	411332	201696	297905	27389.9	105963	142995	122856	149451	60284.3	48532.8	41164	103275	192954	67979.4	55512.1	43140.5	37039.1	79495.4	59768.6	143966	69565	105989	35501.7	30596.8	342808	262171	524173	128108	235743	298716	410763	328521	559140	388246	116077	429278	563635	177192	204448	44308.1	127723	41269.9	116802	38192.1	129482
Propyl disulfide	C6 H14 S2	150.054	7.897	197963	159085	279049	135288	48476.5	153467	203959	183324	249635	268290	320786	231302	317765	242612	385763	399233	346903	353636	415069	429386	401206	525142	404140	561611	354022	104060	183402	176166	209353	327464	272183	292468	204374	140053	184645	444820	251767	313443	237957	382735	782732	239731	319286	438290	228310	517102
[Similar to: 4-Guanidinobutyric acid; ΔMass: -171.0038 Da]	C6 H17 N6 O7 P	316.089	19.211	1.28464e+06	1.26894e+06	1.36552e+06	1.05867e+06	574120	1.24003e+06	1.25347e+06	1.15421e+06	1.32969e+06	1.33788e+06	1.36155e+06	1.34761e+06	1.49549e+06	1.2806e+06	1.08801e+06	1.1038e+06	1.00541e+06	1.1483e+06	990762	950253	1.04886e+06	1.10283e+06	873581	1.88591e+06	1.63905e+06	921810	1.30745e+06	1.50099e+06	1.34581e+06	1.4276e+06	1.35742e+06	1.41885e+06	1.37894e+06	996508	1.27664e+06	1.25417e+06	1.2578e+06	1.23397e+06	1.3519e+06	1.21929e+06	1.29165e+06	1.06382e+06	1.00456e+06	1.48261e+06	1.0134e+06	1.22353e+06
	C35 H73 N9 O11	795.544	0.905	1.09006e+06	886094	381059	783186	253690	491741	514953	440357	411014	266728	166701	235001	334646	539236	235522	146420	191684	175282	199074	155453	641695	339589	365239	84815.2	92642.8	510196	627182	662142	310682	781689	683492	959142	869310	369054	954974	888823	318440	917317	863708	733941	365952	649053	414001	636870	388407	561469
UNII:66QN3B074E	C24 H48 O3	384.361	0.898	168228	71195.9	77821.5	173663	29759.7	41957	47052.5	66133.6	64386.5	45915.9	90354.3	65293.9	115654	183175	134771	96904.9	193210	67539.3	88079.4	113297	306791	199308	221534	36608.9	41802.1	104193	188326	231287	85258.8	128645	95513.8	173550	118430	241992	233653	181833	198119	136879	135800	96214.9	80746.7	71305	45318.9	77178.4	58195.7	42432
[Similar to: Citraconic acid; ΔMass: -60.9981 Da]		191.025	2.705	585547	485516	559707	341768	34940.4	391488	368723	337227	207684	351486	549943	416603	485060	700883	366677	317967	443346	492522	576796	222442	928526	1.05918e+06	348818	1.05434e+06	392294	126985	626398	1.00835e+06	380711	542407	600321	601958	667757	351990	691818	471170	279359	551433	454106	738284	848807	206024	265503	481096	239783	436044
	C13 H12 N9 O8 P3	515.003	13.489	709255	681196	581916	482678	133033	686591	823458	529046	600741	702445	1.74668e+06	901484	1.00535e+06	1.05258e+06	1.00712e+06	898055	957837	989268	587252	572596	835198	1.08281e+06	727276	1.02727e+06	1.17318e+06	188371	701885	852189	726930	868667	769447	741845	705818	480161	555578	663273	737130	661766	626871	855707	971271	458306	923776	986513	470595	734982
	C4 H7 Cl N9 O17 P S	550.911	10.478	928201	924418	908663	576082	311977	736973	982765	710001	913641	912976	759845	917066	955880	998314	558827	817030	628168	843362	884760	940337	773750	807144	898054	1.86017e+06	1.26024e+06	410867	698544	860767	918102	1.09583e+06	1.03365e+06	1.12819e+06	1.10212e+06	502222	936389	1.17121e+06	1.14619e+06	1.09288e+06	1.10403e+06	1.31255e+06	1.75418e+06	904373	1.18544e+06	1.50866e+06	907460	1.296e+06
N,N-Diethyl-4-methyl-1-piperazinecarboxamide 4-oxide	C10 H21 N3 O2	215.163	5.74	3125.76	15383.9	19773.1	10859.7	1172.63	9816.89	16137.7	6134.79	13480.3	12995.5	954776	237546	268153	451208	187120	148776	275233	129757	122068	41108.7	75055.6	121624	52444	589689	217102	10285	357480	70544	321570	21184.6	15384.2	20710.5	6398.05	9968.8	7737.85	6454.8	11022.9	2910.69	9854.3	16700.7	215014	35726.8	66372.4	59161.4	30164.8	26791.8
	C9 H20 S	160.129	18.666	150998	66278	177970	42824.9	14912.7	78189	93204.8	106071	56323.9	107379	594156	206546	334934	292241	903990	456620	238391	873261	944350	885425	984305	586784	366723	519042	196716	77833.5	207202	279018	138076	85441.9	125377	86136.5	84496.9	48999.4	118179	81676.1	80137.3	100760	42280.8	247423	402529	341061	345838	449565	141402	438615
	C6 H20 N3 O6 P3 S	355.03	13.455	85769.7	49025.2	41542.8	60930.4	7469.2	50262	76023	65699.5	95298.1	73616.8	655968	439633	409830	525769	257327	339882	241799	360103	160101	330950	221817	484194	452923	575110	272708	23879.7	243164	163831	196120	123460	113128	99840.8	79944	40834.9	73185.6	127089	84150.6	118184	52783.4	88513.6	629622	190036	206640	202461	126590	282414
		147.065	17.691	939575	704417	921278	593529	288474	705288	995145	772682	880748	858696	887212	865456	896087	912527	1.26741e+06	1.33795e+06	1.14372e+06	1.35528e+06	1.09228e+06	1.20039e+06	1.22976e+06	1.30925e+06	1.21329e+06	1.49903e+06	990864	406571	767963	744333	775912	854683	835681	917467	717982	530565	663535	1.07425e+06	764210	959497	792391	843825	1.06486e+06	704226	922364	984712	549851	795495
[Similar to: Taurine; ΔMass: -126.0133 Da]	C4 H11 N7 P2 S	251.028	7.736	1.03197e+06	822724	874032	666182	304721	760175	833653	931263	983642	752607	543107	640188	691192	742343	747915	741996	525049	682803	698204	540322	759984	698623	533909	1.47754e+06	1.06316e+06	509986	665100	795071	822872	1.18091e+06	1.02514e+06	1.17731e+06	981269	677376	859166	1.14343e+06	1.04881e+06	848971	1.29354e+06	1.12508e+06	1.25473e+06	667880	949288	937532	705328	1.16803e+06
	C19 H40 O4	332.292	0.894	47510.3	15320.8	12591.1	31451.9	4713.51	10895.2	16030.5	11426.5	6096.72	10579.9	22457.8	16646.3	10827.4	16443.8	12514	17333.5	10893.5	24565.1	13782.1	22873.4	17660.7	31513.1	20835.4	29295.2	13163	7483.22	14397.1	10268.9	12100.1	14377.5	15978.2	11020.8	11738.6	9396.49	8993.67	20705.8	18290.9	13610.8	11979.2	26392.2	17299.8	9741.41	9800.8	11529.3	13327.8	6434.94
[Similar to: L-Threonic acid; ΔMass: -57.9594 Da]	C2 H3 Cl N6 O3	193.997	2.344	900690	784770	979588	857537	1.31429e+06	876961	952245	1.07327e+06	759269	789985	464923	898870	839898	810675	924878	778137	701442	772826	561091	805996	825857	915224	816176	806376	654115	701420	835173	548023	762620	571643	678485	651688	663085	745412	753071	888462	739488	460604	895546	832953	886893	1.0988e+06	1.18333e+06	1.04148e+06	1.23397e+06	984138
	C9 H6 N P	159.024	2.29	536908	456127	849326	527102	672579	659885	933917	680061	679970	719087	717602	993585	879645	705190	932891	996101	880173	1.03695e+06	679466	811335	899521	976420	727343	1.20198e+06	1.118e+06	516737	514355	273639	878702	461802	498158	369864	387083	394065	434330	674769	387595	238878	634770	882002	960855	903650	1.29903e+06	1.19911e+06	983992	1.11874e+06
[Similar to: DL-Carnitine; ΔMass: -161.1045 Da]	C9 H27 N10 O P	322.21	15.959	109768	47850.4	47924.3	23273.8	7586.69	32232	89881.8	110390	56896.4	120935	1.1048e+06	304237	294052	404613	590761	906461	355713	677164	741690	458367	490841	464640	760696	793254	504407	40612.4	323858	209129	342618	121807	82180.7	72417.7	78009.2	34065.5	89546.4	158419	98926.3	111723	107607	198823	1.26306e+06	151532	438724	507222	150303	1.00187e+06
mebutamate	C10 H20 N2 O4	232.142	21.039	677722	885651	746799	538709	221162	544303	809470	864122	860881	839567	409418	554983	613118	469071	476513	419208	396982	519791	425633	351792	434064	367546	352946	1.30765e+06	1.36384e+06	454674	324099	521904	831753	1.07675e+06	1.03918e+06	1.19921e+06	1.02467e+06	687664	782558	961323	1.24637e+06	1.16546e+06	1.16716e+06	872222	1.07866e+06	676213	923663	1.03792e+06	572648	1.05421e+06
	C6 H14 O3 S	166.066	10.827	290834	206009	207434	115030	563759	734404	305833	251952	233980	303203	269274	133846	146889	197689	150803	106409	41657.3	227039	113807	366882	432406	226687	296414	263918	133643	150734	177803	143134	250517	206335	704290	156142	145064	316634	51438.1	189349	52457.8	181583	88784.2	255878	69712.4	45285.2	92841.8	118466	636965	73128.4
[Similar to: 3-Hydroxy-3-methylglutaric acid; ΔMass: -198.0747 Da]	C13 H20 N4 O8	360.128	16.625	873019	582492	849712	596632	252165	772305	947257	783733	604946	964730	520214	686029	740761	501403	1.02878e+06	986271	660339	1.10367e+06	1.0984e+06	1.00774e+06	573068	688304	781322	1.14608e+06	931186	244808	401640	770681	689858	800422	857384	1.0912e+06	823417	524844	740157	606529	728358	822501	534678	872050	393827	255582	455728	706305	218730	516997
[Similar to: Maltotetraose; ΔMass: 384.2107 Da]	C4 H7 N6 O7 P	282.011	20.847	266323	207748	243191	182937	65117.9	194790	283823	392441	375207	396702	241064	212554	186596	281560	501897	358620	281163	435936	641124	484639	357097	347895	508464	390722	229025	62754.2	132039	183667	126777	361868	265430	608980	314461	212693	505518	597457	312752	429024	335219	963790	676364	466463	662224	805074	397805	965444
	C7 H18 N9 O5 P3	401.063	2.909	386634	393873	86491.5	300038	11328.9	327538	60506.9	42544.2	29831.3	27682.3	210557	68529.5	91943.8	137451	130189	115197	294296	343611	443938	142399	565653	737003	428026	533224	216128	15697	99634.3	680508	142931	156489	272151	582622	614656	91405.7	260549	58257.9	108825	630237	418970	258465	316896	36800.3	108318	82208.9	159986	100323
	C18 H48 N9 O P	437.371	0.906	61371.8	25648.2	17691.8	41998.5	10778.1	48305.7	23556.8	19450.2	12047.9	10846.6	47343.9	18481.7	20794	18925.8	21896.3	21949.4	13353.8	27962.4	17435.4	28986.9	31647.3	47987.6	34667.1	43249.1	17592.2	16144.9	21885.7	29153.4	19119.6	23572.4	19869.6	18392.4	20612.7	18610.1	17353.9	25451.8	26051.9	17066.5	35284.6	36176	13861.9	13299	9067.47	18934.1	31519.5	13720.2
4-methylquinolin-2-ol	C10 H9 N O	159.067	1.246	27170.3	42770.1	51068.5	109913	436372	113575	27293.1	21024.6	23298.6	29453.8	510407	29307.8	26858.6	41298.4	26048.4	30823.7	203692	46707.1	32251.1	44717.3	48845.5	136594	102152	43695.7	13611.9	180182	47129.2	25611.7	10665	9539.71	7989.39	13716.5	9079.82	252597	24156.4	9051.77	15263	4920.9	4151.89	18376.6	5702.88	23517.6	5244.95	3202.78	96288.4	2744.48
[Similar to: Citraconic acid; ΔMass: -60.0142 Da]	C6 H10 N2 O3 S	190.041	3.556	361245	384224	440216	276950	266905	317516	454284	523600	837021	486661	296930	442999	802818	293651	195726	242374	170313	300025	220899	180140	302327	377635	228076	1.08708e+06	490266	282291	302567	335722	403499	369751	670898	276257	462847	344095	528230	696768	558859	606113	729440	589482	735323	317434	675533	655072	315264	561111
	C19 H50 N9 P3	497.338	2.666	300677	440934	286627	394981	80587.1	680956	389633	299018	322745	468914	380281	375386	276416	268752	715015	517504	338751	513236	659421	439970	532147	782912	610463	228572	404475	113264	223558	342806	351844	336480	440856	358178	411732	384310	387863	417474	339855	476620	633626	375320	371497	217885	331475	272922	193974	513606
N-Acetyl-S-(methylcarbamoyl)-L-cysteine	C7 H12 N2 O4 S	220.053	6.127	266665	298133	291070	196275	71209.2	207850	246681	386590	253448	335298	394250	340189	635149	377178	401124	565645	591694	562655	438512	793446	396128	643737	816294	665970	651502	211561	435337	565018	620522	284187	328649	289333	384326	127708	270543	364010	226762	392840	388804	458492	1.31087e+06	309359	828433	604825	362339	836067
2-(Hydroxymethyl)-1-methyl-3,4,5-piperidinetriol	C7 H15 N O4	177.099	6.153	62616	66565.3	85821.4	60900.3	22778.9	72168.2	68489.3	73103.4	58210	71404.8	1.75833e+06	657270	834335	1.36106e+06	332634	332261	297270	470718	440712	450624	491822	451433	316222	1.01825e+06	372451	199883	911407	360761	477533	88052.4	79025.8	101797	61050.7	56817.6	70869.1	71113.2	62650.6	61796	84590.5	105833	836299	282989	302975	257085	191125	262130
		89.0462	18.953	825546	775609	648269	613056	391632	726773	815836	645338	827643	641851	646125	889948	790368	895001	790292	765760	465813	765897	762021	1.00441e+06	750372	593382	683504	1.7582e+06	799967	407678	687300	756504	684382	738524	766075	776366	870848	521759	661472	713255	893150	751342	840134	717850	872700	676122	594556	816444	817767	639589
[Similar to: Ursolic acid; ΔMass: -170.1665 Da]	C34 H70 N6 O2 S	626.527	2.105	557499	508811	246731	432941	47504.5	203183	227445	233325	291450	210015	156269	75367.6	185736	283422	179687	143314	117491	59287.3	162896	153792	241002	276452	243101	27505.7	13934.3	165754	515735	656914	119931	339911	449577	379793	429012	612988	412136	252033	694544	636215	319652	341059	145105	243137	111284	142609	127629	124232
	C37 H81 N9 O4 S2	779.584	1.379	422605	379563	107715	327159	7550.63	115470	198237	212282	297192	144121	39048.7	15522.5	80441.9	204129	75636.3	64276.1	34735.5	16672.4	53425.8	84004.6	193730	124252	201104	10084.5	6825.67	200407	380257	248898	93689.6	443958	373335	528669	366775	419197	363643	450556	593228	952681	433214	233784	99537.9	207600	104184	122886	102708	90693.5
9,10-Dihydroxyoctadecanoic acid	C18 H36 O4	316.262	0.993	243348	319833	270433	255673	151062	383532	390007	215566	268682	267633	364706	179645	236777	269137	328680	276780	294125	276728	228880	255566	349317	348228	254441	402506	147607	100695	228620	267983	189850	305661	200198	238611	365369	229666	243159	283320	237398	263445	301300	322814	375975	206950	258502	263360	192003	177953
gamma-Glu-gln	C10 H17 N3 O6	275.112	20.227	414818	217078	405938	99567.2	59055.3	193618	576981	320272	322307	551583	419061	357100	405608	237363	509169	538848	260652	625383	287930	333830	432037	280865	521649	838070	482331	88343.8	111909	202345	342658	383665	311323	371506	294584	122896	273026	463358	262418	369707	369888	316244	371103	234695	304606	311508	159280	307396
		148.036	2.372	990283	815192	859346	604753	208010	519522	824255	845893	779061	739638	530792	1.00458e+06	1.03703e+06	931294	1.00093e+06	984747	632327	977705	877646	906774	1.07759e+06	604501	755216	1.22465e+06	1.01653e+06	398257	637789	1.09722e+06	1.00401e+06	1.06295e+06	856112	1.17902e+06	1.11113e+06	608294	881338	1.17293e+06	1.04541e+06	1.07648e+06	1.24613e+06	1.47024e+06	1.31572e+06	844344	1.33011e+06	1.25749e+06	658461	1.19871e+06
Aprobarbital	C10 H14 N2 O3	210.1	16.612	16925.7	18514.2	15245	12332.3	4897.03	10099.8	24416.1	20169.9	59128.2	27388.2	8197.39	5844.37	1021.38	5786.57	59740.6	24754.3	12361.7	52646.3	37784.1	59644.9	30649.4	26431.3	36095.1	10254.6	21302.4	2522.16	4750.93	4316.41	6272.15	41516.9	13591.2	23188.1	33568.8	16305.5	20202.3	19867.9	9732.18	8763.19	21718.3	85890.5	42389.7	22555.5	65366.2	40719.4	33760.9	46966.8
		133.073	15.595	1.14356e+06	1.00764e+06	1.08785e+06	869377	492897	971959	1.08543e+06	929359	1.02708e+06	1.13008e+06	1.05856e+06	1.02871e+06	1.14826e+06	1.10379e+06	1.16637e+06	1.23951e+06	1.18007e+06	1.30595e+06	1.10792e+06	1.0553e+06	1.09217e+06	1.06874e+06	1.15179e+06	1.71573e+06	1.13049e+06	625442	936438	1.05113e+06	1.1016e+06	1.14706e+06	1.09061e+06	1.19872e+06	1.11759e+06	732031	939807	1.12231e+06	1.05272e+06	1.04486e+06	991923	1.07868e+06	1.18552e+06	761476	962449	1.02131e+06	660292	996794
DL-3-Aminoisobutyric acid	C4 H9 N O2	103.062	19.209	939506	866484	903627	575817	293328	773969	870050	730651	950862	839037	912169	780709	941979	942809	862770	878956	762059	700425	869190	805644	762948	581058	729402	1.68863e+06	1.21022e+06	535629	768282	943550	840127	979216	872218	990039	918642	646028	794263	838784	797437	928897	907449	1.05053e+06	1.06101e+06	745894	935558	932119	719999	881687
	C2 H8 N10 O2 S	236.055	2.77	200213	280575	219183	509225	102190	353024	277800	104033	151146	95789.9	531963	76132.2	47561	291403	176746	180345	104273	194742	158586	296050	213593	506153	187080	277987	5389.34	5024.84	444508	408850	8440.87	494092	157659	203823	378727	327947	218123	322781	316619	428229	152040	510042	668935	285388	594439	508730	193776	162577
[Similar to: L-Threonic acid; ΔMass: -190.0028 Da]	C8 H7 Cl N10 O3	326.04	3.492	1.26592e+06	1.42733e+06	923613	1.36142e+06	1.61489e+06	1.13895e+06	1.09938e+06	1.48418e+06	1.4529e+06	298051	1.45787e+06	1.24483e+06	1.47411e+06	1.34037e+06	318400	974895	907015	1.19455e+06	609357	1.3261e+06	1.16226e+06	1.46166e+06	1.12838e+06	1.17553e+06	1.20359e+06	1.15933e+06	1.50572e+06	1.29124e+06	311027	1.20322e+06	1.39251e+06	967103	280881	255940	373063	1.33102e+06	1.20347e+06	1.01795e+06	1.30636e+06	1.24032e+06	1.3389e+06	1.15932e+06	1.17357e+06	1.21909e+06	1.00045e+06	1.28197e+06
		144.041	1.666	58383.4	94108.1	77442	130091	12279	127680	101469	34590.2	60832	51743.1	307305	30569.1	10315.1	89418.2	136126	108359	35790.4	104814	71198.7	149499	73912.2	103898	124575	38830.9	4387.39	7492.95	125797	77953.5	3132.13	397802	55369.6	87835.6	227055	84370.2	68055.3	124444	69887.6	93861.8	33806.1	275296	285795	202702	326542	212023	151268	88274.8
[Similar to: Taurolithocholic acid 3-sulfate; ΔMass: 353.2660 Da]	C5 H7 O7 P	209.993	8.084	511394	579444	497378	423025	605830	407830	498724	467937	549435	441116	464667	495889	538799	608664	481812	490620	539768	506357	600686	387724	499797	349692	486413	483227	585828	753851	433282	447829	459212	467271	544575	565085	549366	451671	567056	432998	496721	425641	459324	733432	901414	484893	874965	566102	497875	559806
[Similar to: Ursolic acid; ΔMass: -401.1565 Da]	C48 H72 N7 O3 P S	857.517	2.104	682781	636288	578781	595405	234353	438137	461912	465136	438754	526193	201598	251817	486140	645568	293831	226487	155407	170655	236969	163635	446257	483895	417308	133521	55776.3	570387	826456	742049	402694	902882	686442	844981	493802	711093	768420	467217	651812	678438	927702	413815	324328	502001	308323	373588	308737	364632
[Similar to: L-Threonic acid; ΔMass: -244.0579 Da]	C15 H16 N4 O8	380.095	3.314	479715	671377	605692	627343	753277	586957	616698	668736	592989	480945	544475	699697	667202	621254	484150	448730	297340	515682	311398	607274	615087	540378	435673	612800	558413	933743	710468	600939	434573	742613	611721	621492	711690	605145	591403	793950	700505	598814	910170	807358	874824	811452	1.01983e+06	829349	757455	935964
[Similar to: Methyl acetoacetate; ΔMass: -118.9390 Da]	C2 H2 N7 O5 P	234.986	13.455	94962.4	47038.7	43433	52627	7579.36	49082.4	80611.8	65024.2	96991.8	69351.5	619279	371779	446718	571335	333632	312896	233958	374632	184017	318685	216988	462936	441940	644010	257714	26509.3	208320	161140	168193	119234	117370	83079.8	85262.6	47819.4	73947	134269	85304.4	115011	58339.7	88936.4	598257	180329	174737	202047	125120	294960
[Similar to: Pyridoxamine; ΔMass: -0.8885 Da]	C3 H8 N O P S2	168.978	8.102	1.02132e+06	1.01492e+06	1.03344e+06	1.04556e+06	1.0932e+06	1.08165e+06	1.04165e+06	1.30632e+06	1.05879e+06	1.00695e+06	838272	764422	820133	1.01789e+06	861443	725726	601625	756157	864000	713925	1.04472e+06	1.1335e+06	799769	1.05367e+06	999739	1.19763e+06	1.36014e+06	739623	824584	1.04579e+06	1.38542e+06	1.17393e+06	1.01932e+06	1.12512e+06	1.07686e+06	1.50409e+06	1.10536e+06	1.06072e+06	1.14601e+06	937487	1.25638e+06	990277	922065	929122	914730	1.26251e+06
[Similar to: 2-Oxoglutaric acid; ΔMass: -75.1046 Da]	C9 H19 N O5	221.126	15.964	272790	165648	183722	127925	80785.5	163316	254778	286942	211340	268392	1.12639e+06	618445	498006	673064	676904	819907	610291	748899	1.13917e+06	639736	704411	681445	971549	999501	673573	195137	591634	420517	639926	294450	248352	230395	242412	146928	265498	363266	265764	274576	295426	481389	1.27671e+06	501661	846215	763354	461775	1.11024e+06
[Similar to: Cytidine 5'-diphosphocholine; ΔMass: 314.0920 Da]		174.015	3.001	749547	699794	788788	563526	268546	584102	774181	773154	768889	793212	644210	749033	819542	641182	926943	751105	593562	865059	607580	778637	715558	668950	670138	835713	726705	268830	344558	540872	574649	925538	849911	742441	714048	500806	730537	903972	782229	609822	759571	1.09736e+06	1.15526e+06	832328	1.05589e+06	1.30951e+06	644823	1.20033e+06
[Similar to: Creatine; ΔMass: -393.2071 Da]	C15 H40 N8 O12	524.277	15.594	594633	413538	425617	321146	80475.9	462387	572645	435355	486390	447802	527220	431406	603746	535819	620830	675322	441604	807777	524064	496773	568661	342619	549252	1.65806e+06	715092	118882	326194	611430	453191	684725	440109	633615	520473	246717	411238	690093	493779	561480	522311	667298	684152	377402	378025	437188	284894	505661
		630.115	2.984	560505	479051	383951	348194	45160.6	244367	430103	382494	409893	379621	324735	433924	458707	314585	524987	365610	153459	449029	209636	399103	507436	489810	380236	520748	324156	55983.9	129519	518660	167348	770442	646934	678613	515923	302833	586081	687619	689542	893269	622482	929512	887800	323201	789457	1.01959e+06	306199	860854
	C4 H13 Cl N10 O4	300.081	4.436	520166	565096	348414	771093	435790	495772	360831	527017	370911	470839	339061	201703	282930	455249	198229	187069	282462	114711	282787	210513	404278	482363	563857	20423.6	70392.7	245889	328795	598205	141092	414382	422979	249533	500898	782056	519697	360272	447283	589925	286278	89007	127940	367717	64817.8	151380	462234	105597
N-α-L-Acetyl-arginine	C8 H16 N4 O3	216.122	17.904	540712	442947	415350	293646	74341.3	361474	449392	433878	477780	469596	603873	532582	742030	565294	640240	641883	654564	975845	821831	925870	598917	639215	895526	1.03415e+06	928363	133008	431432	326437	496177	584540	580374	531759	490749	156517	316899	648765	435510	349010	428719	731962	529995	488403	392940	610633	273757	500471
		145.008	2.105	1.2003e+06	911367	1.04366e+06	848268	349970	909068	1.18506e+06	1.0207e+06	1.01773e+06	1.1121e+06	1.09024e+06	1.19931e+06	1.30885e+06	1.2671e+06	1.41375e+06	1.4892e+06	1.12739e+06	1.44874e+06	1.26865e+06	1.24512e+06	1.15305e+06	979710	1.15981e+06	1.6409e+06	1.44182e+06	720853	1.10212e+06	1.09197e+06	1.38173e+06	1.08582e+06	1.19017e+06	1.18342e+06	1.10147e+06	747115	908809	1.14234e+06	1.09809e+06	930297	972524	1.40252e+06	1.18855e+06	888116	1.09783e+06	948809	743621	1.22002e+06
[Similar to: Cytidine 5'-diphosphocholine; ΔMass: 157.0188 Da]	C9 H23 N3 O4 P2 S	331.089	3.441	865277	567865	394906	696092	688397	784313	811629	876390	593217	859146	879031	1.13857e+06	1.09654e+06	333403	565922	292345	366040	855801	510805	805909	302517	1.39305e+06	329316	651257	801534	507168	1.23475e+06	791037	689188	706684	959595	759916	1.07731e+06	929954	1.00808e+06	1.26723e+06	304514	1.04752e+06	1.35499e+06	925379	1.11815e+06	571931	1.02516e+06	1.05485e+06	1.02135e+06	326572
2-Acetylthiophene	C6 H6 O S	126.014	7.73	1.13326e+06	995791	1.04792e+06	850176	535906	917283	1.09157e+06	1.03598e+06	1.0124e+06	975985	821733	986769	997792	944223	987243	1.04434e+06	929819	1.04188e+06	666625	828449	947827	879787	860791	1.47385e+06	1.2999e+06	701732	846434	1.01522e+06	1.0337e+06	1.13679e+06	1.1099e+06	1.21276e+06	1.04415e+06	846938	1.00106e+06	1.12943e+06	1.11131e+06	1.08701e+06	1.21019e+06	1.21801e+06	1.28633e+06	846261	1.06076e+06	1.1211e+06	897962	1.26503e+06
[truncated: 879 more rows]
[truncated: 182 more columns]
