# Supplementary material for: Metabolomics Analysis of Hippocampus and Cortex in a Rat Model of Traumatic Brain Injury in the Subacute Phase
Source: Front Neurosci. 2020 Sep 4;14:876. doi: 10.3389/fnins.2020.00876 (PMC7499474; doi:10.3389/fnins.2020.00876)
Supplement: Supplementary file 2 [file Table_2.XLSX]

## Sheet: Compounds
Name	Formula	Molecular Weight	RT [min]	Norm. Area: A1H21d.raw (F1)	Norm. Area: A2H21d.raw (F2)	Norm. Area: A5H21d.raw (F3)	Norm. Area: A16H21d.raw (F4)	Norm. Area: A18H21d.raw (F5)	Norm. Area: A21H21d.raw (F6)	Norm. Area: A25H21d.raw (F7)	Norm. Area: A27H21d.raw (F8)	Norm. Area: A30H21d.raw (F9)	Norm. Area: A31H21d.raw (F10)	Norm. Area: A54H1d.raw (F11)	Norm. Area: A59H1d.raw (F12)	Norm. Area: A62H1d.raw (F13)	Norm. Area: A63H1d.raw (F14)	Norm. Area: A77H7d.raw (F15)	Norm. Area: A81H7d.raw (F16)	Norm. Area: A91H7d.raw (F17)	Norm. Area: A103H7d.raw (F18)	Norm. Area: A105H7d.raw (F19)	Norm. Area: A113H7d.raw (F20)	Norm. Area: A114H7d.raw (F21)	Norm. Area: A115H7d.raw (F22)	Norm. Area: A123H7d.raw (F23)	Norm. Area: A131H1d.raw (F24)	Norm. Area: A133H1d.raw (F25)	Norm. Area: A134H1d.raw (F26)	Norm. Area: A141H1d.raw (F27)	Norm. Area: A144H1d.raw (F28)	Norm. Area: A153H1d.raw (F29)	Norm. Area: A163H14d.raw (F30)	Norm. Area: A165H14d.raw (F31)	Norm. Area: A172H14d.raw (F32)	Norm. Area: A181H14d.raw (F33)	Norm. Area: A187H14d.raw (F34)	Norm. Area: A198H14d.raw (F35)	Norm. Area: A211H14d.raw (F36)	Norm. Area: A224H14d.raw (F37)	Norm. Area: A226H14d.raw (F38)	Norm. Area: A237H14d.raw (F39)	Norm. Area: A238H3d.raw (F40)	Norm. Area: A250H3d.raw (F41)	Norm. Area: A268H3d.raw (F42)	Norm. Area: A271H3d.raw (F43)	Norm. Area: A275H3d.raw (F44)	Norm. Area: A285H3d.raw (F45)	Norm. Area: A286H3d.raw (F46)
Acamprosate	C5 H11 N O4 S	181.04	10.39	6.78604e+08	6.45786e+08	6.45527e+08	9.4677e+08	7.69065e+08	6.78786e+08	6.07565e+08	4.96417e+08	5.78774e+08	5.07205e+08	8.47876e+08	7.35469e+08	7.39428e+08	1.38212e+09	7.40462e+08	7.12062e+08	5.16482e+08	6.62421e+08	5.7386e+08	8.47098e+08	7.98047e+08	7.59756e+08	7.26576e+08	1.08045e+09	1.1954e+09	8.01572e+08	7.9249e+08	9.40445e+08	1.04231e+09	8.64846e+08	7.16586e+08	6.43679e+08	5.8189e+08	6.08794e+08	6.17943e+08	8.00506e+08	7.75631e+08	7.37948e+08	6.86109e+08	7.64493e+08	6.79895e+08	4.68685e+08	7.37576e+08	9.11877e+08	6.24254e+08	6.40643e+08
Acamprosate	C5 H11 N O4 S	181.04	10.69	6.35835e+08	6.1945e+08	6.15101e+08	8.8679e+08	7.36014e+08	6.40017e+08	5.76861e+08	4.78514e+08	5.46114e+08	4.81719e+08	8.06513e+08	6.97348e+08	6.99392e+08	1.29333e+09	1.86069e+07	1.23414e+07	2.25942e+07	2.41291e+07	1.25614e+07	1.10042e+07	1.80608e+08	1.77381e+07	1.91481e+07	1.01271e+09	1.12533e+09	7.64068e+08	7.42277e+08	8.94703e+08	2.37138e+07	8.24096e+08	6.69626e+08	6.08997e+08	5.43876e+08	5.75775e+08	5.84584e+08	7.65954e+08	7.28184e+08	6.94697e+08	6.5291e+08	7.33984e+08	6.49844e+08	4.46213e+08	7.07247e+08	8.54692e+08	5.91456e+08	5.98495e+08
[Similar to: L-Tyrosine; ΔMass: 17.0597 Da]	C5 H8 O4 S	164.014	10.443	2.71214e+08	3.02814e+08	2.66633e+08	3.8074e+08	3.26197e+08	2.86088e+08	2.51032e+08	2.12476e+08	2.47197e+08	2.20996e+08	3.57338e+08	2.95604e+08	2.98905e+08	5.5751e+08	3.18518e+08	3.01135e+08	2.30006e+08	3.03333e+08	2.48341e+08	3.5612e+08	3.5998e+08	3.15924e+08	2.9638e+08	4.63651e+08	4.85914e+08	3.32808e+08	3.05297e+08	3.83716e+08	4.64957e+08	3.67987e+08	2.97946e+08	2.52174e+08	2.44324e+08	2.57937e+08	2.35079e+08	3.5533e+08	3.30442e+08	3.00795e+08	2.9982e+08	3.43343e+08	2.8203e+08	2.19189e+08	3.25024e+08	3.8047e+08	2.76603e+08	2.04275e+08
Taurine	C2 H7 N O3 S	125.015	7.772	4.45507e+08	6.07461e+08	4.89496e+08	4.8418e+08	5.28971e+08	4.81186e+08	5.17793e+08	4.51572e+08	5.00987e+08	4.54244e+08	5.56653e+08	4.98807e+08	5.48848e+08	7.30454e+08	4.47595e+08	4.75921e+08	5.39223e+08	4.43144e+08	4.93072e+08	5.85435e+08	5.03758e+08	4.25825e+08	4.63671e+08	5.68946e+08	7.40325e+08	5.68465e+08	4.72186e+08	5.81971e+08	5.76686e+08	5.39767e+08	5.58645e+08	7.41117e+08	5.00683e+08	4.70809e+08	5.89866e+08	4.97195e+08	5.57891e+08	4.63448e+08	5.6453e+08	5.08082e+08	5.23718e+08	5.04037e+08	5.77042e+08	6.2554e+08	5.52514e+08	4.98618e+08
Hypoxanthine	C5 H4 N4 O	136.038	2.295	3.56755e+08	3.75099e+08	3.62225e+08	2.94952e+08	3.97007e+08	3.49124e+08	3.52942e+08	3.99389e+08	3.29199e+08	3.29154e+08	4.55044e+08	4.00931e+08	5.58768e+08	4.65864e+08	3.28968e+08	3.15167e+08	3.35742e+08	3.31907e+08	3.43031e+08	3.45578e+08	2.57859e+08	2.26027e+08	2.44324e+08	5.06962e+08	5.76783e+08	4.00319e+08	4.59558e+08	2.54302e+08	5.50789e+08	4.85868e+08	2.8983e+08	6.87275e+08	2.95696e+08	3.43511e+08	2.87581e+08	2.94447e+08	4.22275e+08	3.12545e+08	2.32667e+08	4.54643e+08	3.24909e+08	4.38876e+08	4.71527e+08	4.4924e+08	3.83338e+08	3.87682e+08
		90.0299	3.016	3.93946e+08	5.78851e+08	5.30977e+08	5.31015e+08	5.74352e+08	5.4746e+08	4.97253e+08	5.87897e+08	5.86888e+08	4.79114e+08	4.83494e+08	5.03579e+08	5.29336e+08	6.24475e+08	4.07392e+08	4.72664e+08	4.28504e+08	5.15152e+08	4.75885e+08	4.71323e+08	4.62175e+08	4.29978e+08	4.6437e+08	6.57122e+08	6.51169e+08	4.9312e+08	5.90356e+08	5.02228e+08	4.92482e+08	5.60128e+08	5.24019e+08	7.68027e+08	5.15666e+08	5.20645e+08	5.13879e+08	4.62694e+08	4.4522e+08	3.37157e+08	5.6597e+08	5.18351e+08	5.50568e+08	4.8665e+08	5.95655e+08	4.52897e+08	5.0754e+08	4.14865e+08
Creatine	C4 H9 N3 O2	131.069	15.67	4.10064e+08	5.81453e+08	5.05521e+08	4.85571e+08	5.21542e+08	5.50104e+08	5.95606e+08	4.65331e+08	5.06596e+08	4.89248e+08	6.23015e+08	5.22101e+08	6.36037e+08	7.47856e+08	5.12009e+08	5.62814e+08	5.36031e+08	6.12058e+08	5.4296e+08	6.14231e+08	6.00408e+08	5.40249e+08	5.39834e+08	6.23088e+08	7.48463e+08	6.18197e+08	6.17472e+08	5.85968e+08	6.43708e+08	5.77526e+08	5.95897e+08	7.98497e+08	5.40959e+08	5.37491e+08	5.32022e+08	5.47271e+08	6.22428e+08	5.66874e+08	5.34791e+08	5.08338e+08	5.08521e+08	4.68503e+08	4.99406e+08	6.10643e+08	5.17669e+08	5.00284e+08
Arabinosylhypoxanthine	C10 H12 N4 O5	268.08	3.402	2.54223e+08	4.42852e+08	3.8957e+08	4.21101e+08	4.12342e+08	4.43153e+08	4.28691e+08	4.68728e+08	4.40032e+08	4.22952e+08	3.96328e+08	4.24839e+08	4.44757e+08	5.79825e+08	2.64976e+08	3.39777e+08	3.2861e+08	4.29681e+08	3.77891e+08	3.49537e+08	3.67513e+08	3.31276e+08	3.66763e+08	4.96992e+08	5.32807e+08	4.38226e+08	4.52401e+08	3.74119e+08	4.40299e+08	4.80513e+08	4.198e+08	7.22117e+08	4.74467e+08	4.73985e+08	4.89061e+08	4.70998e+08	3.77516e+08	2.46153e+08	4.56802e+08	4.20215e+08	4.41245e+08	3.7975e+08	4.92108e+08	3.90208e+08	4.28919e+08	3.56999e+08
N-Acetylaspartic acid	C6 H9 N O5	175.047	18.875	2.92612e+08	4.32095e+08	3.50699e+08	4.3679e+08	4.51323e+08	3.48544e+08	3.79491e+08	3.34811e+08	3.86647e+08	3.61731e+08	3.87888e+08	4.57231e+08	4.31487e+08	4.79769e+08	3.45522e+08	4.00136e+08	3.508e+08	3.93654e+08	3.58173e+08	4.16954e+08	3.93264e+08	3.41594e+08	4.19759e+08	5.44095e+08	5.21523e+08	4.10132e+08	4.29884e+08	4.16008e+08	3.89553e+08	4.60814e+08	3.86742e+08	7.92378e+08	3.86823e+08	5.41683e+08	4.10447e+08	3.91036e+08	4.45233e+08	3.74193e+08	3.93963e+08	3.22404e+08	3.74141e+08	3.65432e+08	4.11114e+08	4.42258e+08	4.03201e+08	3.44451e+08
		115.026	18.866	2.86973e+08	4.23923e+08	3.43098e+08	4.30412e+08	4.46207e+08	3.40375e+08	3.70476e+08	3.29202e+08	3.81405e+08	3.54245e+08	3.80498e+08	4.50856e+08	4.23317e+08	4.71267e+08	3.4032e+08	3.94312e+08	3.46002e+08	3.86717e+08	3.53202e+08	4.09729e+08	3.85632e+08	3.35148e+08	4.1422e+08	5.33503e+08	5.12732e+08	4.02713e+08	4.21192e+08	4.08809e+08	3.81693e+08	4.54529e+08	3.77377e+08	7.70061e+08	3.77153e+08	5.32822e+08	4.01817e+08	3.8462e+08	4.3185e+08	3.64631e+08	3.88818e+08	3.18861e+08	3.67734e+08	3.55787e+08	4.0374e+08	4.30852e+08	3.91945e+08	3.36252e+08
		142.023	14.129	2.67135e+08	2.85828e+08	3.05947e+08	2.78914e+08	3.36873e+08	2.64109e+08	2.7624e+08	3.03518e+08	2.68655e+08	2.83952e+08	4.71288e+08	3.46087e+08	3.48811e+08	4.12592e+08	3.41343e+08	3.5589e+08	2.93286e+08	3.5478e+08	3.03722e+08	3.4592e+08	3.60818e+08	3.02789e+08	3.33705e+08	3.71943e+08	5.72401e+08	3.5034e+08	4.60182e+08	3.92202e+08	3.62291e+08	3.44648e+08	3.40378e+08	3.76e+08	3.04807e+08	2.96777e+08	3.06397e+08	3.00756e+08	3.67212e+08	2.93208e+08	2.91379e+08	3.22342e+08	2.88536e+08	3.1361e+08	3.01066e+08	3.21611e+08	2.9014e+08	3.29842e+08
	C6 H9 Cl O7	228.003	2.135	2.34631e+08	3.88159e+08	3.46802e+08	3.22316e+08	3.43225e+08	3.52292e+08	3.35796e+08	3.51859e+08	3.11845e+08	3.32713e+08	4.61331e+08	3.7636e+08	4.17957e+08	4.49978e+08	4.08329e+08	4.50935e+08	3.96333e+08	4.68662e+08	4.49117e+08	4.57394e+08	4.31948e+08	3.1655e+08	3.46426e+08	4.65765e+08	5.31192e+08	4.43262e+08	5.26172e+08	4.56075e+08	1.16573e+08	2.95281e+08	3.95039e+08	1.3493e+08	3.41678e+08	3.7827e+08	3.57472e+08	3.4078e+08	3.7777e+08	3.09294e+08	3.29646e+08	2.94575e+08	2.94491e+08	2.89628e+08	3.22617e+08	3.44144e+08	3.24187e+08	2.48921e+08
Citric acid	C6 H8 O7	192.026	2.144	2.21911e+08	3.81188e+08	3.28021e+08	3.08849e+08	3.33063e+08	3.34621e+08	3.29296e+08	3.38504e+08	3.01149e+08	3.2437e+08	4.35125e+08	3.66934e+08	4.10227e+08	4.38753e+08	3.82976e+08	4.17222e+08	3.74589e+08	4.36041e+08	4.16946e+08	4.37526e+08	3.97726e+08	3.03901e+08	3.27725e+08	4.38633e+08	5.04898e+08	4.21239e+08	5.01804e+08	4.17129e+08	4.34224e+08	2.96431e+08	3.93147e+08	4.8236e+08	3.33046e+08	3.71608e+08	3.50652e+08	3.423e+08	3.78161e+08	3.06858e+08	3.15182e+08	2.95557e+08	2.92787e+08	2.89765e+08	3.1711e+08	3.39238e+08	3.19805e+08	2.43729e+08
Theophylline	C7 H8 N4 O2	180.062	16.637	1.76058e+08	2.81487e+08	2.41189e+08	2.3538e+08	2.48675e+08	2.49963e+08	2.60349e+08	2.36029e+08	2.51217e+08	2.35919e+08	2.97755e+08	2.53833e+08	2.83268e+08	3.38545e+08	2.17578e+08	2.88606e+08	2.3186e+08	2.44082e+08	2.41484e+08	2.91669e+08	2.78524e+08	2.40075e+08	2.56446e+08	3.22654e+08	3.80154e+08	2.88187e+08	3.2732e+08	2.80001e+08	2.84843e+08	2.69645e+08	2.63163e+08	3.31549e+08	2.63314e+08	2.73383e+08	2.80727e+08	2.58401e+08	2.74519e+08	2.48725e+08	2.56855e+08	2.42918e+08	2.32301e+08	2.14967e+08	2.29748e+08	2.63179e+08	2.04559e+08	2.50545e+08
	C6 H11 Cl O8	246.013	2.143	1.91894e+08	3.24875e+08	2.85815e+08	2.66754e+08	2.8794e+08	2.94624e+08	2.80885e+08	3.00704e+08	2.56578e+08	2.78412e+08	3.77094e+08	3.12758e+08	3.52185e+08	3.67807e+08	3.3419e+08	3.68011e+08	3.25059e+08	3.82171e+08	3.68688e+08	3.7576e+08	3.51331e+08	2.59093e+08	2.83643e+08	3.89348e+08	4.38002e+08	3.64454e+08	4.34051e+08	3.71774e+08	3.38226e+08	2.37843e+08	3.31103e+08	3.50895e+08	2.87782e+08	3.18827e+08	2.99299e+08	2.8741e+08	3.17327e+08	2.58935e+08	2.76948e+08	2.48891e+08	2.48588e+08	2.43858e+08	2.72396e+08	2.88501e+08	2.74206e+08	2.04363e+08
Oleic acid	C18 H34 O2	282.256	0.962	1.12745e+08	1.24396e+08	1.16629e+08	1.24824e+08	1.24981e+08	8.62865e+07	9.40646e+07	9.68867e+07	9.41072e+07	9.6753e+07	9.83418e+07	9.96005e+07	9.78284e+07	1.40611e+08	9.27809e+07	9.90791e+07	9.29851e+07	1.09934e+08	1.1372e+08	1.21646e+08	1.01536e+08	8.52719e+07	9.01526e+07	1.03886e+08	1.64775e+08	9.00476e+07	1.19246e+08	9.52604e+07	8.9667e+07	1.07843e+08	1.09334e+08	1.4264e+08	9.43126e+07	1.30903e+08	1.20832e+08	1.26791e+08	1.23706e+08	1.50619e+08	1.32081e+08	1.22805e+08	9.64915e+07	9.96289e+07	1.0126e+08	1.16318e+08	1.01389e+08	8.21842e+07
Hypoxanthine	C5 H4 N4 O	136.038	3.404	1.54709e+08	2.69434e+08	2.30976e+08	2.48742e+08	2.61968e+08	2.77781e+08	2.66766e+08	2.74727e+08	2.53521e+08	2.56872e+08	2.48665e+08	2.50758e+08	3.0455e+08	3.39326e+08	1.60125e+08	2.11655e+08	2.09149e+08	2.49931e+08	2.30743e+08	2.1527e+08	2.34001e+08	2.12253e+08	2.25856e+08	2.99409e+08	3.60289e+08	2.63589e+08	2.76225e+08	2.25533e+08	2.81395e+08	3.24243e+08	2.5525e+08	3.9176e+08	2.85516e+08	2.87403e+08	2.88854e+08	3.01841e+08	2.68597e+08	1.68001e+08	2.78023e+08	2.72273e+08	2.64761e+08	2.32459e+08	2.84351e+08	2.57073e+08	2.73061e+08	2.61433e+08
	C4 H2 N2 O5	157.997	11.191	2.17013e+08	3.07814e+08	2.75403e+08	2.86286e+08	2.66151e+08	2.598e+08	2.99054e+08	2.57251e+08	2.99271e+08	2.76563e+08	3.83888e+08	2.9793e+08	3.69419e+08	3.90227e+08	2.79873e+08	3.36365e+08	2.65968e+08	3.54559e+08	3.28673e+08	3.56328e+08	3.41071e+08	3.15442e+08	2.73251e+08	3.62957e+08	4.37117e+08	3.64201e+08	3.01734e+08	3.42202e+08	3.01482e+08	2.7801e+08	3.32175e+08	4.34058e+08	2.70763e+08	3.29296e+08	3.21088e+08	3.0392e+08	3.37248e+08	2.75611e+08	2.99987e+08	3.17414e+08	2.61636e+08	2.69113e+08	3.02986e+08	3.11375e+08	2.69192e+08	2.90104e+08
D-(-)-Glutamine	C5 H10 N2 O3	146.067	17.707	2.02748e+08	2.56469e+08	2.24547e+08	1.91825e+08	1.78333e+08	2.09015e+08	2.30692e+08	1.9653e+08	2.56459e+08	2.01924e+08	2.72968e+08	2.13689e+08	2.65699e+08	2.92593e+08	2.46974e+08	3.38931e+08	2.32856e+08	2.49728e+08	2.45025e+08	2.57581e+08	2.29546e+08	2.1696e+08	2.05318e+08	2.65508e+08	3.14196e+08	2.7039e+08	2.67819e+08	2.24336e+08	2.70209e+08	2.5369e+08	2.30617e+08	3.65643e+08	2.14143e+08	2.55266e+08	2.36767e+08	2.68526e+08	2.5312e+08	2.53269e+08	2.19409e+08	2.02691e+08	1.82986e+08	1.58972e+08	2.19078e+08	2.77429e+08	2.3486e+08	2.2841e+08
N-Acetylaspartic acid	C6 H9 N O5	175.047	19.125	7.70916e+07	1.19928e+08	9.90227e+07	2.96949e+06	5.41173e+06	1.01748e+08	1.04057e+08	9.23915e+07	1.09988e+08	9.96742e+07	1.17651e+08	8.19751e+06	1.22287e+08	1.4726e+08	1.05593e+08	1.34191e+08	1.14256e+08	1.24166e+08	1.11509e+08	1.28162e+08	1.29039e+08	1.105e+08	1.06636e+08	1.10377e+07	1.54851e+08	1.25522e+08	1.32324e+08	1.27774e+08	1.07833e+08	6.17266e+06	1.41351e+08	1.10674e+07	1.01206e+08	7.55843e+06	1.15165e+08	1.05122e+08	1.06922e+08	1.00577e+08	1.02762e+08	8.94895e+07	9.60174e+07	9.25853e+07	1.02204e+08	1.17571e+08	1.07903e+08	9.71967e+07
		115.026	19.12	7.75762e+07	1.20157e+08	9.94703e+07	2.3919e+06	5.58876e+06	1.02297e+08	1.04436e+08	9.27003e+07	1.10283e+08	9.98108e+07	1.17905e+08	8.4744e+06	1.21746e+08	1.47137e+08	1.05459e+08	1.34194e+08	1.14293e+08	1.23714e+08	1.11341e+08	1.27757e+08	1.29109e+08	1.11046e+08	1.06728e+08	1.10731e+07	1.53417e+08	1.25298e+08	1.31928e+08	1.26805e+08	1.07637e+08	6.51582e+06	1.40852e+08	1.12441e+07	1.02013e+08	7.91418e+06	1.1535e+08	1.05147e+08	1.07622e+08	1.00566e+08	1.03111e+08	9.02786e+07	9.66838e+07	9.29878e+07	1.02804e+08	1.17959e+08	1.0875e+08	9.8419e+07
Palmitic acid	C16 H32 O2	256.24	0.977	9.08218e+07	3.08506e+08	2.77465e+08	9.62237e+07	2.8937e+08	2.44348e+08	2.66652e+08	2.54914e+08	2.58365e+08	2.56439e+08	2.73955e+08	9.95102e+07	2.92214e+08	3.30897e+08	2.40931e+08	2.70299e+08	2.4387e+08	2.66177e+08	2.56381e+08	2.79866e+08	2.72066e+08	2.19398e+08	2.22083e+08	3.09131e+08	3.96326e+08	2.78295e+08	3.04268e+08	2.6218e+08	2.47126e+08	8.93735e+07	3.00538e+08	9.04745e+07	2.32257e+08	9.91068e+07	2.85638e+08	2.81282e+08	1.11165e+08	2.96342e+08	2.93295e+08	2.93217e+08	2.84791e+08	9.96841e+07	2.8135e+08	3.15622e+08	2.83344e+08	1.07744e+08
Linoleic acid	C18 H32 O2	280.24	0.969	1.59475e+07	1.07345e+07	9.04147e+06	9.88111e+06	8.70243e+06	6.87748e+06	8.34724e+06	8.28574e+06	7.27323e+06	7.43055e+06	1.05178e+07	1.00169e+07	1.12909e+07	1.30143e+07	9.26863e+06	9.35802e+06	6.58299e+06	1.00698e+07	7.48438e+06	9.99312e+06	8.94551e+06	8.34833e+06	7.26685e+06	1.29653e+07	1.58249e+07	1.09849e+07	1.15865e+07	9.62178e+06	8.92821e+06	7.42524e+06	8.41755e+06	1.33664e+07	1.3751e+07	9.96981e+06	9.65925e+06	9.56289e+06	1.10227e+07	9.09893e+06	8.27154e+06	1.03166e+07	8.32714e+06	9.29981e+06	8.75461e+06	1.04228e+07	8.79008e+06	1.04376e+07
Arachidonic acid	C20 H32 O2	304.24	0.956	2.24781e+08	2.53631e+08	2.18186e+08	2.29294e+08	2.37905e+08	1.9141e+08	2.2576e+08	2.03116e+08	2.10768e+08	2.0772e+08	2.10106e+08	2.02534e+08	2.3758e+08	2.62654e+08	1.94974e+08	2.16622e+08	2.11228e+08	2.16149e+08	2.04223e+08	2.21277e+08	2.09331e+08	1.76076e+08	1.93412e+08	2.85089e+08	3.30145e+08	2.42992e+08	2.55877e+08	2.13379e+08	2.09932e+08	2.22985e+08	2.49539e+08	3.16242e+08	1.88513e+08	2.23616e+08	2.28133e+08	2.27792e+08	2.4867e+08	2.44077e+08	2.40689e+08	2.46284e+08	2.4698e+08	2.42856e+08	2.31086e+08	2.52303e+08	2.32437e+08	1.87859e+08
Taurine	C2 H7 N O3 S	125.013	7.768	1.83296e+08	2.56357e+08	2.03911e+08	2.10649e+08	2.17186e+08	2.01897e+08	2.05886e+08	1.85568e+08	2.00941e+08	1.80033e+08	2.13111e+08	2.0552e+08	2.32575e+08	2.78443e+08	1.68985e+08	1.87529e+08	2.05827e+08	1.6387e+08	1.96957e+08	2.40135e+08	1.91609e+08	1.66002e+08	1.84697e+08	2.39766e+08	2.94245e+08	2.17215e+08	1.94921e+08	2.28179e+08	2.24855e+08	2.3615e+08	2.25827e+08	2.91029e+08	2.0297e+08	1.83162e+08	2.21025e+08	2.02408e+08	2.2933e+08	1.7723e+08	2.43022e+08	1.86955e+08	2.18005e+08	2.00221e+08	2.35497e+08	2.37521e+08	2.24629e+08	1.95407e+08
L-Glutamic acid	C5 H9 N O4	147.052	19.152	1.28625e+08	2.27824e+08	1.66152e+08	1.55047e+08	1.59616e+08	1.81633e+08	1.73111e+08	1.51659e+08	1.77409e+08	1.59781e+08	1.97189e+08	1.80536e+08	2.33644e+08	2.44927e+08	1.764e+08	2.80362e+08	1.69372e+08	2.00132e+08	1.79097e+08	2.12456e+08	2.11854e+08	1.57177e+08	1.71519e+08	2.01062e+08	2.53098e+08	2.15129e+08	2.38139e+08	2.17563e+08	1.93972e+08	2.40272e+08	2.32337e+08	3.76806e+08	2.14991e+08	2.12197e+08	2.296e+08	2.14316e+08	2.32584e+08	1.92142e+08	2.01769e+08	1.61252e+08	1.93303e+08	1.78125e+08	2.03548e+08	2.23802e+08	1.91977e+08	1.86805e+08
Choline	C5 H13 N O	103.1	7.12	2.01002e+08	2.67264e+08	2.17994e+08	2.20997e+08	2.10639e+08	1.93212e+08	2.37118e+08	1.76671e+08	2.6652e+08	2.09765e+08	2.79669e+08	2.38821e+08	2.63084e+08	2.81703e+08	2.47531e+08	2.3512e+08	2.37018e+08	2.79568e+08	1.68642e+08	2.56899e+08	2.14415e+08	1.91751e+08	1.83744e+08	2.76778e+08	3.44352e+08	2.80753e+08	2.43996e+08	2.28691e+08	2.54772e+08	1.52779e+08	1.8238e+08	2.28362e+08	1.57995e+08	1.98919e+08	1.71894e+08	1.58552e+08	2.30787e+08	2.73648e+08	1.74644e+08	2.38905e+08	1.85958e+08	2.27742e+08	1.85019e+08	2.4999e+08	2.10084e+08	1.60339e+08
	C8 H2 N4 O4	218.01	27.178	5.10136e+06	6.07773e+06	8.41035e+06	5.25163e+06	5.59104e+06	7.5388e+06	5.46799e+06	4.9733e+06	5.60193e+06	5.17567e+06	9.98901e+06	6.16792e+06	9.2437e+06	8.47498e+06	4.70506e+06	1.24689e+07	1.09681e+07	667001	6.35808e+06	7.33012e+06	1.39437e+07	1.30736e+07	7.40869e+06	7.60153e+06	8.23783e+06	2.50035e+06	7.58169e+06	6.74445e+06	5.11194e+06	4.5683e+06	5.59763e+06	7.21153e+06	5.42867e+06	8.49794e+06	5.71465e+06	6.12946e+06	7.09013e+06	6.38362e+06	5.80695e+06	5.75445e+06	7.25627e+06	7.78798e+06	6.65076e+06	5.64833e+06	7.41946e+06	7.48654e+06
[Similar to: N-[4-(Aminosulfonyl)phenyl]-5-(morpholinosulfonyl)-2-furamide; ΔMass: 279.1180 Da]		135.933	11.182	1.46834e+08	1.68681e+08	1.92547e+08	1.98124e+08	1.8442e+08	1.92165e+08	1.95572e+08	1.53799e+08	1.92064e+08	1.76186e+08	2.27848e+08	1.98648e+08	2.30752e+08	2.71911e+08	1.68178e+08	2.41472e+08	2.00727e+08	2.14086e+08	2.20401e+08	2.36831e+08	1.94387e+08	1.8965e+08	1.84267e+08	2.3326e+08	2.97181e+08	2.22227e+08	2.3833e+08	2.13921e+08	2.13662e+08	1.91809e+08	2.00455e+08	2.7274e+08	2.14022e+08	1.96326e+08	2.02466e+08	1.87501e+08	2.12856e+08	1.99466e+08	1.81385e+08	1.81792e+08	1.81924e+08	1.88719e+08	1.97015e+08	2.14059e+08	2.00831e+08	1.76832e+08
	C6 H11 N2 O4 P3	267.991	14.14	1.04396e+08	1.17896e+08	1.10945e+08	1.1453e+08	1.21696e+08	1.11085e+08	1.14248e+08	1.05786e+08	1.14389e+08	1.02852e+08	2.20913e+08	1.33881e+08	1.44234e+08	2.06467e+08	1.34508e+08	1.59636e+08	1.29679e+08	1.28388e+08	8.7242e+07	1.35678e+08	1.25219e+08	1.03718e+08	1.2092e+08	1.67401e+08	2.52013e+08	1.52858e+08	1.86086e+08	1.39558e+08	1.69141e+08	1.30104e+08	1.22537e+08	1.75752e+08	1.10439e+08	1.20961e+08	1.14809e+08	1.12331e+08	1.4476e+08	1.01798e+08	1.10651e+08	1.05432e+08	1.11853e+08	1.16761e+08	1.2498e+08	1.42835e+08	1.15588e+08	1.16878e+08
[Similar to: Choline; ΔMass: -0.8855 Da]		103.985	14.138	1.19923e+08	1.37629e+08	1.25617e+08	1.43084e+08	1.58456e+08	1.30776e+08	1.41954e+08	1.30905e+08	1.31667e+08	1.22557e+08	2.31077e+08	1.37017e+08	1.65179e+08	2.33985e+08	1.51589e+08	1.72643e+08	1.39751e+08	1.40669e+08	1.2776e+08	1.60341e+08	1.48636e+08	1.17313e+08	1.39797e+08	1.91928e+08	2.6865e+08	1.71981e+08	1.95739e+08	1.63765e+08	1.64723e+08	1.44953e+08	1.44291e+08	1.7973e+08	1.26369e+08	1.41252e+08	1.42669e+08	1.31451e+08	1.56228e+08	1.18774e+08	1.36755e+08	1.42754e+08	1.28134e+08	1.2864e+08	1.44017e+08	1.70875e+08	1.42344e+08	1.40729e+08
Pentadecanoic acid	C15 H30 O2	242.224	0.961	642774	2.01645e+08	1.78013e+08	636496	1.95101e+08	1.56757e+08	1.79163e+08	1.66243e+08	1.73093e+08	1.64001e+08	1.67679e+08	722474	1.88104e+08	2.1556e+08	1.54411e+08	1.70177e+08	1.61923e+08	1.71305e+08	1.62768e+08	1.7598e+08	1.72561e+08	1.403e+08	1.47433e+08	2.18153e+08	2.63879e+08	1.94344e+08	2.02258e+08	1.7119e+08	1.67355e+08	481286	2.04109e+08	525606	1.53427e+08	679216	1.85453e+08	1.82594e+08	742225	1.92531e+08	1.91144e+08	1.88105e+08	1.96663e+08	721521	1.8501e+08	2.11502e+08	1.85718e+08	1.08926e+06
L-Glutamine	C5 H10 N2 O3	146.069	17.713	1.09382e+08	1.16351e+08	1.21916e+08	1.06554e+08	1.33229e+08	1.15908e+08	1.11168e+08	1.09528e+08	1.49669e+08	1.18271e+08	1.54912e+08	1.21068e+08	1.51759e+08	1.68464e+08	1.57093e+08	2.06902e+08	1.47619e+08	1.48991e+08	1.44744e+08	1.40649e+08	1.27807e+08	1.24544e+08	1.216e+08	1.47996e+08	1.8353e+08	1.60023e+08	1.50689e+08	1.25427e+08	1.7024e+08	1.50975e+08	1.45084e+08	2.22489e+08	1.19893e+08	1.43345e+08	1.34492e+08	1.55481e+08	1.36755e+08	1.46154e+08	1.20785e+08	1.11023e+08	1.07556e+08	1.22047e+08	1.22308e+08	1.56042e+08	1.38504e+08	1.23639e+08
Uridine	C9 H12 N2 O6	244.069	2.273	4.76387e+07	8.95719e+07	6.27968e+07	6.3188e+07	8.04153e+07	7.49325e+07	7.4949e+07	9.49824e+07	8.34882e+07	7.77757e+07	6.88783e+07	7.94938e+07	9.36705e+07	1.09738e+08	3.70411e+07	6.4305e+07	4.79507e+07	6.57348e+07	5.04904e+07	6.77383e+07	6.57995e+07	4.83622e+07	4.45531e+07	8.66625e+07	1.08002e+08	7.50487e+07	8.68717e+07	6.34271e+07	8.93251e+07	1.30849e+08	9.96494e+07	1.97173e+08	8.73009e+07	9.39079e+07	9.50877e+07	9.78895e+07	9.47629e+07	8.05025e+07	9.36151e+07	1.07724e+08	1.1029e+08	1.05719e+08	1.3147e+08	1.12501e+08	1.05403e+08	8.57337e+07
[Similar to: Uridine; ΔMass: -35.9761 Da]	C9 H13 Cl N2 O6	280.046	2.241	3.58411e+07	7.10207e+07	4.62205e+07	4.67199e+07	6.36979e+07	5.67394e+07	5.76174e+07	7.50384e+07	6.50981e+07	5.90908e+07	5.5018e+07	6.16083e+07	7.46824e+07	8.79556e+07	2.59589e+07	4.83955e+07	3.52221e+07	4.80556e+07	3.64466e+07	5.0273e+07	4.71901e+07	3.24115e+07	3.08782e+07	7.07273e+07	8.74275e+07	5.8083e+07	6.97946e+07	4.79543e+07	7.37292e+07	1.1135e+08	7.99737e+07	1.69913e+08	6.79693e+07	7.41235e+07	7.36305e+07	7.79474e+07	7.80324e+07	6.07675e+07	7.25336e+07	9.1735e+07	9.32088e+07	9.0145e+07	1.15794e+08	9.43307e+07	9.05399e+07	6.81342e+07
(9E)-9-Octadecenedioic acid	C18 H32 O4	312.23	1.012	88054.4	116266	84269.4	99403.1	88766.1	69554.2	75263.1	94320.8	77170.7	77420.9	77311.3	101296	97203.8	119628	61434.7	71347.8	56719.7	62237.6	75569.6	91854.5	92013.6	81651.6	76459.9	93005.5	121510	112419	95191.9	105116	88390.6	85564	103139	113158	165092	119282	84493.4	95243.9	98294.1	119522	104114	130332	104347	116157	112714	121061	110652	168569
D-(+)-Pyroglutamic Acid	C5 H7 N O3	129.043	17.7	8.70604e+07	7.67113e+07	9.85911e+07	8.58979e+07	1.04747e+08	9.31933e+07	7.0908e+07	8.94647e+07	1.18975e+08	9.38873e+07	1.23236e+08	9.72209e+07	1.20064e+08	1.33507e+08	1.26295e+08	1.6275e+08	1.19802e+08	1.17229e+08	1.19408e+08	1.12456e+08	1.04352e+08	1.00568e+08	9.68145e+07	1.15131e+08	1.44874e+08	1.28242e+08	1.18984e+08	1.00125e+08	1.35202e+08	1.20528e+08	1.12935e+08	1.77131e+08	9.39731e+07	1.12871e+08	1.0525e+08	1.23005e+08	1.05789e+08	1.14005e+08	9.86975e+07	9.07361e+07	8.72557e+07	9.6186e+07	9.73097e+07	1.19685e+08	1.09465e+08	9.61138e+07
Acamprosate	C5 H11 N O4 S	181.04	11.608	8.04034e+07	5.43368e+07	8.97962e+07	9.26707e+07	1.13165e+08	7.1352e+07	7.27062e+07	6.19612e+07	7.78093e+07	4.27189e+07	1.13251e+08	8.96682e+07	1.00308e+08	1.67784e+08	1.19904e+08	1.15328e+08	9.75288e+07	7.63472e+07	8.55305e+07	9.30214e+07	9.17908e+07	1.03506e+08	9.97991e+07	1.42493e+08	1.29826e+08	9.67091e+07	1.19842e+08	9.61277e+07	6.91593e+07	7.06759e+07	8.54517e+07	7.00611e+07	6.49857e+07	7.73117e+07	7.1111e+07	8.09859e+07	8.22585e+07	5.97113e+07	7.66929e+07	7.06329e+07	1.08512e+08	8.45409e+07	1.05443e+08	9.75342e+07	6.28461e+07	8.38767e+07
1-palmitoyl-2-oleoyl-sn-glycero-3-phosphocholine	C42 H82 N O8 P	759.578	1.182	9.32586e+07	8.43932e+07	1.1859e+08	9.88003e+07	8.64979e+07	1.10129e+08	9.77745e+07	9.10394e+07	9.92871e+07	1.10305e+08	8.39486e+07	8.59765e+07	4.10083e+07	2.20441e+07	1.08889e+08	7.74518e+07	1.01225e+08	9.48879e+07	1.13668e+08	8.36992e+07	1.0934e+08	1.22346e+08	1.22134e+08	3.49936e+07	2.41631e+07	8.60636e+07	8.47742e+07	1.09679e+08	1.06644e+08	9.51922e+07	1.09509e+08	6.36413e+07	1.17279e+08	1.0947e+08	1.01777e+08	1.08501e+08	1.06313e+08	1.02639e+08	9.98304e+07	8.11968e+07	7.9093e+07	9.77006e+07	6.79072e+07	6.3046e+07	8.66383e+07	8.58969e+07
L-Phenylalanine	C9 H11 N O2	165.078	5.949	5.73637e+07	4.68395e+07	4.94457e+07	5.18853e+07	5.43098e+07	4.30801e+07	3.22931e+07	3.795e+07	4.51186e+07	3.26185e+07	4.32582e+07	4.00687e+07	4.89283e+07	5.44526e+07	3.46111e+07	6.13162e+07	4.60101e+07	4.46668e+07	5.75263e+07	5.30056e+07	4.09673e+07	3.24971e+07	3.28157e+07	3.97242e+07	6.86969e+07	5.08014e+07	4.16334e+07	3.7125e+07	5.06759e+07	5.67887e+07	4.15967e+07	7.00314e+07	4.44266e+07	4.76742e+07	4.58026e+07	5.07322e+07	3.93318e+07	5.18245e+07	4.66373e+07	5.55135e+07	4.42094e+07	4.04199e+07	4.70804e+07	4.85785e+07	4.29163e+07	3.58527e+07
	C9 H23 N4 O5 P S2	362.081	10.508	6.08066e+07	3.51512e+07	5.19489e+07	9.31718e+07	7.115e+07	5.25e+07	5.34698e+07	3.84258e+07	4.58507e+07	3.85753e+07	7.28124e+07	5.89595e+07	6.59604e+07	1.23253e+08	5.73033e+07	5.12706e+07	3.683e+07	4.47965e+07	4.24579e+07	7.29709e+07	6.1827e+07	6.71755e+07	6.72374e+07	9.42285e+07	1.09266e+08	6.54714e+07	6.82405e+07	8.51484e+07	8.81672e+07	8.57078e+07	4.33667e+07	5.4354e+07	4.7697e+07	5.32369e+07	6.27338e+07	7.1505e+07	7.4918e+07	6.77355e+07	6.35558e+07	7.08349e+07	6.33905e+07	2.88723e+07	6.53992e+07	8.46457e+07	4.86709e+07	7.20107e+07
[Similar to: DL-Dipalmitoylphosphatidylcholine; ΔMass: 6.0118 Da]	C42 H74 N5 O3 P	727.55	1.177	7.92012e+07	6.28383e+07	8.52782e+07	8.86396e+07	7.39544e+07	7.65775e+07	7.12047e+07	6.46112e+07	7.30989e+07	7.8358e+07	6.19923e+07	6.50906e+07	3.07912e+07	1.64107e+07	8.0292e+07	6.33458e+07	7.84567e+07	7.22621e+07	8.29059e+07	7.1688e+07	8.09344e+07	1.04341e+08	9.08001e+07	2.90133e+07	1.76355e+07	6.58215e+07	6.21143e+07	8.30479e+07	8.69345e+07	6.83329e+07	7.86507e+07	6.50303e+07	8.28763e+07	8.09599e+07	7.35606e+07	7.02393e+07	7.42104e+07	8.58938e+07	8.23042e+07	5.71015e+07	5.89271e+07	7.34479e+07	5.00705e+07	4.82627e+07	6.19583e+07	6.28946e+07
DL-Carnitine	C7 H15 N O3	161.105	16.09	7.58373e+07	8.72211e+07	7.17812e+07	6.31057e+07	8.9705e+07	7.79561e+07	9.1657e+07	7.42437e+07	8.87294e+07	6.66293e+07	1.054e+08	8.2113e+07	8.09043e+07	6.73099e+07	7.64951e+07	1.07274e+08	6.58484e+07	9.97409e+07	9.12854e+07	8.73198e+07	9.11846e+07	7.91272e+07	9.65355e+07	8.05487e+07	1.21104e+08	9.47882e+07	8.99102e+07	8.28008e+07	1.04335e+08	8.33643e+07	8.97109e+07	1.06085e+08	9.2062e+07	8.60637e+07	9.33328e+07	8.17359e+07	8.54446e+07	7.88466e+07	8.31774e+07	8.47496e+07	7.83775e+07	6.95527e+07	9.87178e+07	1.18863e+08	9.49449e+07	1.01601e+08
	C6 H3 Cl O10 P2	331.886	11.183	7.22895e+07	1.03971e+08	9.60568e+07	9.02692e+07	9.13746e+07	9.77763e+07	9.71191e+07	8.46968e+07	1.02526e+08	8.77865e+07	1.15563e+08	1.02988e+08	1.22141e+08	1.42996e+08	1.05019e+08	1.17446e+08	1.01224e+08	1.07799e+08	8.11506e+07	1.2108e+08	1.03411e+08	8.83294e+07	9.31595e+07	1.2189e+08	1.42677e+08	1.07654e+08	1.21129e+08	7.78428e+07	1.21084e+08	1.14218e+08	1.10139e+08	1.71633e+08	8.77043e+07	9.12966e+07	1.12541e+08	8.77962e+07	1.16641e+08	1.01086e+08	9.3877e+07	1.00154e+08	1.031e+08	9.5889e+07	1.06543e+08	1.10234e+08	1.01471e+08	8.49575e+07
Betaine	C5 H11 N O2	117.079	6.166	3.96378e+07	2.89857e+07	3.04777e+07	3.51722e+07	3.82613e+07	3.25529e+07	2.85076e+07	3.23158e+07	3.01941e+07	2.94442e+07	5.78303e+07	4.55157e+07	5.44977e+07	7.0262e+07	3.78891e+07	3.32544e+07	3.42413e+07	3.85611e+07	3.80514e+07	3.68553e+07	4.05565e+07	3.66263e+07	3.13087e+07	4.24492e+07	5.6701e+07	5.47137e+07	4.9939e+07	3.68545e+07	5.05781e+07	3.86023e+07	3.40492e+07	3.56514e+07	3.24917e+07	3.66274e+07	4.04639e+07	3.15306e+07	3.49716e+07	2.5972e+07	2.79051e+07	4.11615e+07	4.09409e+07	3.59639e+07	3.4812e+07	3.7782e+07	4.54986e+07	3.67895e+07
Citric acid	C6 H8 O7	192.026	21.042	6.1472e+06	1.07748e+07	8.50369e+07	5.43441e+06	5.95472e+06	4.53299e+07	5.03854e+07	5.1764e+07	9.56308e+06	4.80015e+07	5.10929e+07	4.38156e+07	1.10634e+07	2.24068e+07	3.5477e+07	4.60023e+07	4.07451e+07	4.54703e+07	3.83318e+07	4.28886e+07	5.18438e+07	4.57645e+07	3.58676e+07	5.71486e+07	4.59921e+07	4.067e+07	4.31907e+07	4.35169e+07	5.44178e+07	8.66423e+06	9.1316e+06	6.06895e+07	5.0771e+07	5.14522e+06	1.15728e+07	9.55241e+06	3.95094e+06	8.06886e+06	3.69452e+06	3.56459e+06	4.33358e+06	2.57603e+06	6.09099e+07	4.98406e+06	5.46967e+07	4.83982e+06
Stearic acid	C18 H36 O2	284.271	0.961	7.56135e+07	7.33724e+07	8.98275e+07	8.48225e+07	8.13405e+07	7.20785e+07	6.7456e+07	6.11349e+07	6.49563e+07	6.868e+07	8.62123e+07	8.37544e+07	8.12214e+07	8.91743e+07	7.05136e+07	7.59545e+07	7.8445e+07	7.97012e+07	8.90416e+07	7.80096e+07	8.44604e+07	6.55101e+07	7.56225e+07	5.81864e+07	9.00823e+07	6.24855e+07	7.31692e+07	7.3068e+07	7.02875e+07	7.89913e+07	8.10777e+07	5.33607e+07	6.53365e+07	8.14038e+07	7.58591e+07	7.19686e+07	7.78263e+07	7.36358e+07	8.09224e+07	7.78545e+07	6.53391e+07	7.09864e+07	6.13435e+07	7.35457e+07	6.46523e+07	5.92672e+07
Υ-Aminobutyric acid (GABA)	C4 H9 N O2	103.064	17.222	8.24112e+07	1.18524e+08	9.1554e+07	8.67535e+07	1.03641e+08	8.29073e+07	8.23354e+07	7.36419e+07	1.08209e+08	7.69988e+07	1.13618e+08	7.36382e+07	1.04515e+08	9.84377e+07	1.05672e+08	1.09812e+08	1.23476e+08	9.83986e+07	1.00268e+08	9.90497e+07	8.42116e+06	8.39644e+07	9.12444e+07	1.37376e+08	1.41661e+08	1.08322e+08	1.07409e+08	1.0131e+08	1.18361e+08	9.06471e+07	8.65487e+07	1.31496e+08	8.67964e+07	9.99884e+07	8.03554e+07	8.4371e+07	9.97427e+07	8.94714e+07	8.87339e+07	9.49507e+07	8.50654e+07	9.98107e+07	1.07152e+08	1.21224e+08	1.07826e+08	9.17669e+07
DEHYDROASCORBIC ACID	C6 H6 O6	174.015	2.116	6.93887e+07	1.03835e+08	9.12293e+07	8.92456e+07	9.23823e+07	8.4368e+07	9.08817e+07	7.60523e+07	8.81744e+07	8.99119e+07	1.3249e+08	1.07232e+08	1.12876e+08	1.3213e+08	1.18078e+08	1.31525e+08	1.17152e+08	1.38664e+08	1.27839e+08	1.34735e+08	1.25474e+08	9.11342e+07	1.00169e+08	1.27541e+08	1.47008e+08	1.26239e+08	1.48817e+08	1.35508e+08	1.22842e+08	9.34522e+07	1.02729e+08	1.19988e+08	8.91338e+07	9.86983e+07	9.17894e+07	8.86244e+07	9.81926e+07	8.10533e+07	7.76085e+07	7.40155e+07	7.55787e+07	7.51859e+07	8.14633e+07	8.98861e+07	7.83834e+07	6.90953e+07
Retinyl acetate	C22 H32 O2	328.24	0.95	4.011e+07	4.74947e+07	3.96565e+07	3.53468e+07	4.10218e+07	3.08204e+07	3.74313e+07	3.65552e+07	3.53124e+07	3.64902e+07	3.39552e+07	3.18915e+07	3.69543e+07	4.10089e+07	3.7019e+07	3.75808e+07	3.63478e+07	3.61849e+07	3.68017e+07	3.79252e+07	3.17525e+07	3.07873e+07	3.01089e+07	4.67937e+07	5.8585e+07	3.95086e+07	4.31637e+07	3.46182e+07	3.67786e+07	4.01602e+07	3.58364e+07	5.9798e+07	3.05639e+07	3.99093e+07	3.90584e+07	4.09415e+07	3.99902e+07	5.15639e+07	4.06789e+07	4.25642e+07	4.06833e+07	4.20837e+07	4.09015e+07	4.16633e+07	3.74104e+07	3.33232e+07
		233.91	11.182	7.84011e+07	8.53674e+07	8.18723e+07	7.96358e+07	8.1732e+07	8.14496e+07	8.26252e+07	8.51546e+07	8.70099e+07	7.86251e+07	1.21833e+08	1.07752e+08	1.04429e+08	1.42434e+08	8.85626e+07	1.31581e+08	1.12953e+08	1.15156e+08	1.15165e+08	1.25289e+08	1.19468e+08	1.01915e+08	9.73073e+07	1.2621e+08	1.2985e+08	9.58746e+07	1.25187e+08	1.17849e+08	9.99655e+07	9.15933e+07	1.10197e+08	1.33892e+08	9.31664e+07	8.44633e+07	1.12965e+08	1.02427e+08	1.12302e+08	8.68251e+07	9.79112e+07	1.00766e+08	1.03539e+08	9.94577e+07	1.09594e+08	1.14133e+08	1.03432e+08	7.2549e+07
Xanthine	C5 H4 N4 O2	152.032	2.973	6.20661e+07	8.5966e+07	7.16219e+07	7.12514e+07	7.59795e+07	8.11032e+07	8.009e+07	9.15037e+07	8.05318e+07	7.585e+07	7.08145e+07	8.14797e+07	8.15007e+07	9.4935e+07	5.6142e+07	6.95311e+07	5.90583e+07	7.17314e+07	6.64225e+07	6.20777e+07	5.9965e+07	5.25332e+07	5.69556e+07	9.20022e+07	9.64745e+07	7.74357e+07	8.27486e+07	7.42713e+07	8.43372e+07	1.01196e+08	8.00282e+07	1.17535e+08	7.59122e+07	8.90486e+07	8.0944e+07	7.51787e+07	6.58076e+07	4.94504e+07	8.49832e+07	7.95517e+07	7.92053e+07	7.76643e+07	8.74254e+07	7.49805e+07	7.51061e+07	6.45699e+07
		185.988	14.135	6.01842e+07	6.71881e+07	6.25801e+07	6.67279e+07	6.57448e+07	7.13973e+07	5.82566e+07	5.70736e+07	6.50683e+07	5.73972e+07	1.04944e+08	7.48594e+07	8.02878e+07	1.08534e+08	7.64168e+07	8.34173e+07	7.25431e+07	7.14235e+07	6.67547e+07	7.71032e+07	6.90759e+07	5.86707e+07	6.3319e+07	8.9847e+07	1.34267e+08	8.34008e+07	1.02642e+08	7.94946e+07	9.16974e+07	7.85495e+07	6.45256e+07	9.79976e+07	6.35e+07	6.99499e+07	6.82066e+07	6.36889e+07	7.10505e+07	5.69901e+07	6.39352e+07	6.1706e+07	6.32521e+07	6.41476e+07	6.73933e+07	8.28899e+07	7.08434e+07	6.6673e+07
	C8 H13 N O5 S	235.051	2.733	4.77832e+06	8.36139e+06	9.34667e+06	1.63154e+07	8.9863e+06	9.54032e+06	4.59821e+06	3.99755e+06	4.45872e+06	7.06875e+06	1.39132e+07	1.70504e+07	1.27347e+07	4.22866e+07	9.95793e+06	1.45751e+07	6.73459e+06	9.13332e+06	7.05105e+06	7.65718e+06	1.39651e+07	1.19219e+07	1.97356e+07	3.2638e+06	2.08968e+07	9.55814e+06	1.40215e+07	1.64883e+07	1.92133e+07	1.4955e+07	1.04107e+07	619881	4.84346e+06	8.26506e+06	4.2976e+06	6.61044e+06	4.57365e+06	4.43669e+06	1.28416e+07	1.94305e+07	1.3898e+07	8.35943e+06	1.62172e+07	1.53768e+07	1.10653e+07	1.19767e+07
Υ-Aminobutyric acid (GABA)	C4 H9 N O2	86.037	17.2	7.17511e+07	1.01726e+08	8.00553e+07	7.52878e+07	9.0808e+07	7.25494e+07	7.2119e+07	6.39416e+07	9.42581e+07	6.70486e+07	9.73698e+07	6.35401e+07	9.07384e+07	8.50971e+07	9.23315e+07	9.56653e+07	1.06903e+08	8.51963e+07	8.59189e+07	8.47063e+07	7.96147e+07	7.29603e+07	7.94192e+07	1.19387e+08	1.23327e+08	9.44286e+07	9.36363e+07	8.76853e+07	1.03196e+08	7.91536e+07	7.47754e+07	1.14683e+08	7.59435e+07	8.6786e+07	7.07483e+07	7.37774e+07	8.69007e+07	7.80218e+07	7.76926e+07	8.31991e+07	7.45018e+07	8.56421e+07	9.39047e+07	1.05937e+08	9.40564e+07	7.95278e+07
	C8 H10 N4 O7 S	306.03	14.138	5.01658e+07	5.91467e+07	5.44294e+07	5.16189e+07	5.42803e+07	5.14454e+07	4.93652e+07	4.9383e+07	5.29367e+07	4.69506e+07	7.89724e+07	6.28668e+07	6.75106e+07	8.75428e+07	6.7577e+07	7.69353e+07	5.59191e+07	6.59696e+07	5.97654e+07	6.54621e+07	5.8854e+07	4.84204e+07	5.76444e+07	8.50388e+07	1.04234e+08	6.51061e+07	7.77822e+07	7.63718e+07	8.11826e+07	6.36675e+07	5.80608e+07	7.825e+07	5.25643e+07	5.72053e+07	5.09436e+07	6.03541e+07	5.76621e+07	4.88026e+07	5.27172e+07	5.79937e+07	5.2652e+07	5.18698e+07	5.69017e+07	6.73722e+07	5.54631e+07	6.31982e+07
9-KODE	C18 H30 O3	294.22	1.022	44336.7	41832	51270.6	48294.3	42284.3	34926.4	44134.1	36307.3	34258.9	40783.7	58765.4	43509.4	48199.8	64404.1	50185.6	51814.1	44588.5	40087.8	48156.3	47980.1	49564.5	45983.4	46113.3	56142.4	65390.8	54520.3	64034.2	56072.2	54972.4	49056.4	49736.3	49538.7	72572.6	48353.8	40480.6	41169	35318.4	41985.3	50530.2	61797.5	44562.2	57917	36898.6	59796.2	45428.9	289752
	C5 H10 N6 O2 S2	250.029	7.727	5.68082e+07	8.36859e+07	5.7198e+07	6.6887e+07	6.6268e+07	6.09252e+07	6.16065e+07	5.76629e+07	6.49792e+07	5.57998e+07	7.074e+07	6.16101e+07	6.94462e+07	8.79053e+07	5.17269e+07	5.46372e+07	6.64812e+07	4.8484e+07	6.21393e+07	7.56262e+07	5.9335e+07	5.02282e+07	5.25892e+07	6.84064e+07	1.00496e+08	6.95934e+07	5.7472e+07	7.16844e+07	7.09464e+07	7.53024e+07	6.80918e+07	1.02499e+08	6.03137e+07	5.64244e+07	7.55536e+07	6.67037e+07	7.25742e+07	5.62454e+07	7.18746e+07	6.39146e+07	6.61221e+07	6.2085e+07	7.70694e+07	8.22426e+07	6.71178e+07	5.97744e+07
D-Serine	C3 H7 N O3	105.043	17.746	5.29262e+07	6.10431e+07	5.9384e+07	5.23854e+07	6.39743e+07	5.35812e+07	6.27959e+07	5.34582e+07	6.97008e+07	5.38131e+07	7.54459e+07	5.92936e+07	7.2639e+07	8.14085e+07	7.64563e+07	9.69846e+07	7.21723e+07	7.44462e+07	7.20031e+07	7.03136e+07	6.34726e+07	6.1136e+07	5.84675e+07	7.03629e+07	8.89077e+07	7.76853e+07	7.15604e+07	6.17416e+07	8.18592e+07	7.15172e+07	6.748e+07	1.04238e+08	5.71388e+07	6.78204e+07	6.28265e+07	7.26853e+07	6.55712e+07	6.79926e+07	6.12511e+07	5.62074e+07	5.30073e+07	5.78071e+07	5.96527e+07	7.44241e+07	6.44173e+07	5.99505e+07
[Similar to: DL-Dipalmitoylphosphatidylcholine; ΔMass: 550.4963 Da]	C5 H14 N O4 P	183.066	21.831	3.19424e+07	4.50189e+07	3.51554e+07	2.91092e+07	3.69848e+07	3.17849e+07	3.51776e+07	3.56897e+07	3.55684e+07	3.59552e+07	4.50372e+07	3.7016e+07	4.1664e+07	4.84911e+07	5.94923e+07	4.42774e+07	4.29685e+07	5.00363e+07	5.06021e+07	5.75009e+07	4.16688e+07	3.59018e+07	3.44357e+07	6.4326e+07	5.80613e+07	4.28059e+07	4.87696e+07	3.84621e+07	6.31716e+07	5.25582e+07	3.28446e+07	5.59707e+07	3.62545e+07	2.97064e+07	3.37223e+07	3.44524e+07	3.36009e+07	3.55606e+07	2.90318e+07	3.68014e+07	3.40166e+07	3.58419e+07	3.70639e+07	5.49647e+07	3.86741e+07	2.82233e+07
Cinnamic acid	C9 H8 O2	148.052	5.924	3.43999e+07	2.90428e+07	3.08465e+07	3.24249e+07	3.45143e+07	2.70202e+07	2.11194e+07	2.3157e+07	2.77094e+07	1.85343e+07	2.60802e+07	2.42894e+07	2.73127e+07	3.18395e+07	2.22731e+07	3.56337e+07	2.80876e+07	2.97812e+07	3.47445e+07	3.13113e+07	2.36935e+07	2.1347e+07	1.73237e+07	2.15913e+07	4.07728e+07	3.06002e+07	2.2131e+07	2.38871e+07	2.91748e+07	3.40507e+07	2.43709e+07	3.95757e+07	2.63916e+07	2.83381e+07	2.6603e+07	3.09531e+07	1.84049e+07	2.78997e+07	2.62738e+07	3.35697e+07	2.51756e+07	2.42335e+07	2.77575e+07	2.78834e+07	2.62692e+07	1.83016e+07
		113.991	0.904	1.59522e+07	1.59845e+07	1.46763e+07	2.17165e+07	1.57818e+07	1.66349e+07	3.24557e+07	3.56813e+07	2.2944e+07	2.06129e+07	3.27317e+07	2.99926e+07	3.29468e+07	8.65752e+06	4.75183e+06	5.11818e+06	4.43188e+06	2.17497e+07	2.19998e+07	2.53265e+07	2.69217e+07	2.42321e+07	5.5683e+06	1.1191e+07	1.69201e+07	3.19248e+07	1.07857e+07	2.62022e+07	2.6339e+07	8.89847e+06	1.90625e+07	3.21373e+07	4.43739e+07	1.91888e+07	1.40869e+07	2.18264e+07	2.21556e+07	4.30658e+06	4.74626e+06	3.07687e+07	1.34454e+07	1.65886e+07	2.23283e+07	2.84357e+07	1.50959e+07	1.88282e+07
DL-Arginine	C6 H14 N4 O2	174.111	22.182	5.38644e+07	5.05237e+07	5.55684e+07	6.30867e+07	5.45095e+07	4.61031e+07	4.05626e+07	4.03735e+07	5.41488e+07	4.40129e+07	6.58387e+07	5.10801e+07	5.41229e+07	7.54941e+07	5.04211e+07	6.60352e+07	5.04114e+07	6.89064e+07	5.6558e+07	6.38615e+07	6.30259e+07	5.68431e+07	5.61491e+07	4.90488e+07	9.13401e+07	5.49784e+07	6.28433e+07	5.30312e+07	5.83846e+07	5.47658e+07	6.01645e+07	5.73996e+07	4.86082e+07	5.3505e+07	5.57704e+07	6.15915e+07	5.82017e+07	6.75174e+07	5.40394e+07	5.72145e+07	4.57659e+07	4.55928e+07	4.93829e+07	6.35449e+07	5.17054e+07	5.17871e+07
	C6 H11 N3 O2	157.085	22.188	5.20352e+07	4.91785e+07	5.38927e+07	6.10779e+07	5.26763e+07	4.47989e+07	3.94325e+07	3.92553e+07	5.292e+07	4.28717e+07	6.4011e+07	4.95707e+07	5.26396e+07	7.29478e+07	4.89336e+07	6.41188e+07	4.90001e+07	6.70329e+07	5.4627e+07	6.14991e+07	6.1154e+07	5.51145e+07	5.4329e+07	4.77383e+07	8.86081e+07	5.34019e+07	6.0862e+07	5.16077e+07	5.64924e+07	5.32832e+07	5.87344e+07	5.60087e+07	4.73615e+07	5.18946e+07	5.43414e+07	6.00211e+07	5.65991e+07	6.55721e+07	5.24833e+07	5.54576e+07	4.43945e+07	4.4439e+07	4.83137e+07	6.17781e+07	5.04886e+07	5.04256e+07
L-Norleucine	C6 H13 N O2	131.095	6.068	3.02785e+07	3.08986e+07	2.68965e+07	2.90532e+07	3.26586e+07	2.77758e+07	2.40924e+07	2.58727e+07	2.44205e+07	2.43642e+07	2.61684e+07	2.5055e+07	2.73747e+07	3.27429e+07	2.50765e+07	3.35483e+07	2.82198e+07	3.22309e+07	3.44834e+07	2.73069e+07	2.26969e+07	2.29046e+07	2.24994e+07	2.15589e+07	3.60224e+07	2.75733e+07	2.85857e+07	2.63141e+07	2.8692e+07	3.2394e+07	2.44302e+07	4.00788e+07	2.66787e+07	2.91311e+07	2.73161e+07	3.09628e+07	3.24571e+07	3.15244e+07	3.23814e+07	3.50216e+07	2.97764e+07	2.54378e+07	2.87277e+07	2.76373e+07	2.56061e+07	2.07573e+07
		283.259	0.959	1.93649e+07	2.14042e+07	1.88716e+07	2.06579e+07	2.14688e+07	1.4653e+07	1.5801e+07	1.70092e+07	1.57211e+07	1.69417e+07	1.58541e+07	1.64756e+07	1.62357e+07	2.42698e+07	1.57427e+07	1.79133e+07	1.59647e+07	1.79438e+07	1.917e+07	2.21225e+07	1.69748e+07	1.4551e+07	1.52817e+07	1.83189e+07	2.8243e+07	1.61108e+07	1.96868e+07	1.64435e+07	1.50606e+07	1.73913e+07	1.79617e+07	2.43972e+07	1.55212e+07	2.14161e+07	2.06715e+07	2.23978e+07	2.17147e+07	2.59489e+07	2.26757e+07	2.02593e+07	1.57949e+07	1.60058e+07	1.70156e+07	1.97528e+07	1.684e+07	1.34708e+07
	C2 H2 N10 O	182.043	10.443	3.53401e+07	2.97242e+07	3.2594e+07	4.71733e+07	3.93989e+07	3.40979e+07	2.10707e+07	2.55664e+07	2.8906e+07	2.59694e+07	4.23802e+07	3.81762e+07	3.70513e+07	6.49617e+07	3.72396e+07	3.70408e+07	2.85445e+07	3.14793e+07	2.95899e+07	4.40427e+07	4.07669e+07	3.76266e+07	3.4504e+07	5.44422e+07	6.45694e+07	4.02093e+07	3.91638e+07	4.68226e+07	5.08478e+07	4.38945e+07	3.93243e+07	3.27429e+07	2.84493e+07	3.01168e+07	3.19443e+07	4.08268e+07	3.79598e+07	3.81561e+07	3.49989e+07	3.86447e+07	3.37688e+07	2.42648e+07	3.66286e+07	4.62309e+07	3.20988e+07	2.36723e+07
	C6 H7 Cl O6	209.992	2.125	4.3044e+07	6.38137e+07	6.18257e+07	5.58921e+07	5.58499e+07	5.83197e+07	5.53591e+07	5.18474e+07	5.55346e+07	5.49614e+07	8.59334e+07	6.44751e+07	6.65425e+07	8.34175e+07	7.59458e+07	8.51986e+07	7.33162e+07	8.90571e+07	8.25078e+07	8.33474e+07	8.25818e+07	5.84178e+07	6.41252e+07	7.75038e+07	9.47069e+07	7.97356e+07	9.36686e+07	8.57625e+07	7.90371e+07	5.78235e+07	6.43628e+07	7.29709e+07	5.44052e+07	5.99397e+07	5.86002e+07	5.38783e+07	6.10873e+07	5.07187e+07	5.32324e+07	4.60788e+07	4.62692e+07	4.605e+07	5.06614e+07	5.61943e+07	5.0455e+07	4.45292e+07
Adenine	C5 H5 N5	135.054	2.14	1.89077e+07	9.67131e+07	4.95649e+07	4.48489e+07	5.23659e+07	5.33146e+07	4.03095e+07	3.52078e+07	6.72919e+07	4.34171e+07	4.94966e+07	3.34083e+07	5.16017e+07	5.75832e+07	3.82398e+07	5.41231e+07	3.52808e+07	5.56978e+07	5.1583e+07	5.01357e+07	6.09027e+07	3.46402e+07	2.7463e+07	6.70651e+07	5.84113e+07	5.56993e+07	5.44529e+07	6.66863e+07	4.97964e+07	4.58511e+07	6.33815e+07	1.0121e+08	5.71653e+07	7.35456e+07	5.24001e+07	5.37882e+07	6.40256e+07	4.84931e+07	6.12035e+07	5.51521e+07	9.41331e+07	6.70329e+07	1.1015e+08	1.07249e+08	1.13377e+08	4.83758e+07
	C9 H8 N8 O10	388.033	14.137	3.125e+07	3.7447e+07	3.55841e+07	3.45934e+07	3.7249e+07	3.36929e+07	3.27309e+07	3.25184e+07	3.4636e+07	3.08336e+07	6.47067e+07	4.09923e+07	4.26794e+07	6.2767e+07	4.27852e+07	5.15897e+07	4.27676e+07	4.17337e+07	4.09981e+07	4.12041e+07	3.95695e+07	3.22799e+07	3.79343e+07	5.95686e+07	6.94032e+07	4.31252e+07	6.0219e+07	4.81657e+07	5.46004e+07	4.37228e+07	3.78362e+07	5.22944e+07	3.47212e+07	3.36885e+07	3.29213e+07	3.92708e+07	4.26014e+07	3.23971e+07	3.11836e+07	3.46056e+07	3.66707e+07	3.32277e+07	3.9001e+07	4.4458e+07	3.51858e+07	4.20628e+07
DL-β-Leucine	C6 H13 N O2	131.093	6.07	2.877e+07	2.56422e+07	2.48355e+07	2.44906e+07	2.75784e+07	2.28883e+07	2.18865e+07	2.2191e+07	2.3168e+07	2.17374e+07	2.60301e+07	2.20141e+07	2.50705e+07	3.09666e+07	2.6028e+07	3.28048e+07	2.40155e+07	2.83471e+07	2.83523e+07	2.89614e+07	2.48746e+07	2.18109e+07	2.17345e+07	2.36677e+07	3.69387e+07	2.6241e+07	2.85985e+07	2.51755e+07	2.98799e+07	2.91274e+07	2.43981e+07	4.29728e+07	2.67857e+07	2.40928e+07	2.65146e+07	2.79522e+07	3.10902e+07	3.07092e+07	2.82589e+07	3.07824e+07	2.86561e+07	2.64524e+07	2.49309e+07	2.74036e+07	2.63761e+07	2.35031e+07
	C6 H13 Cl O6	216.039	16.651	4.34467e+07	6.57181e+07	5.84801e+07	5.42747e+07	5.87028e+07	5.63466e+07	6.38071e+07	5.61578e+07	6.2103e+07	5.31246e+07	6.80076e+07	6.00909e+07	6.34503e+07	7.65596e+07	4.64241e+07	6.10527e+07	5.08602e+07	5.32058e+07	5.54488e+07	6.5318e+07	6.42415e+07	5.53409e+07	5.6118e+07	7.35708e+07	8.55053e+07	6.5899e+07	6.87282e+07	6.30415e+07	5.54613e+07	5.47973e+07	5.84422e+07	6.43362e+07	5.66064e+07	6.17716e+07	6.18996e+07	5.78961e+07	6.09584e+07	5.43386e+07	6.05906e+07	5.69495e+07	5.02262e+07	4.44039e+07	4.84682e+07	6.05591e+07	4.13531e+07	6.01624e+07
	C5 H8 N2 O8	224.026	14.131	4.24817e+07	4.53961e+07	4.04339e+07	4.24174e+07	4.51329e+07	3.69899e+07	3.54083e+07	3.92946e+07	4.02677e+07	3.69438e+07	7.04421e+07	4.65749e+07	5.13941e+07	6.89248e+07	4.797e+07	6.08849e+07	4.48984e+07	5.27434e+07	4.96434e+07	5.24266e+07	4.99065e+07	4.01605e+07	4.45419e+07	6.49524e+07	7.45685e+07	5.36141e+07	6.69044e+07	5.26305e+07	6.84187e+07	4.77708e+07	4.61612e+07	5.95081e+07	3.99624e+07	4.73421e+07	4.36728e+07	4.30033e+07	5.33608e+07	4.24092e+07	3.99767e+07	4.67787e+07	3.86647e+07	4.5735e+07	4.03682e+07	5.65213e+07	4.62828e+07	4.87254e+07
	C11 H3 N2 O10 P	353.952	11.183	3.42649e+07	4.95938e+07	5.04036e+07	4.86573e+07	5.12265e+07	4.40022e+07	5.24882e+07	5.12381e+07	5.43026e+07	5.14546e+07	6.28693e+07	5.47601e+07	6.36104e+07	7.25505e+07	4.68909e+07	6.48659e+07	5.31197e+07	5.16854e+07	5.4475e+07	6.09578e+07	6.19232e+07	5.34302e+07	4.64059e+07	6.36978e+07	7.93819e+07	6.00477e+07	5.40084e+07	6.00382e+07	6.36834e+07	5.41182e+07	5.66689e+07	8.54942e+07	5.56072e+07	5.68939e+07	4.48967e+07	5.78044e+07	5.96986e+07	5.70257e+07	5.20401e+07	3.98304e+07	5.01413e+07	5.18649e+07	5.37177e+07	5.00083e+07	5.2836e+07	4.80987e+07
L-Aspartic acid	C4 H7 N O4	133.036	19.383	3.36701e+07	2.50534e+07	4.19187e+07	3.89758e+07	3.78411e+07	3.95913e+07	4.41354e+07	2.50417e+07	4.21269e+07	4.48642e+07	4.77141e+07	4.84624e+07	5.07753e+07	5.84283e+07	4.24022e+07	5.98104e+07	4.32796e+07	4.57532e+07	4.47365e+07	2.79529e+07	5.33754e+07	4.52839e+07	2.27959e+07	5.32299e+07	3.4406e+07	2.91311e+07	2.81499e+07	2.635e+07	4.35602e+07	4.55342e+07	4.61707e+07	8.65714e+07	2.65487e+07	4.58525e+07	4.74768e+07	2.85593e+07	3.95886e+07	2.82242e+07	4.45893e+07	2.70777e+07	4.18136e+07	2.23204e+07	3.95403e+07	5.13146e+07	2.16687e+07	4.23459e+07
		168.051	17.701	3.70824e+07	4.71174e+07	4.09098e+07	3.6079e+07	4.52868e+07	3.89239e+07	4.27613e+07	3.38239e+07	4.98613e+07	4.03115e+07	5.30588e+07	4.10905e+07	5.2942e+07	5.86432e+07	4.98723e+07	6.92089e+07	4.62829e+07	4.96037e+07	4.52955e+07	4.57242e+07	4.20457e+07	4.13639e+07	3.98048e+07	5.1894e+07	6.29774e+07	5.29965e+07	5.19187e+07	4.22801e+07	5.32169e+07	4.52919e+07	4.96862e+07	6.9042e+07	4.14633e+07	4.90288e+07	4.57224e+07	4.93562e+07	4.95443e+07	4.88568e+07	3.81018e+07	3.42834e+07	3.38724e+07	4.31888e+07	4.15575e+07	5.61935e+07	4.87375e+07	4.17468e+07
		144.004	2.122	4.45205e+07	6.04412e+07	6.23028e+07	5.30618e+07	5.57467e+07	5.89483e+07	5.7144e+07	5.13737e+07	5.36976e+07	5.39255e+07	7.9648e+07	6.35275e+07	7.08396e+07	7.52456e+07	7.63384e+07	7.99118e+07	7.71623e+07	8.22699e+07	8.38706e+07	8.05324e+07	7.51658e+07	5.68974e+07	6.21329e+07	7.74284e+07	9.0816e+07	7.54434e+07	8.58276e+07	8.46323e+07	7.38479e+07	5.21488e+07	5.66709e+07	6.84752e+07	5.41741e+07	5.44448e+07	5.7289e+07	5.19273e+07	5.56684e+07	5.09395e+07	5.03301e+07	4.68659e+07	4.50107e+07	4.62002e+07	4.22742e+07	5.41041e+07	4.73879e+07	4.28129e+07
Carbocysteine	C5 H9 N O4 S	179.024	2.104	3.5735e+06	9.35017e+06	6.58198e+06	8.03344e+06	6.94439e+06	6.87054e+06	3.70188e+06	3.74552e+06	4.19907e+06	6.14046e+06	1.24021e+07	1.28708e+07	1.31961e+07	2.53717e+07	7.80409e+06	1.15995e+07	6.49216e+06	7.17013e+06	6.72063e+06	7.99303e+06	1.20377e+07	7.76804e+06	9.28546e+06	2.36615e+06	1.72368e+07	8.42052e+06	9.8351e+06	1.21389e+07	1.60872e+07	1.00892e+07	7.85833e+06	1.58402e+06	5.43226e+06	8.78833e+06	5.24185e+06	6.19584e+06	7.27984e+06	3.6483e+06	1.09425e+07	2.26901e+07	1.92896e+07	1.16374e+07	2.31184e+07	2.43953e+07	1.95811e+07	1.36113e+07
	C8 H13 N O6 S	251.046	1.448	3.33983e+07	1.89999e+07	1.98748e+07	3.36291e+07	3.59894e+07	3.59528e+07	2.74099e+07	2.57045e+07	2.8726e+07	2.86237e+07	1.98499e+07	2.56666e+07	2.28061e+07	4.63876e+06	2.87905e+07	1.84648e+07	1.66548e+07	2.02704e+07	1.46087e+07	2.42668e+07	2.80597e+07	3.37027e+07	2.88648e+07	1.68538e+07	6.53961e+06	1.45553e+07	1.84755e+07	2.76162e+07	1.34549e+07	7.08205e+06	1.0216e+07	7.92446e+06	2.56577e+07	1.83254e+07	2.07977e+07	2.99936e+07	7.90184e+06	1.40511e+07	2.02005e+07	3.36342e+07	3.48605e+07	2.02081e+07	2.81027e+07	2.99979e+07	2.43669e+07	4.20109e+07
2-Hydroxy-4-oxopentanedioic acid	C5 H6 O6	162.015	2.075	4.22509e+07	5.6965e+07	5.97233e+07	5.03889e+07	5.32162e+07	5.61374e+07	5.4971e+07	4.9823e+07	5.19527e+07	5.12543e+07	7.70766e+07	6.05708e+07	6.80786e+07	7.5551e+07	7.18705e+07	7.66528e+07	7.39927e+07	7.7688e+07	8.01202e+07	7.74554e+07	7.17427e+07	5.61399e+07	6.03395e+07	7.47963e+07	9.03075e+07	7.35957e+07	8.2424e+07	8.16787e+07	7.1782e+07	5.24989e+07	5.87195e+07	6.90798e+07	5.36182e+07	5.65702e+07	5.87961e+07	5.09999e+07	5.77747e+07	5.09972e+07	4.9941e+07	4.71464e+07	4.47738e+07	4.61908e+07	4.23621e+07	5.39198e+07	4.74276e+07	4.3495e+07
	C6 H12 N2 O11 P2	349.994	14.137	2.64439e+07	3.16976e+07	2.73312e+07	2.8085e+07	3.20862e+07	2.89879e+07	2.96473e+07	2.67476e+07	2.92672e+07	2.58921e+07	5.30359e+07	3.15537e+07	3.93948e+07	5.61602e+07	3.65707e+07	4.54802e+07	3.40041e+07	3.44864e+07	2.67182e+07	3.93022e+07	3.35681e+07	2.81558e+07	3.28743e+07	4.43286e+07	6.20347e+07	3.74431e+07	5.18045e+07	4.13411e+07	4.66799e+07	3.5786e+07	3.16333e+07	4.74913e+07	2.92154e+07	3.22716e+07	2.92295e+07	2.85888e+07	3.7022e+07	2.65247e+07	2.98765e+07	2.90572e+07	2.98036e+07	3.08818e+07	3.3907e+07	3.73781e+07	2.84389e+07	2.9223e+07
	C4 H9 N O7	183.036	10.41	2.63873e+07	2.70855e+07	2.45087e+07	3.62491e+07	1.98175e+07	2.65017e+07	2.41643e+07	1.88228e+07	2.21831e+07	1.95729e+07	3.22181e+07	2.92495e+07	2.85957e+07	5.24794e+07	2.81328e+07	2.61722e+07	1.99493e+07	2.46243e+07	2.2118e+07	3.23699e+07	3.02614e+07	3.00377e+07	2.80672e+07	4.24747e+07	4.54047e+07	3.1175e+07	3.04213e+07	3.56207e+07	4.02358e+07	3.17733e+07	2.85501e+07	2.28529e+07	2.4581e+07	2.33518e+07	2.37551e+07	3.05712e+07	2.95327e+07	2.79713e+07	2.63888e+07	2.94684e+07	2.57142e+07	1.87854e+07	2.76041e+07	3.55877e+07	2.44901e+07	2.715e+07
[Similar to: DL-Dipalmitoylphosphatidylcholine; ΔMass: -54.0481 Da]	C45 H82 N5 O4 P	787.61	1.173	3.53599e+07	2.9727e+07	4.82953e+07	3.68832e+07	3.35838e+07	4.17763e+07	2.81965e+07	3.1465e+07	3.4919e+07	4.11379e+07	3.06618e+07	3.3293e+07	1.08193e+07	4.11993e+06	4.43751e+07	2.72955e+07	3.64399e+07	3.29174e+07	4.0217e+07	3.29317e+07	4.14146e+07	4.3588e+07	5.65798e+07	1.30397e+07	4.56708e+06	3.09198e+07	2.77734e+07	4.15077e+07	4.12108e+07	4.10989e+07	4.17392e+07	1.66066e+07	3.34552e+07	4.12553e+07	3.7292e+07	3.82767e+07	3.83265e+07	4.71822e+07	3.34602e+07	2.78355e+07	3.02572e+07	3.73613e+07	2.30719e+07	2.37368e+07	3.17751e+07	3.17275e+07
	C2 H8 N3 O4 P	169.025	15.625	2.46415e+06	2.88213e+06	2.40801e+06	1.98557e+06	2.26675e+06	2.29627e+06	2.44049e+06	1.70685e+06	1.86087e+06	2.36688e+06	2.34074e+06	2.51058e+06	2.49104e+06	3.5139e+06	2.52071e+06	2.78139e+06	2.547e+06	2.65372e+06	2.80222e+06	2.98998e+06	2.87584e+06	1.72983e+06	2.47524e+06	3.22591e+06	3.81552e+06	2.95202e+06	3.00767e+06	2.81281e+06	2.99791e+06	3.68337e+06	2.64975e+06	5.08673e+06	2.78891e+06	2.28698e+06	2.76348e+06	2.98996e+06	3.0548e+06	3.18972e+06	2.70891e+06	2.47349e+06	2.80665e+06	2.34639e+06	2.23639e+06	3.56308e+06	2.32356e+06	2.29582e+06
4-Oxoproline	C5 H7 N O3	129.041	7.341	2.55943e+07	2.62877e+07	2.48171e+07	1.60212e+07	2.46119e+07	1.91647e+07	2.66919e+07	2.457e+07	2.0943e+07	2.40557e+07	2.20871e+07	1.63615e+07	1.9604e+07	2.13588e+07	1.79058e+07	1.86954e+07	2.05512e+07	1.52402e+07	1.90139e+07	1.62487e+07	1.35248e+07	1.49843e+07	1.3497e+07	2.67681e+07	2.10965e+07	2.08176e+07	1.49591e+07	1.87111e+07	8.40526e+06	1.40899e+07	1.5491e+07	2.70313e+07	1.4479e+07	1.51273e+07	1.47663e+07	1.89474e+07	1.84241e+07	1.99796e+07	1.59337e+07	1.953e+07	1.4234e+07	1.84524e+07	1.60905e+07	1.88593e+07	1.70047e+07	1.61152e+07
Cytidine	C9 H13 N3 O5	243.085	4.217	2.57308e+07	3.07194e+07	2.67624e+07	2.43777e+07	2.67938e+07	2.74576e+07	2.86431e+07	3.71707e+07	2.35614e+07	2.96626e+07	3.01352e+07	3.1422e+07	2.83137e+07	3.45075e+07	2.2088e+07	2.26463e+07	2.39262e+07	2.83889e+07	2.94929e+07	2.41862e+07	2.06291e+07	2.30609e+07	2.06591e+07	3.01736e+07	3.08839e+07	2.80136e+07	2.56089e+07	2.4703e+07	2.97335e+07	3.33512e+07	2.44272e+07	3.62297e+07	2.44303e+07	2.36798e+07	2.78547e+07	2.91497e+07	2.64316e+07	2.38262e+07	2.94809e+07	3.04212e+07	2.40296e+07	2.73167e+07	3.09052e+07	2.499e+07	2.34711e+07	2.06166e+07
N-(2-Sulfoethyl)-D-alanine	C5 H11 N O5 S	197.034	2.085	3.74237e+06	8.51597e+06	6.22061e+06	7.6176e+06	6.54289e+06	6.46624e+06	7.28447e+06	1.03731e+07	7.10603e+06	8.04056e+06	1.07597e+07	1.13799e+07	1.07717e+07	2.07054e+07	7.35485e+06	1.02532e+07	6.00223e+06	6.2858e+06	6.33482e+06	7.12562e+06	1.0811e+07	7.45104e+06	8.92022e+06	2.27929e+06	1.4927e+07	7.73288e+06	8.54803e+06	1.10389e+07	1.41225e+07	9.14807e+06	7.40518e+06	1.82951e+06	5.13625e+06	8.22761e+06	5.04713e+06	5.88046e+06	6.70542e+06	3.61364e+06	1.01915e+07	2.05511e+07	1.75723e+07	1.04405e+07	2.03343e+07	2.11812e+07	1.73593e+07	1.23334e+07
	C12 H32 N7 P	305.243	0.957	4.15705e+07	4.83963e+07	4.25323e+07	4.44349e+07	4.66521e+07	3.84421e+07	4.30417e+07	3.94141e+07	4.20283e+07	3.79004e+07	3.92706e+07	3.90293e+07	4.64102e+07	5.15053e+07	3.6995e+07	4.0236e+07	4.05725e+07	4.06429e+07	3.8252e+07	4.1205e+07	3.85776e+07	3.28824e+07	3.60875e+07	5.24317e+07	6.2693e+07	4.56677e+07	4.81741e+07	3.83482e+07	3.95455e+07	4.24694e+07	4.7475e+07	6.09034e+07	3.63784e+07	4.45605e+07	4.4821e+07	4.41765e+07	5.07306e+07	4.76123e+07	4.73587e+07	4.52153e+07	4.79904e+07	4.87924e+07	4.5808e+07	4.87514e+07	4.35106e+07	3.67509e+07
Creatinine	C4 H7 N3 O	113.059	2.336	8.72326e+06	1.15632e+07	1.02194e+07	9.58884e+06	9.20498e+06	1.08695e+07	2.41359e+07	2.76029e+07	2.61573e+07	2.30179e+07	1.10747e+07	1.03782e+07	1.29058e+07	1.00877e+07	1.15421e+07	1.0952e+07	8.95206e+06	1.08663e+07	9.72345e+06	9.1397e+06	9.77355e+06	9.42534e+06	7.52751e+06	1.43766e+07	1.1361e+07	1.15688e+07	1.34954e+07	1.12905e+07	1.8436e+07	1.78723e+07	1.22676e+07	2.6457e+07	1.5e+07	1.09321e+07	1.01998e+07	1.30061e+07	1.09597e+07	1.03818e+07	1.13997e+07	1.00474e+07	1.16668e+07	1.01231e+07	1.28206e+07	1.18648e+07	1.16241e+07	9.9173e+06
	C38 H73 N9 O2 P2	749.536	1.167	3.52835e+07	4.57661e+07	6.14303e+07	3.66805e+07	3.737e+07	5.99095e+07	4.53759e+07	4.51335e+07	5.12609e+07	5.64941e+07	4.72281e+07	4.42525e+07	2.60171e+07	1.64794e+07	5.39851e+07	4.13336e+07	5.15022e+07	4.76518e+07	5.88515e+07	3.87719e+07	5.69015e+07	4.93303e+07	6.04335e+07	1.793e+07	1.88441e+07	4.19944e+07	4.43044e+07	5.20793e+07	4.43829e+07	4.9815e+07	5.46015e+07	2.59418e+07	5.76639e+07	5.47563e+07	5.36526e+07	5.74323e+07	5.62493e+07	4.31689e+07	4.43559e+07	4.67574e+07	4.22501e+07	4.86935e+07	3.7934e+07	3.43677e+07	4.80034e+07	4.44948e+07
		153.051	15.713	3.98962e+07	5.03128e+07	4.41888e+07	4.28334e+07	4.85283e+07	4.68164e+07	4.1489e+07	3.88495e+07	3.66928e+07	4.3035e+07	6.01686e+07	4.926e+07	5.6391e+07	7.19837e+07	4.61367e+07	5.15172e+07	4.92587e+07	5.55512e+07	5.16686e+07	5.43535e+07	5.44962e+07	5.27653e+07	5.17604e+07	5.90351e+07	6.93198e+07	5.46929e+07	5.79856e+07	5.01504e+07	5.40466e+07	4.32172e+07	5.11801e+07	5.72751e+07	4.88098e+07	4.59769e+07	3.89548e+07	4.32002e+07	5.0548e+07	5.70641e+07	4.65498e+07	3.93121e+07	4.16968e+07	4.15326e+07	4.18041e+07	4.43817e+07	4.38366e+07	4.26733e+07
	C8 H7 O6 P	230	1.967	2.98624e+07	4.7589e+07	5.39757e+07	4.10837e+07	4.29259e+07	4.99353e+07	4.76127e+07	7.58914e+06	4.59234e+07	5.57187e+06	9.60274e+06	9.94988e+06	8.40393e+06	1.22779e+07	1.14082e+07	1.0246e+07	7.18204e+06	6.44081e+07	5.48592e+07	1.19244e+07	9.21829e+06	4.48241e+07	4.75655e+07	7.4741e+06	6.70268e+06	5.00944e+07	1.14786e+07	1.0901e+07	1.43068e+07	2.56442e+06	5.57208e+07	1.47841e+07	1.11438e+07	5.24014e+07	5.05125e+07	5.70461e+06	2.80607e+06	4.16053e+07	4.50508e+07	4.42588e+07	4.10832e+07	4.05828e+07	4.27929e+07	4.89633e+07	4.7035e+07	3.34748e+07
	C21 H33 N3 O3	375.252	0.923	2.58359e+07	1.06764e+07	3.01113e+07	1.34436e+07	9.0215e+06	1.27223e+07	1.52851e+07	1.83697e+07	1.34055e+07	1.70398e+07	2.47744e+07	1.4794e+07	1.36157e+07	7.84849e+06	2.08739e+07	3.50082e+07	6.6707e+07	2.08663e+07	6.83822e+07	1.89896e+07	2.06657e+07	2.63255e+07	2.22162e+07	1.6525e+07	1.5392e+07	1.26001e+07	2.47014e+07	1.98954e+07	1.63405e+07	1.02427e+07	6.59835e+06	2.1198e+07	1.34794e+07	2.03333e+07	1.83131e+07	1.08454e+07	1.61022e+07	9.22341e+06	1.55169e+07	1.0594e+07	1.58841e+07	1.58103e+07	7.29682e+06	9.77433e+06	1.29592e+07	8.46296e+06
(2S,4S)-4-(beta-L-Arabinofuranosyloxy)-2-pyrrolidiniumcarboxylate	C10 H17 N O7	263.1	4.604	2.81484e+07	5.89117e+06	1.3204e+07	2.15732e+07	1.90277e+07	1.40865e+07	1.50033e+07	1.0796e+07	1.28674e+07	1.57661e+07	1.5461e+07	1.45939e+07	1.31631e+07	1.45155e+07	1.06797e+07	6.56561e+06	7.27499e+06	8.2001e+06	9.10774e+06	7.80966e+06	1.1179e+07	2.44801e+07	1.81895e+07	1.09172e+07	8.89177e+06	1.41825e+07	4.73607e+06	1.04251e+07	2.57924e+06	1.01822e+06	4.30982e+06	480412	4.75537e+06	9.38316e+06	5.95736e+06	3.98315e+06	2.41114e+06	4.53474e+06	7.36033e+06	5.90448e+06	4.88207e+06	5.81394e+06	3.81329e+06	3.50384e+06	3.1973e+06	8.44555e+06
[Similar to: DL-Dipalmitoylphosphatidylcholine; ΔMass: -47.9998 Da]	C38 H81 N5 O7 P2	781.562	1.166	3.27538e+07	4.48358e+07	5.99423e+07	3.40744e+07	3.50478e+07	5.75968e+07	4.43137e+07	4.425e+07	5.03539e+07	5.5159e+07	4.55668e+07	4.24607e+07	2.57621e+07	1.71193e+07	5.16287e+07	3.95496e+07	4.9787e+07	4.60853e+07	5.64946e+07	3.73069e+07	5.43078e+07	4.656e+07	5.7724e+07	1.73585e+07	1.93749e+07	4.1133e+07	4.30859e+07	5.05419e+07	4.27433e+07	4.86773e+07	5.39684e+07	2.58633e+07	5.75324e+07	5.40148e+07	5.26801e+07	5.69997e+07	5.61736e+07	4.20841e+07	4.30783e+07	4.60432e+07	4.22128e+07	4.80494e+07	3.80507e+07	3.43494e+07	4.7996e+07	4.41091e+07
	C10 H22 N3 O7 P	327.117	2.417	208435	1.58578e+07	2.4567e+06	5.06444e+06	2.27082e+06	3.54134e+06	1.796e+06	560019	4.02304e+06	1.66235e+06	714383	567512	712075	2.56305e+06	409698	969884	620152	2.13619e+06	3.72156e+06	584779	6.60973e+06	2.37765e+06	1.32265e+06	1.68987e+06	587537	1.71749e+06	1.15745e+06	1.95812e+07	537653	531790	2.22624e+07	7.62059e+06	8.69979e+06	5.79866e+06	9.03615e+06	6.39541e+06	469305	2.37558e+06	3.31456e+07	356087	1.11151e+07	801337	5.42573e+06	4.44002e+06	9.20757e+06	440190
	C8 H21 O5 P3	290.062	3.46	2.47747e+07	3.10988e+07	2.84424e+07	2.65258e+07	3.40327e+07	3.40308e+07	3.92602e+07	3.59944e+07	3.13682e+07	3.11326e+07	2.96266e+07	3.36936e+07	3.98361e+07	4.90244e+07	2.07162e+07	2.65706e+07	2.82118e+07	3.77543e+07	2.83212e+07	2.24634e+07	2.60046e+07	2.44619e+07	3.04444e+07	3.68648e+07	4.1342e+07	3.27886e+07	1.22302e+07	2.7891e+07	3.0771e+07	1.42534e+07	2.79997e+07	3.46968e+07	3.3092e+07	3.4911e+07	3.6607e+07	3.92362e+07	2.83888e+07	2.02456e+07	3.47011e+07	4.30596e+07	3.30941e+07	3.18633e+07	4.13629e+07	1.81564e+07	3.68308e+07	2.78844e+07
	C9 H8 N8 O4 S5	451.929	11.183	2.39206e+07	3.74035e+07	2.94536e+07	2.75051e+07	3.41757e+07	2.79453e+07	3.24696e+07	3.0485e+07	3.59847e+07	3.18466e+07	4.0422e+07	3.71898e+07	3.99842e+07	4.80047e+07	2.87709e+07	4.04873e+07	3.53766e+07	3.94472e+07	3.6229e+07	4.1545e+07	3.76771e+07	3.24471e+07	3.27992e+07	4.27639e+07	5.07554e+07	3.86189e+07	4.29519e+07	3.54082e+07	4.2005e+07	2.88967e+07	3.79975e+07	5.85503e+07	3.62852e+07	3.5382e+07	3.4974e+07	3.63374e+07	3.83225e+07	3.41191e+07	3.3282e+07	3.3084e+07	3.32945e+07	3.18305e+07	3.46222e+07	3.86417e+07	3.38778e+07	3.01882e+07
Trifluoroacetic acid	C2 H F3 O2	113.994	2.132	2.73436e+07	4.31266e+07	3.23278e+07	3.58667e+07	3.91633e+07	2.75821e+07	3.83149e+07	2.70925e+07	3.51992e+07	3.67492e+07	4.99954e+07	4.58055e+07	5.00165e+07	5.24277e+07	4.53267e+07	5.03181e+07	4.7302e+07	5.35369e+07	4.9093e+07	5.49592e+07	4.66537e+07	3.51726e+07	3.86689e+07	5.37069e+07	5.66283e+07	5.00515e+07	5.93316e+07	5.20278e+07	4.72939e+07	3.84386e+07	4.13919e+07	5.07106e+07	3.76142e+07	4.17034e+07	3.60183e+07	3.7469e+07	4.02238e+07	3.27728e+07	2.70226e+07	2.93635e+07	3.18202e+07	3.15257e+07	3.33364e+07	3.64722e+07	3.05679e+07	2.64804e+07
Nicotinamide	C6 H6 N2 O	122.048	1.27	2.23739e+07	4.09725e+07	2.50995e+07	2.52743e+07	2.97357e+07	2.65853e+07	3.11422e+07	2.93335e+07	3.37547e+07	2.6932e+07	3.74489e+07	3.14567e+07	4.8245e+07	5.64265e+07	2.35991e+07	3.83126e+07	2.52077e+07	3.4096e+07	2.5475e+07	3.59181e+07	3.29185e+07	2.27731e+07	2.28279e+07	4.60138e+07	5.91656e+07	3.96882e+07	3.92545e+07	3.09791e+07	2.49143e+07	2.61328e+07	3.21891e+07	6.75666e+07	2.65643e+07	3.65599e+07	3.74481e+07	3.08153e+07	4.13372e+07	3.09014e+07	2.94286e+07	3.40343e+07	4.3449e+07	4.0769e+07	4.58625e+07	5.29348e+07	4.51765e+07	3.68278e+07
	C21 H36 N4 O3	392.279	0.922	2.65217e+07	8.77861e+06	2.65391e+07	1.33197e+07	9.35589e+06	1.1724e+07	1.37226e+07	1.49257e+07	1.06524e+07	1.60998e+07	2.07698e+07	1.19094e+07	1.06939e+07	6.09764e+06	1.92909e+07	2.79764e+07	5.86769e+07	1.98578e+07	6.46221e+07	1.68919e+07	1.67817e+07	2.34864e+07	2.02665e+07	1.32191e+07	1.21538e+07	9.51339e+06	1.86332e+07	1.49444e+07	1.50912e+07	1.12809e+07	6.04217e+06	1.74286e+07	1.17176e+07	1.7834e+07	1.44035e+07	9.86795e+06	1.26383e+07	8.48926e+06	1.26841e+07	8.83955e+06	1.24066e+07	1.27081e+07	5.93423e+06	8.29439e+06	1.03375e+07	6.445e+06
	C3 H11 N9 O6	269.084	3.405	1.95652e+07	3.44702e+07	2.8633e+07	3.16995e+07	3.13712e+07	3.31322e+07	3.17403e+07	3.42101e+07	3.15007e+07	3.06124e+07	3.01319e+07	3.32257e+07	3.42288e+07	4.22612e+07	2.03125e+07	2.74213e+07	2.51086e+07	3.18139e+07	2.86265e+07	2.7226e+07	2.86138e+07	2.53467e+07	2.77526e+07	3.66554e+07	4.05797e+07	3.42494e+07	3.42558e+07	2.84296e+07	3.16109e+07	3.78072e+07	3.12931e+07	5.38674e+07	3.51834e+07	3.6022e+07	3.71651e+07	3.52612e+07	3.01659e+07	1.93811e+07	3.31108e+07	3.12601e+07	3.40359e+07	2.81804e+07	3.66986e+07	3.0543e+07	3.13915e+07	2.8352e+07
	C10 H20 N2 O15 P2	470.036	14.138	1.74457e+07	2.00683e+07	1.88866e+07	1.9315e+07	2.04898e+07	1.79966e+07	1.71122e+07	1.73446e+07	1.90104e+07	1.63326e+07	3.25526e+07	2.16976e+07	2.65565e+07	3.45017e+07	2.3358e+07	2.84891e+07	2.15965e+07	2.06202e+07	2.34402e+07	2.51497e+07	2.17799e+07	1.6875e+07	2.11095e+07	2.92865e+07	3.42545e+07	2.28317e+07	3.39988e+07	2.37554e+07	3.46853e+07	2.37997e+07	2.06665e+07	2.92212e+07	1.91893e+07	2.07319e+07	1.86399e+07	2.11141e+07	2.26358e+07	1.53172e+07	1.77957e+07	2.04397e+07	1.73839e+07	1.67602e+07	2.06698e+07	2.41857e+07	1.97357e+07	2.20342e+07
Dibutyl sebacate	C18 H34 O4	314.245	1.008	188506	199940	200378	176612	134543	95693.5	132499	137275	109191	122830	176064	160423	207807	305341	174763	184936	115762	178434	122477	231850	173605	201181	162867	180111	327701	182352	222017	141036	172130	145973	178810	147476	297609	153179	174464	162741	162111	143430	143475	309956	176343	182568	274951	220856	188425	414101
DL-β-Leucine	C6 H13 N O2	131.093	6.811	1.65618e+07	1.64368e+07	1.49845e+07	1.58016e+07	1.63524e+07	1.42577e+07	1.30841e+07	1.20343e+07	1.33858e+07	1.30809e+07	1.56953e+07	1.39559e+07	1.52018e+07	1.88008e+07	1.60464e+07	1.90447e+07	1.45948e+07	1.65682e+07	1.59811e+07	1.6488e+07	1.4103e+07	1.24561e+07	1.34421e+07	1.48939e+07	2.25931e+07	1.65638e+07	1.67079e+07	1.54579e+07	1.63859e+07	1.56079e+07	1.40952e+07	2.79025e+07	1.63933e+07	1.51214e+07	1.49501e+07	1.5839e+07	1.89799e+07	1.83122e+07	1.64738e+07	2.08018e+07	1.72195e+07	1.68915e+07	1.67208e+07	1.7927e+07	1.51871e+07	1.45683e+07
	C5 H11 N10 O8 P3	431.997	14.133	1.76579e+07	2.2131e+07	1.37496e+07	2.03467e+07	2.25453e+07	2.03001e+07	2.11947e+07	1.83618e+07	2.0801e+07	1.86724e+07	3.99327e+07	2.42135e+07	2.98684e+07	4.16117e+07	2.25834e+07	2.97428e+07	2.84881e+07	2.58472e+07	1.96574e+07	2.63586e+07	2.46162e+07	1.96776e+07	2.47234e+07	3.47605e+07	4.63291e+07	2.93842e+07	3.86556e+07	2.76202e+07	3.47451e+07	2.51653e+07	2.31691e+07	3.15698e+07	2.09112e+07	2.34603e+07	2.11267e+07	2.05818e+07	2.61768e+07	1.87076e+07	2.13075e+07	1.96538e+07	2.13531e+07	2.02436e+07	2.42076e+07	2.57905e+07	2.19997e+07	2.14739e+07
N,N'-Bis(aminoiminomethyl)streptamine	C8 H18 N6 O4	262.139	15.661	1.82193e+07	3.16063e+07	2.48771e+07	2.3975e+07	2.56575e+07	2.64962e+07	2.71119e+07	2.39421e+07	2.78294e+07	2.46867e+07	3.13653e+07	2.3851e+07	3.19227e+07	3.62708e+07	2.47672e+07	2.70759e+07	2.72326e+07	3.1238e+07	2.69352e+07	3.11051e+07	3.1029e+07	2.55099e+07	2.54846e+07	3.18058e+07	3.61809e+07	2.97813e+07	3.11021e+07	2.99916e+07	3.76739e+07	3.57667e+07	3.23465e+07	5.34134e+07	2.87551e+07	2.81748e+07	2.68104e+07	3.03922e+07	3.44593e+07	2.82625e+07	2.95994e+07	2.49718e+07	2.56622e+07	2.36788e+07	2.31893e+07	3.51885e+07	2.63567e+07	2.5616e+07
Acetylcholine	C7 H15 N O2	145.11	18.358	1.604e+07	2.44886e+07	2.6023e+07	1.99863e+07	2.01508e+07	2.24103e+07	2.19047e+07	2.41097e+07	2.23522e+07	2.02436e+07	3.30001e+07	2.75026e+07	3.12449e+07	3.82518e+07	2.60408e+07	2.94212e+07	2.89199e+07	2.36064e+07	2.48016e+07	2.68452e+07	3.2613e+07	2.74246e+07	2.57761e+07	3.61854e+07	3.95088e+07	2.95726e+07	3.12498e+07	3.29449e+07	3.74454e+07	2.65847e+07	2.92736e+07	3.9832e+07	2.19226e+07	2.83415e+07	2.26523e+07	2.14874e+07	2.74986e+07	2.72227e+07	2.27581e+07	2.84262e+07	2.87629e+07	2.47593e+07	3.0735e+07	3.7801e+07	2.84644e+07	2.7949e+07
		89.0459	15.665	2.46863e+07	3.4749e+07	3.20586e+07	2.85496e+07	2.95715e+07	3.15765e+07	3.11613e+07	2.9653e+07	3.14482e+07	2.87471e+07	3.4717e+07	3.05659e+07	3.78337e+07	4.41217e+07	3.1057e+07	3.46617e+07	3.01592e+07	3.53629e+07	3.33091e+07	3.59128e+07	3.45954e+07	3.09058e+07	3.01457e+07	3.797e+07	4.4286e+07	3.44541e+07	3.65414e+07	3.60567e+07	3.68063e+07	3.49796e+07	3.43444e+07	5.29531e+07	3.14599e+07	3.34226e+07	3.35434e+07	2.99009e+07	3.56725e+07	3.15167e+07	3.22319e+07	2.89216e+07	2.93253e+07	2.95435e+07	3.11188e+07	3.57645e+07	3.09187e+07	3.06865e+07
1-stearoyl-2-arachidonoyl-sn-glycero-3-phosphocholine	C46 H84 N O8 P	809.594	1.17	2.18775e+07	2.60149e+07	4.14926e+07	2.53107e+07	2.77054e+07	3.55796e+07	2.07426e+07	2.50979e+07	2.85032e+07	3.34848e+07	2.61257e+07	2.8933e+07	1.11558e+07	5.7204e+06	3.68219e+07	2.51377e+07	3.25838e+07	2.77146e+07	3.57786e+07	2.87066e+07	3.59834e+07	3.39567e+07	4.51717e+07	1.1308e+07	6.59231e+06	2.38227e+07	2.29476e+07	3.00764e+07	2.76201e+07	3.06128e+07	3.37582e+07	1.46684e+07	2.46839e+07	3.24235e+07	3.0649e+07	3.1244e+07	3.10833e+07	3.66251e+07	2.5247e+07	2.37972e+07	2.38209e+07	2.9362e+07	1.82801e+07	1.84576e+07	2.44637e+07	2.51913e+07
	C8 H17 N2 O3 P3	282.043	2.251	8.06054e+06	1.61667e+07	1.05199e+07	1.03143e+07	1.41451e+07	1.27985e+07	1.295e+07	1.67036e+07	1.42515e+07	1.34454e+07	1.24208e+07	1.41263e+07	1.70902e+07	1.9623e+07	8.60612e+06	1.09988e+07	8.43363e+06	1.09334e+07	8.59484e+06	1.19315e+07	1.10253e+07	7.54052e+06	7.21617e+06	1.55764e+07	2.00754e+07	1.38607e+07	1.5962e+07	1.09088e+07	1.74949e+07	2.42872e+07	1.73955e+07	3.86672e+07	1.45985e+07	1.6177e+07	1.65672e+07	1.65665e+07	1.66183e+07	1.3006e+07	1.57011e+07	1.9202e+07	1.95632e+07	1.86805e+07	2.39248e+07	1.98714e+07	1.87768e+07	1.45064e+07
	C6 H10 N2 O3 S	190.04	3.485	218066	314314	149792	328690	286285	270674	386790	475004	325827	383638	498649	539704	382780	363585	262660	204764	178278	217270	252271	187901	150926	176237	179393	717354	354822	427898	391730	349030	297311	359310	370212	531897	356472	234907	356426	287397	317663	205914	404659	278430	254513	278161	429154	327632	331480	135211
Proline	C5 H9 N O2	115.064	9.144	1.46266e+07	6.41949e+06	1.11562e+07	9.30314e+06	1.21095e+07	8.70886e+06	9.31415e+06	1.07652e+07	9.71712e+06	9.59942e+06	1.02679e+07	8.74873e+06	1.02562e+07	1.08908e+07	1.19896e+07	1.51856e+07	1.18589e+07	1.13947e+07	1.01455e+07	1.30609e+07	1.03479e+07	9.02779e+06	8.28926e+06	1.00899e+07	1.64002e+07	1.11056e+07	1.15197e+07	9.63642e+06	1.18894e+07	1.01979e+07	9.35275e+06	1.82432e+07	9.68568e+06	9.26747e+06	1.02922e+07	1.01433e+07	1.1717e+07	1.24277e+07	9.62876e+06	1.41112e+07	1.2187e+07	1.09486e+07	1.05492e+07	1.26285e+07	1.02778e+07	8.72383e+06
L-Norleucine	C6 H13 N O2	131.095	6.81	1.64184e+07	1.56345e+07	1.29453e+07	1.36718e+07	1.66807e+07	1.24459e+07	1.32323e+07	1.18857e+07	1.3716e+07	1.22951e+07	1.34187e+07	1.19965e+07	1.31534e+07	1.58091e+07	1.37665e+07	1.69023e+07	1.32996e+07	1.36562e+07	1.71003e+07	1.45152e+07	1.19951e+07	1.20166e+07	9.67431e+06	1.24123e+07	1.98369e+07	1.50496e+07	1.20711e+07	1.38815e+07	1.23679e+07	1.5929e+07	1.21238e+07	2.54993e+07	1.63865e+07	1.27693e+07	1.64376e+07	1.32915e+07	1.6171e+07	1.46124e+07	1.53336e+07	1.9982e+07	1.61993e+07	1.55775e+07	1.63833e+07	1.71517e+07	1.53496e+07	1.17343e+07
Creatine	C4 H9 N3 O2	131.068	15.664	2.06705e+07	3.08272e+07	2.54812e+07	2.43776e+07	2.62672e+07	2.74541e+07	2.66696e+07	2.56722e+07	2.65847e+07	2.42043e+07	3.02734e+07	2.57676e+07	3.11946e+07	3.75721e+07	2.72854e+07	3.12401e+07	2.58104e+07	3.09403e+07	2.94032e+07	3.14419e+07	3.01102e+07	2.60691e+07	2.63983e+07	3.2353e+07	3.66707e+07	2.9017e+07	3.15813e+07	3.13985e+07	3.23114e+07	3.21614e+07	3.01019e+07	4.87368e+07	2.7893e+07	2.8222e+07	2.87923e+07	2.74413e+07	3.0872e+07	2.78255e+07	2.75353e+07	2.54547e+07	2.52336e+07	2.38363e+07	2.67674e+07	3.10606e+07	2.40623e+07	2.57079e+07
L-Pyroglutamic acid	C5 H7 N O3	129.043	19.147	1.4264e+07	2.79928e+07	1.85071e+07	1.68914e+07	1.85388e+07	2.09533e+07	2.02859e+07	1.79948e+07	2.00345e+07	1.85799e+07	2.21085e+07	2.11052e+07	2.76985e+07	2.70098e+07	2.14275e+07	3.33107e+07	2.00115e+07	2.38018e+07	1.9432e+07	2.36538e+07	2.49479e+07	1.87461e+07	1.93298e+07	2.50616e+07	2.9157e+07	2.51927e+07	2.86046e+07	2.59533e+07	2.49437e+07	2.9047e+07	2.82442e+07	5.08987e+07	2.52585e+07	2.49268e+07	2.74223e+07	2.66912e+07	2.82869e+07	2.3034e+07	2.46039e+07	1.81254e+07	2.41411e+07	2.17282e+07	2.42178e+07	2.62089e+07	2.32601e+07	2.12989e+07
α-D-Mannose 1-phosphate	C6 H13 O9 P	260.029	20.96	7.31275e+06	9.09633e+06	9.86488e+06	9.01003e+06	8.96859e+06	8.57401e+06	8.39556e+06	1.26116e+07	8.67087e+06	1.04346e+07	1.03251e+07	9.03212e+06	9.87382e+06	1.17053e+07	1.04817e+07	1.22253e+07	1.01552e+07	1.216e+07	1.09968e+07	1.50943e+07	1.36489e+07	1.11074e+07	1.08446e+07	9.69647e+06	1.46443e+07	1.01909e+07	1.20634e+07	9.37647e+06	1.0796e+07	1.63969e+07	1.08921e+07	1.87176e+07	1.68977e+07	9.30472e+06	1.99148e+07	2.05962e+07	1.13166e+07	1.53199e+07	1.22311e+07	1.21035e+07	1.19033e+07	1.10213e+07	1.02511e+07	1.44405e+07	1.07892e+07	1.22769e+07
8-hydroxy-deoxyguanosine	C10 H13 N5 O5	283.091	5.655	1.85749e+06	3.24097e+06	1.97219e+06	2.81836e+06	2.84719e+06	2.6038e+06	2.42822e+06	2.8412e+06	2.35284e+06	2.07694e+06	2.88706e+06	3.66864e+06	3.76211e+06	6.06072e+06	1.72064e+06	1.82534e+06	3.40043e+06	2.31668e+06	2.46857e+06	1.96621e+06	2.21147e+06	2.43396e+06	2.28207e+06	3.01645e+06	4.36076e+06	2.70693e+06	3.88855e+06	2.67055e+06	2.29553e+06	5.3146e+06	3.87282e+06	1.06942e+07	5.93213e+06	3.47414e+06	5.10055e+06	6.05645e+06	4.16765e+06	2.71465e+06	3.30007e+06	1.4738e+06	1.85395e+06	1.67698e+06	1.92891e+06	1.61008e+06	1.31834e+06	1.35884e+06
Methionine	C5 H11 N O2 S	149.049	7.86	1.29701e+07	1.09235e+07	1.07159e+07	1.02634e+07	1.21629e+07	1.00794e+07	1.03505e+07	7.21419e+06	9.55954e+06	1.02759e+07	1.06432e+07	9.97433e+06	1.6602e+07	1.4019e+07	9.85326e+06	1.55284e+07	1.04153e+07	1.24085e+07	1.50871e+07	1.31228e+07	9.43316e+06	8.24452e+06	8.61179e+06	1.08921e+07	2.16245e+07	1.32933e+07	1.18469e+07	8.17251e+06	1.2582e+07	1.70183e+07	1.14135e+07	2.15648e+07	1.10901e+07	1.25361e+07	1.1556e+07	1.41989e+07	1.30786e+07	1.57747e+07	1.33093e+07	1.48624e+07	1.44948e+07	9.88632e+06	1.13269e+07	1.33008e+07	1.11765e+07	8.57345e+06
	C11 H22 N4 O3 P2 S2	384.063	10.433	2.04756e+07	2.21054e+07	3.02442e+07	3.30292e+07	2.97867e+07	2.94693e+07	2.16941e+07	1.91408e+07	2.78037e+07	2.14533e+07	3.2584e+07	2.76783e+07	2.87247e+07	4.92723e+07	2.24773e+07	3.04353e+07	2.09428e+07	1.93517e+07	2.19155e+07	3.16678e+07	2.40747e+07	1.95716e+07	1.81907e+07	3.97668e+07	3.76058e+07	2.72779e+07	2.32614e+07	2.62254e+07	2.93399e+07	3.25746e+07	1.37686e+07	2.32624e+07	2.06579e+07	2.34574e+07	2.55347e+07	2.83705e+07	2.89943e+07	3.26052e+07	2.76538e+07	2.8521e+07	2.2369e+07	1.49529e+07	2.4689e+07	3.26072e+07	1.70603e+07	2.29012e+07
Palmitoleic acid	C16 H30 O2	254.224	0.98	6.2804e+06	8.08467e+06	5.64955e+06	6.52388e+06	6.09402e+06	5.36162e+06	5.78881e+06	5.24434e+06	5.70961e+06	5.33137e+06	5.80335e+06	5.72622e+06	6.85457e+06	8.24778e+06	5.88203e+06	5.71028e+06	5.13095e+06	6.22291e+06	5.5988e+06	6.63597e+06	5.22288e+06	5.38585e+06	4.62132e+06	7.85189e+06	8.93568e+06	6.56077e+06	7.07519e+06	5.77098e+06	5.34666e+06	5.30251e+06	5.98821e+06	8.0633e+06	5.69507e+06	6.15208e+06	7.01627e+06	5.97185e+06	6.89446e+06	7.03505e+06	6.46907e+06	6.20367e+06	6.50578e+06	6.50902e+06	6.03409e+06	6.6908e+06	6.36292e+06	5.62022e+06
Palmitoleic acid	C16 H30 O2	272.235	0.997	6.35591e+06	8.20468e+06	5.72343e+06	6.62006e+06	6.20814e+06	5.43988e+06	5.91915e+06	5.34022e+06	5.80006e+06	5.43961e+06	5.94373e+06	5.8593e+06	7.00963e+06	8.44469e+06	6.00809e+06	5.83117e+06	5.20191e+06	6.3056e+06	5.64285e+06	6.72313e+06	5.32506e+06	5.49384e+06	4.72937e+06	7.94874e+06	9.07243e+06	6.67582e+06	7.20391e+06	5.86782e+06	5.46676e+06	5.41882e+06	6.09873e+06	8.18688e+06	5.80192e+06	6.25295e+06	7.1143e+06	6.08011e+06	7.01225e+06	7.14056e+06	6.60955e+06	6.41103e+06	6.75701e+06	6.80303e+06	6.27762e+06	6.91033e+06	6.59863e+06	5.86191e+06
		97.9752	21.119	1.33311e+07	2.3509e+07	1.68071e+07	2.33768e+07	2.1073e+07	1.84977e+07	2.03163e+07	1.87097e+07	2.30421e+07	1.82123e+07	2.35104e+07	2.24322e+07	2.58035e+07	2.87926e+07	2.42345e+07	2.44629e+07	2.18352e+07	2.34976e+07	2.5551e+07	2.6985e+07	2.19396e+07	2.18523e+07	1.80025e+07	3.06326e+07	3.11303e+07	2.23439e+07	2.80413e+07	2.49445e+07	3.12792e+07	2.5132e+07	2.35379e+07	2.78894e+07	2.09336e+07	2.31231e+07	2.17509e+07	1.85335e+07	2.5092e+07	2.03523e+07	2.15863e+07	2.12311e+07	2.24366e+07	1.83037e+07	2.20275e+07	2.61073e+07	2.00236e+07	1.99002e+07
		139.061	6.175	2.90019e+06	2.01162e+06	2.04893e+06	2.51818e+06	2.88076e+06	2.21831e+06	1.70191e+06	2.54253e+06	1.84182e+06	1.99163e+06	5.38344e+06	3.6634e+06	4.20403e+06	5.77537e+06	2.08977e+06	1.94184e+06	2.45099e+06	2.37093e+06	2.80178e+06	2.14672e+06	2.00164e+06	2.45319e+06	1.70062e+06	2.91112e+06	4.14732e+06	4.492e+06	3.43027e+06	2.29304e+06	3.91601e+06	2.81134e+06	1.91382e+06	3.21465e+06	2.31048e+06	2.3675e+06	2.68912e+06	1.8713e+06	2.43479e+06	1.44808e+06	1.7719e+06	3.42313e+06	2.97943e+06	2.61163e+06	2.65616e+06	2.28458e+06	3.39931e+06	1.95646e+06
		130.025	2.119	1.42667e+07	2.87868e+07	2.59019e+07	2.13559e+07	2.25139e+07	2.23202e+07	2.40783e+07	2.38867e+07	2.20213e+07	1.48412e+07	2.37237e+07	2.32803e+07	2.61525e+07	3.09537e+07	1.87786e+07	2.51165e+07	2.27555e+07	2.4534e+07	2.4524e+07	2.59143e+07	2.43419e+07	1.72908e+07	2.03698e+07	2.48447e+07	3.33407e+07	2.5451e+07	2.97581e+07	2.69852e+07	2.81903e+07	3.39021e+07	2.89781e+07	1.21884e+07	2.52316e+07	2.71307e+07	2.73011e+07	2.4155e+07	2.84002e+07	2.41451e+07	2.71787e+07	2.39813e+07	2.54243e+07	2.31625e+07	2.67499e+07	2.93249e+07	2.75802e+07	2.15446e+07
	C5 H14 N O5 P	199.061	16.139	223770	402865	243747	212346	320481	282185	284959	290388	297892	233020	267127	337865	304961	371438	310513	397674	268225	263494	237503	258671	312144	403353	249892	370810	423531	256289	337905	348631	397209	252543	293958	772497	439624	290640	268112	451820	312880	291709	301614	244406	249454	203673	316050	371124	282147	291238
		119.057	15.605	2.26254e+07	2.75677e+07	2.57027e+07	2.55329e+07	2.36441e+07	2.67289e+07	2.53265e+07	2.43282e+07	3.09384e+07	2.00954e+07	3.0731e+07	2.66875e+07	2.87355e+07	3.05377e+07	2.38259e+07	2.63322e+07	2.65655e+07	2.82939e+07	2.25464e+07	2.48213e+07	2.83659e+07	2.73206e+07	2.13994e+07	2.87557e+07	3.98641e+07	2.95604e+07	3.10509e+07	2.63044e+07	3.14131e+07	3.0835e+07	2.28896e+07	3.63006e+07	2.31054e+07	2.64249e+07	2.63447e+07	2.11772e+07	2.86491e+07	2.82293e+07	2.73449e+07	2.82102e+07	2.44289e+07	2.13096e+07	2.45891e+07	2.70336e+07	1.80507e+07	2.60075e+07
[Similar to: Inosine-5'-monophosphate (IMP); ΔMass: 75.9707 Da]	C8 H13 N6 O3 P	272.076	2.298	1.27311e+07	1.35863e+07	1.28541e+07	9.69017e+06	1.49389e+07	1.41292e+07	1.2955e+07	1.46655e+07	1.14651e+07	1.14629e+07	1.90267e+07	1.68719e+07	2.69274e+07	2.26467e+07	9.73841e+06	1.26239e+07	9.20611e+06	1.40507e+07	1.0167e+07	1.40486e+07	9.03436e+06	5.91996e+06	6.25261e+06	2.37856e+07	2.61672e+07	1.69285e+07	2.09301e+07	7.04633e+06	2.18939e+07	1.79378e+07	7.85488e+06	3.80401e+07	9.7887e+06	1.40157e+07	1.09381e+07	8.35618e+06	1.76936e+07	1.0122e+07	4.45061e+06	1.71299e+07	1.15262e+07	2.03833e+07	1.92505e+07	2.1599e+07	1.92675e+07	1.55286e+07
3-Methylsulfolene	C5 H8 O2 S	132.024	7.814	1.0519e+07	9.75209e+06	8.09148e+06	8.79934e+06	1.16361e+07	9.27852e+06	9.32279e+06	6.32027e+06	7.83193e+06	8.20859e+06	8.74043e+06	8.678e+06	1.44565e+07	1.25526e+07	9.33673e+06	1.30588e+07	8.21432e+06	9.70739e+06	1.24723e+07	1.05107e+07	7.77475e+06	6.76858e+06	7.74332e+06	1.03194e+07	1.77753e+07	1.16229e+07	1.13274e+07	7.56309e+06	1.09608e+07	1.69584e+07	9.73032e+06	1.92128e+07	9.64807e+06	1.03138e+07	9.26344e+06	1.20742e+07	1.05564e+07	1.4162e+07	1.14215e+07	1.29324e+07	9.16184e+06	7.58589e+06	1.04322e+07	1.18008e+07	9.2425e+06	6.7279e+06
[Similar to: Monensin; ΔMass: 532.4984 Da]		137.931	11.196	2.02668e+07	2.64559e+07	2.5444e+07	2.56454e+07	2.39377e+07	2.56032e+07	2.60408e+07	2.22965e+07	2.72958e+07	2.37194e+07	2.98748e+07	2.69001e+07	3.07754e+07	3.73061e+07	2.65894e+07	3.04242e+07	2.60643e+07	2.79468e+07	2.86533e+07	3.06698e+07	2.82105e+07	2.50542e+07	2.41129e+07	3.06808e+07	3.97668e+07	2.87842e+07	3.11095e+07	2.81132e+07	2.84727e+07	2.59686e+07	2.75104e+07	3.73245e+07	2.70738e+07	2.66227e+07	2.71623e+07	2.63647e+07	2.90394e+07	2.74886e+07	2.38617e+07	2.46613e+07	2.49841e+07	2.6191e+07	2.84581e+07	2.93118e+07	2.75968e+07	2.41708e+07
2-Ammonioethyl (2R)-2-[(5Z,8Z,11Z,14Z)-5,8,11,14-icosatetraenoyloxy]-3-[(9Z)-9-octadecenoyloxy]propyl phosphate	C43 H76 N O8 P	765.533	1.154	2.83414e+07	2.98152e+07	3.58479e+07	3.19587e+07	2.68527e+07	3.44705e+07	2.95149e+07	2.53548e+07	2.79099e+07	3.27899e+07	2.44533e+07	3.05681e+07	1.51443e+07	1.03689e+07	3.60557e+07	3.19333e+07	3.28716e+07	2.56279e+07	3.54012e+07	3.1617e+07	3.45159e+07	3.73286e+07	3.6109e+07	1.14884e+07	1.13647e+07	2.56422e+07	2.5819e+07	3.2794e+07	2.80359e+07	2.82221e+07	3.00333e+07	1.70499e+07	3.11009e+07	3.13071e+07	2.37725e+07	2.78728e+07	3.0146e+07	2.75435e+07	3.5488e+07	1.97548e+07	2.43754e+07	2.83837e+07	2.18252e+07	2.06138e+07	2.51401e+07	2.43048e+07
	C10 H23 N4 O6 P	326.133	3.4	1.43355e+07	1.62356e+07	1.77683e+07	2.03038e+07	1.68619e+07	1.81605e+07	1.7814e+07	1.61392e+07	1.96633e+07	1.83933e+07	1.85551e+07	1.74808e+07	2.19476e+07	2.62326e+07	2.18828e+07	2.5078e+07	2.23481e+07	2.94052e+07	2.44961e+07	2.43517e+07	2.49497e+07	2.37392e+07	2.91696e+07	2.16522e+07	2.67025e+07	2.22727e+07	2.55487e+07	2.15422e+07	2.40158e+07	2.29738e+07	2.07214e+07	3.44163e+07	2.10383e+07	2.02153e+07	2.03347e+07	2.01222e+07	1.90437e+07	1.84213e+07	1.74984e+07	1.37538e+07	1.4559e+07	1.23853e+07	1.34226e+07	1.74165e+07	1.5009e+07	1.489e+07
L-Histidine	C6 H9 N3 O2	155.069	19.171	7.48748e+06	1.12808e+07	7.57523e+06	5.73456e+06	5.28897e+06	5.8436e+06	6.32436e+06	6.39233e+06	6.68787e+06	7.9287e+06	6.86785e+06	5.54469e+06	7.43836e+06	8.9303e+06	1.00218e+07	1.48586e+07	8.85188e+06	1.4895e+07	8.49387e+06	9.70215e+06	7.69814e+06	8.03824e+06	6.26799e+06	1.13218e+07	1.19712e+07	7.2125e+06	1.05138e+07	8.74746e+06	2.6509e+07	1.55045e+07	1.02495e+07	2.81574e+07	1.22506e+07	1.18611e+07	8.63994e+06	1.3726e+07	1.13524e+07	1.40195e+07	7.49651e+06	1.29467e+07	1.31879e+07	8.45269e+06	1.06788e+07	1.27234e+07	8.17318e+06	6.5788e+06
	C6 H8 Cl N8 O5 P3 S4	527.84	11.186	1.01615e+07	1.54506e+07	1.58925e+07	1.26069e+07	1.34112e+07	1.60903e+07	1.46751e+07	1.45911e+07	1.77518e+07	1.41812e+07	1.70442e+07	1.05276e+07	1.98299e+07	1.75273e+07	1.09223e+07	1.45232e+07	1.32203e+07	1.32858e+07	1.52954e+07	1.84797e+07	1.5895e+07	1.26384e+07	1.31409e+07	2.00575e+07	2.43579e+07	1.55482e+07	1.91658e+07	1.5485e+07	2.11282e+07	1.70351e+07	1.81312e+07	3.34258e+07	1.46262e+07	1.53644e+07	1.71852e+07	1.74022e+07	1.48424e+07	1.55549e+07	1.26358e+07	1.68324e+07	1.59158e+07	1.42849e+07	1.51411e+07	1.52215e+07	1.47295e+07	1.23859e+07
		429.863	11.182	1.27313e+07	1.84195e+07	1.65784e+07	1.38609e+07	1.63268e+07	1.80323e+07	1.68357e+07	1.53107e+07	1.97625e+07	1.76867e+07	2.0729e+07	1.28486e+07	2.21164e+07	2.40542e+07	1.90484e+07	1.46009e+07	1.80344e+07	1.82e+07	2.06231e+07	2.18546e+07	2.0919e+07	1.53218e+07	1.24567e+07	2.23531e+07	2.85137e+07	1.90201e+07	2.22379e+07	1.46871e+07	2.3153e+07	2.04619e+07	2.12082e+07	3.45789e+07	2.2767e+07	1.65593e+07	2.09235e+07	2.07957e+07	1.79089e+07	1.92811e+07	1.56559e+07	1.63661e+07	1.80541e+07	1.78338e+07	1.9149e+07	1.85447e+07	1.71149e+07	1.64272e+07
Υ-Aminobutyric acid (GABA)	C4 H9 N O2	103.062	17.204	1.98124e+07	2.56688e+07	2.14654e+07	1.97558e+07	2.32003e+07	2.00493e+07	1.91529e+07	1.7743e+07	2.55517e+07	1.85234e+07	2.57482e+07	1.77769e+07	2.43596e+07	2.48661e+07	2.4129e+07	2.48867e+07	2.56877e+07	2.44696e+07	2.39753e+07	2.35829e+07	2.29969e+07	1.81021e+07	2.11913e+07	3.13346e+07	3.20952e+07	2.42093e+07	2.53576e+07	2.34758e+07	2.63931e+07	2.10013e+07	2.03204e+07	2.86385e+07	2.04501e+07	2.47018e+07	1.95458e+07	1.89996e+07	2.28085e+07	2.15724e+07	1.94309e+07	2.10325e+07	2.04345e+07	2.35462e+07	2.27763e+07	2.76381e+07	2.33031e+07	2.05309e+07
		153.051	16.619	8.7412e+06	1.16208e+07	1.1808e+07	9.81027e+06	1.17462e+07	1.1741e+07	1.25515e+07	1.35884e+07	1.55687e+07	1.3455e+07	1.53882e+07	1.25753e+07	1.22425e+07	1.86977e+07	1.46669e+07	1.6854e+07	1.27823e+07	1.14592e+07	1.57844e+07	1.60857e+07	1.42277e+07	1.14084e+07	9.96442e+06	1.87817e+07	2.13002e+07	1.42388e+07	1.00235e+07	1.52484e+07	1.26899e+07	2.05159e+07	1.22298e+07	1.57624e+07	1.08241e+07	1.22221e+07	1.14922e+07	1.49153e+07	1.55959e+07	1.44006e+07	1.46932e+07	1.23915e+07	1.28512e+07	1.08835e+07	1.45717e+07	1.50774e+07	1.35017e+07	8.14643e+06
L-Tyrosine	C9 H11 N O3	181.073	10.671	621308	481776	348542	437624	473167	514471	171939	379146	6.63635e+06	407727	1.21521e+06	1.68179e+06	673356	384446	551886	2.10102e+06	491480	1.51324e+06	840319	680267	642016	358617	2.26469e+06	922481	1.18471e+06	678221	7.40455e+06	418398	508866	381270	1.09199e+07	473014	4.9729e+06	1.19252e+07	611405	218037	1.19566e+07	316512	1.02955e+07	5.35425e+06	7.63705e+06	7.64579e+06	8.81634e+06	1.03059e+07	8.76803e+06	8.04739e+06
2-Hydroxyphenylalanine	C9 H11 N O3	181.072	10.301	1.36142e+07	1.25559e+07	1.26517e+07	8.0717e+06	1.07216e+07	9.55689e+06	8.05481e+06	7.71348e+06	1.16545e+07	9.55684e+06	1.08086e+07	9.83758e+06	1.30803e+07	1.35176e+07	1.13145e+07	2.01206e+07	1.06769e+07	1.14904e+07	1.6649e+07	1.56956e+07	1.22488e+07	1.05473e+07	8.22845e+06	1.40773e+07	2.03391e+07	1.31292e+07	1.26668e+07	9.42649e+06	1.65819e+07	1.13834e+07	1.06631e+07	1.821e+07	9.52208e+06	1.18587e+07	1.28066e+07	9.54074e+06	1.26747e+07	1.06247e+07	1.05763e+07	1.11482e+07	8.82139e+06	9.05765e+06	1.02618e+07	1.14764e+07	1.02834e+07	8.74625e+06
(7E,10E,13E,16E)-7,10,13,16-Docosatetraenoic acid	C22 H36 O2	332.271	0.945	1.0309e+07	1.11576e+07	9.42099e+06	1.04664e+07	1.02369e+07	8.14702e+06	7.96046e+06	7.58051e+06	8.0924e+06	8.06793e+06	8.60859e+06	7.99819e+06	9.52131e+06	1.00405e+07	8.73786e+06	9.67123e+06	8.2924e+06	8.37878e+06	8.26091e+06	1.0188e+07	8.27372e+06	7.53251e+06	7.30618e+06	9.71167e+06	1.17788e+07	8.68917e+06	1.0438e+07	8.81814e+06	8.11871e+06	9.47483e+06	8.79163e+06	9.50285e+06	7.02772e+06	1.09075e+07	9.60417e+06	9.54339e+06	1.05674e+07	1.25572e+07	9.2468e+06	1.03033e+07	8.53443e+06	8.97399e+06	9.15275e+06	9.17757e+06	8.90757e+06	7.46751e+06
[Similar to: Syringic acid; ΔMass: 14.9658 Da]	C5 H9 N7 O	183.087	16.468	2.13299e+06	1.8842e+06	1.87857e+06	1.79154e+06	2.49975e+06	1.87213e+06	2.44598e+06	2.86127e+06	2.59478e+06	2.1527e+06	2.3894e+06	2.00097e+06	2.205e+06	2.83332e+06	2.45126e+06	1.97593e+06	2.24093e+06	2.12611e+06	2.53539e+06	2.20155e+06	2.65752e+06	2.09818e+06	2.42318e+06	2.37877e+06	3.177e+06	2.24798e+06	2.01697e+06	2.75243e+06	2.895e+06	3.13322e+06	2.59946e+06	2.28573e+06	2.15398e+06	2.47907e+06	2.79935e+06	3.18482e+06	3.13878e+06	2.67847e+06	3.24957e+06	2.70639e+06	2.69406e+06	2.2559e+06	3.13893e+06	3.58169e+06	2.99525e+06	2.63761e+06
13-hydroxy-9E,11E-octadecadienoic acid	C18 H32 O3	296.235	1.035	176373	161050	156533	159617	102565	82050.6	97105.8	105106	87244.1	91460.2	155040	142712	168897	368113	134678	162534	126795	167692	104634	162061	161622	151710	141314	125913	265112	173073	209038	159015	186184	134731	152127	124651	312558	118869	120662	138369	163541	96976.5	130131	268979	161702	140393	184008	179943	145701	495974
	C5 H N6 O2 P3 S2	333.885	11.212	1.51571e+07	2.13388e+07	1.99963e+07	1.92827e+07	1.93448e+07	2.03844e+07	2.0172e+07	1.90491e+07	2.19139e+07	1.8405e+07	2.38637e+07	2.11808e+07	2.53813e+07	2.94724e+07	2.17616e+07	2.66888e+07	2.08632e+07	2.20645e+07	2.27316e+07	2.59919e+07	2.36025e+07	1.94771e+07	1.92819e+07	2.51026e+07	3.12562e+07	2.33959e+07	2.51101e+07	2.27973e+07	2.37765e+07	2.50534e+07	2.31353e+07	3.65492e+07	2.64039e+07	2.1117e+07	2.3393e+07	2.25669e+07	2.47058e+07	2.22681e+07	1.96146e+07	2.11086e+07	2.16352e+07	2.0296e+07	2.26949e+07	2.30476e+07	2.23901e+07	1.88877e+07
	C4 H6 N4 O5	190.033	17.727	3.50369e+06	4.5673e+06	4.05473e+06	3.61995e+06	4.35908e+06	2.38168e+06	4.00169e+06	3.42139e+06	4.26811e+06	3.61811e+06	4.77122e+06	3.90907e+06	4.84342e+06	5.39119e+06	4.15344e+06	5.34613e+06	4.49965e+06	4.33102e+06	4.41677e+06	4.22888e+06	3.99516e+06	3.8511e+06	3.83799e+06	4.50744e+06	5.64519e+06	4.96637e+06	4.47275e+06	3.87307e+06	3.95696e+06	3.43984e+06	4.0953e+06	4.60443e+06	3.47088e+06	4.37409e+06	4.01881e+06	4.1101e+06	4.4434e+06	2.25067e+06	4.02312e+06	3.66103e+06	3.53792e+06	3.9478e+06	3.97776e+06	4.16512e+06	4.16659e+06	3.78472e+06
	C5 H2 O5 P2 S	235.908	11.186	1.46071e+07	1.89535e+07	1.74547e+07	1.76111e+07	1.83338e+07	1.87179e+07	1.87554e+07	1.74392e+07	1.98279e+07	1.57475e+07	2.24164e+07	1.99761e+07	2.17641e+07	2.71653e+07	1.90979e+07	2.3356e+07	2.05798e+07	2.07586e+07	2.14887e+07	2.2708e+07	2.14812e+07	1.8424e+07	1.74202e+07	2.30202e+07	2.81805e+07	2.17227e+07	2.36312e+07	2.15714e+07	2.20243e+07	2.10829e+07	2.08278e+07	3.02495e+07	2.15836e+07	1.93847e+07	2.09771e+07	2.00895e+07	2.21103e+07	1.89084e+07	1.8266e+07	1.88169e+07	1.97793e+07	1.86349e+07	2.05758e+07	2.15692e+07	1.8841e+07	1.72555e+07
	C10 H18 Cl N O7	299.077	4.617	1.71899e+07	4.26105e+06	5.62841e+06	1.51601e+07	1.53131e+07	9.60395e+06	9.32469e+06	6.9864e+06	8.44059e+06	1.25321e+07	1.06833e+07	9.66786e+06	8.30754e+06	1.00539e+07	8.0549e+06	3.70813e+06	7.05728e+06	4.54016e+06	5.93265e+06	5.89233e+06	9.06238e+06	1.89502e+07	1.14839e+07	6.26429e+06	6.67217e+06	9.8639e+06	3.94426e+06	8.10299e+06	1.93642e+06	798086	4.10939e+06	313712	4.13131e+06	6.92497e+06	4.81966e+06	3.10673e+06	1.76012e+06	3.79535e+06	5.63029e+06	4.99897e+06	3.62766e+06	4.90598e+06	2.37495e+06	2.61792e+06	2.04894e+06	4.77259e+06
nitrilotriacetic acid	C6 H9 N O6	191.042	2.009	2.17171e+06	8.63062e+06	3.9878e+07	3.63247e+06	3.55031e+06	8.71835e+06	3.71662e+07	6.79702e+06	3.03692e+07	6.8893e+06	8.4681e+06	5.02933e+06	6.36043e+06	8.6009e+06	6.33406e+06	1.00431e+07	1.02233e+07	4.58848e+07	6.97454e+06	4.21417e+07	4.35743e+07	3.64443e+07	4.42561e+07	8.28133e+06	8.40435e+06	6.48575e+06	1.42856e+07	4.3733e+07	1.491e+07	1.48268e+07	5.23033e+06	1.65803e+07	6.00385e+06	3.1956e+07	3.81147e+06	4.65147e+06	2.95447e+06	2.9862e+06	3.22059e+07	5.44642e+06	5.37457e+06	2.69879e+07	6.37844e+06	6.88179e+06	3.23279e+06	5.36857e+06
1-(1Z,9Z-octadecadienyl)-2-(4Z,7Z,10Z,13Z,16Z,19Z-docosahexaenoyl)-sn-glycero-3-phosphoethanolamine	C45 H76 N O7 P	773.536	1.164	1.85662e+07	2.26589e+07	2.70777e+07	2.20399e+07	2.1843e+07	2.3931e+07	1.75622e+07	1.68182e+07	2.34306e+07	2.29478e+07	2.44311e+07	2.17263e+07	1.49636e+07	1.07762e+07	2.46657e+07	2.69898e+07	2.93797e+07	2.45086e+07	2.8741e+07	2.55633e+07	2.75535e+07	2.91709e+07	2.82803e+07	1.09579e+07	1.25556e+07	2.07184e+07	2.13541e+07	2.40472e+07	2.35996e+07	2.03894e+07	2.21033e+07	2.6027e+07	2.22108e+07	2.3566e+07	2.35863e+07	1.70718e+07	2.13382e+07	2.38209e+07	2.42093e+07	1.9763e+07	1.91567e+07	2.12686e+07	1.76336e+07	1.70513e+07	2.01421e+07	1.86685e+07
DL-Dipalmitoylphosphatidylcholine	C40 H80 N O8 P	701.536	1.161	1.21718e+07	4.97319e+06	6.43367e+06	6.77733e+06	4.79388e+06	5.67279e+06	8.92851e+06	6.32216e+06	7.28031e+06	6.8798e+06	4.31574e+06	4.73373e+06	1.63858e+06	699124	5.90921e+06	3.41222e+06	5.67041e+06	4.29903e+06	6.2354e+06	3.71063e+06	4.49502e+06	6.53534e+06	7.35931e+06	1.79892e+06	849436	7.67403e+06	4.65687e+06	7.00476e+06	8.54526e+06	6.78461e+06	8.79418e+06	4.20898e+06	8.09346e+06	8.7503e+06	6.75783e+06	6.53001e+06	8.15895e+06	9.98555e+06	6.8566e+06	4.38368e+06	6.36274e+06	8.54935e+06	4.71763e+06	3.94829e+06	5.83683e+06	5.93931e+06
Diethyl thiourea	C5 H12 N2 S	132.072	15.674	1.86562e+07	2.50416e+07	2.17003e+07	2.12595e+07	2.26617e+07	2.41694e+07	2.56287e+07	2.00242e+07	2.27816e+07	2.11121e+07	2.75797e+07	2.37902e+07	2.7054e+07	3.191e+07	2.19239e+07	2.41745e+07	2.31126e+07	2.64972e+07	2.33312e+07	2.64542e+07	2.63608e+07	2.3681e+07	2.3318e+07	2.72344e+07	3.2395e+07	2.61062e+07	2.7136e+07	2.52233e+07	2.80593e+07	2.53295e+07	2.54456e+07	3.40546e+07	2.30227e+07	2.32117e+07	2.44084e+07	2.21976e+07	2.75749e+07	2.40587e+07	2.32464e+07	2.15328e+07	2.16169e+07	2.26771e+07	2.18664e+07	2.63905e+07	2.26324e+07	2.16609e+07
		181.066	16.642	1.22093e+07	1.94889e+07	1.62665e+07	1.62088e+07	1.72414e+07	1.70442e+07	1.75993e+07	1.59536e+07	1.70865e+07	1.61363e+07	2.05313e+07	1.71574e+07	1.91682e+07	2.31259e+07	1.50027e+07	1.98519e+07	1.56835e+07	1.71001e+07	1.66615e+07	1.98627e+07	1.88851e+07	1.63925e+07	1.75246e+07	2.13889e+07	2.57134e+07	1.94312e+07	2.22772e+07	1.92718e+07	1.94469e+07	1.85647e+07	1.81791e+07	2.32392e+07	1.8381e+07	1.86979e+07	1.9244e+07	1.86629e+07	1.90949e+07	1.73674e+07	1.76512e+07	1.67904e+07	1.62782e+07	1.49324e+07	1.61202e+07	1.82627e+07	1.41864e+07	1.7011e+07
	C10 H12 N8 O13 P2	514	14.127	1.03978e+07	1.21033e+07	6.93068e+06	8.79473e+06	1.04733e+07	1.03252e+07	1.07349e+07	1.0137e+07	1.12517e+07	9.26019e+06	2.08927e+07	1.13863e+07	1.59835e+07	2.44878e+07	9.91818e+06	1.49286e+07	1.31161e+07	1.0693e+07	1.02841e+07	1.32439e+07	1.22023e+07	7.02482e+06	1.2942e+07	1.82101e+07	2.36481e+07	1.54739e+07	1.76749e+07	1.54463e+07	1.69857e+07	7.28244e+06	1.284e+07	2.13888e+07	1.10276e+07	1.31875e+07	1.13601e+07	1.12374e+07	1.10483e+07	1.04769e+07	1.17718e+07	1.06824e+07	1.23081e+07	1.23693e+07	1.35941e+07	1.5021e+07	1.24421e+07	1.20909e+07
[Similar to: D-Sphingosine; ΔMass: 43.3078 Da]	C5 H N6 O5 P	255.975	11.183	1.74437e+07	2.3197e+07	2.14723e+07	1.7796e+07	2.14252e+07	1.85469e+07	2.19747e+07	2.15595e+07	2.25949e+07	2.10334e+07	2.32613e+07	2.26035e+07	2.588e+07	2.99074e+07	1.96176e+07	2.61291e+07	1.97659e+07	2.62296e+07	2.03676e+07	2.66902e+07	2.52391e+07	1.94727e+07	1.95906e+07	2.63591e+07	3.22647e+07	2.61124e+07	2.56724e+07	2.1232e+07	2.42939e+07	2.3629e+07	2.48237e+07	3.0435e+07	2.376e+07	2.09724e+07	2.33716e+07	2.37781e+07	2.56127e+07	2.33428e+07	2.00578e+07	2.03016e+07	2.17737e+07	2.15279e+07	2.23596e+07	2.14006e+07	1.96998e+07	1.74334e+07
alpha-Ketoglutaric acid	C5 H6 O5	146.02	2.102	9.05074e+06	1.8677e+07	1.18917e+07	1.54804e+07	1.02373e+07	1.5815e+07	1.44563e+07	1.6003e+07	1.29879e+07	1.34472e+07	1.62858e+07	1.34778e+07	1.54262e+07	1.28963e+07	4.17773e+06	1.08501e+07	1.31908e+07	1.25233e+07	3.53798e+06	8.56814e+06	1.50436e+07	1.41008e+07	1.19156e+07	5.91307e+06	1.20579e+07	1.22354e+07	7.82805e+06	3.37486e+06	1.08975e+07	1.77781e+07	2.60105e+07	1.42086e+07	1.20082e+07	2.33257e+07	1.99858e+07	2.3042e+07	2.82051e+07	2.09775e+07	1.23801e+07	2.37984e+07	1.6816e+07	2.14191e+07	1.39616e+07	2.05295e+07	2.11981e+07	1.84812e+07
DL-Dipalmitoylphosphatidylcholine	C40 H80 N O8 P	733.562	1.184	1.01541e+07	3.74659e+06	5.07572e+06	5.30094e+06	3.64635e+06	4.38085e+06	7.72103e+06	5.17092e+06	6.1767e+06	5.50719e+06	2.77712e+06	3.40968e+06	710322	98306.7	4.61871e+06	1.99331e+06	4.49712e+06	2.71966e+06	4.64988e+06	2.39204e+06	3.0313e+06	5.29707e+06	5.925e+06	1.0654e+06	94552.7	6.44604e+06	3.11468e+06	5.70136e+06	7.21888e+06	5.95526e+06	7.6305e+06	3.18783e+06	6.89732e+06	7.51638e+06	5.75052e+06	5.37066e+06	6.86787e+06	9.06822e+06	5.67581e+06	3.14062e+06	5.11138e+06	7.16731e+06	3.63046e+06	2.80746e+06	4.50217e+06	4.92613e+06
	C9 H19 N10 O12 P3	552.039	14.133	8.28606e+06	1.23099e+07	1.09958e+07	1.15842e+07	1.23753e+07	1.04887e+07	1.01018e+07	1.0394e+07	1.16755e+07	8.64292e+06	2.30423e+07	1.3196e+07	1.6439e+07	2.11805e+07	1.33308e+07	1.60327e+07	1.18385e+07	1.22678e+07	8.53947e+06	1.63837e+07	1.29898e+07	6.87592e+06	1.13213e+07	1.83791e+07	2.10972e+07	1.32692e+07	2.11759e+07	1.64141e+07	1.95554e+07	1.53096e+07	1.21439e+07	1.72467e+07	1.13637e+07	1.10598e+07	1.14587e+07	1.28387e+07	1.43551e+07	1.05667e+07	1.1524e+07	1.31616e+07	1.14816e+07	1.02109e+07	1.2931e+07	1.40619e+07	1.09778e+07	1.40633e+07
[Similar to: DL-Dipalmitoylphosphatidylcholine; ΔMass: -52.0322 Da]	C37 H86 N7 O4 P3	785.594	1.171	1.48228e+07	1.28571e+07	1.87952e+07	1.493e+07	1.41333e+07	1.6893e+07	1.18578e+07	1.37359e+07	1.52706e+07	1.61101e+07	1.74652e+07	1.69691e+07	8.95363e+06	7.51346e+06	1.80465e+07	1.4739e+07	1.42813e+07	1.77919e+07	2.09943e+07	1.89547e+07	2.37487e+07	2.01296e+07	2.17453e+07	8.11858e+06	7.96586e+06	1.43227e+07	1.49365e+07	1.79276e+07	1.973e+07	1.52487e+07	1.65454e+07	1.20107e+07	1.88467e+07	1.76166e+07	1.60657e+07	1.59105e+07	1.8161e+07	1.32364e+07	1.82376e+07	1.51453e+07	1.60899e+07	1.69461e+07	1.30548e+07	1.36253e+07	1.45981e+07	1.35715e+07
1-hexadecanoyl-2-(4Z,7Z,10Z,13Z,16Z,19Z-docosahexaenoyl)-sn-glycero-3-phosphocholine	C46 H80 N O8 P	805.562	1.165	1.54331e+07	2.09221e+07	2.43469e+07	1.97017e+07	1.97209e+07	2.15728e+07	1.58271e+07	1.54954e+07	2.19091e+07	2.08147e+07	2.25257e+07	1.96613e+07	1.41228e+07	1.03895e+07	2.20368e+07	2.47219e+07	2.6712e+07	2.23959e+07	2.5926e+07	2.35972e+07	2.49924e+07	2.64968e+07	2.54271e+07	1.01368e+07	1.21046e+07	1.89907e+07	1.9759e+07	2.17659e+07	2.09437e+07	1.896e+07	2.01397e+07	2.57122e+07	2.05467e+07	2.18469e+07	2.19906e+07	6.20278e+06	2.01866e+07	2.18315e+07	2.21665e+07	1.83113e+07	1.80257e+07	1.96838e+07	1.68961e+07	1.62983e+07	1.90396e+07	1.74536e+07
	C9 H9 Cl N O2 P	229.006	2.145	1.32478e+07	2.14272e+07	1.88279e+07	1.71447e+07	1.86011e+07	1.96665e+07	1.97497e+07	1.8372e+07	1.67414e+07	1.83725e+07	2.41178e+07	2.06901e+07	2.18915e+07	2.47223e+07	2.28602e+07	2.46231e+07	2.22177e+07	2.50676e+07	2.49347e+07	2.50344e+07	2.31425e+07	1.72235e+07	1.97296e+07	2.54396e+07	2.90488e+07	2.36457e+07	2.88532e+07	2.53223e+07	2.60877e+07	1.57952e+07	2.17777e+07	2.64319e+07	2.02253e+07	2.06078e+07	1.94432e+07	1.92097e+07	2.08671e+07	1.75648e+07	2.00741e+07	1.58093e+07	1.62347e+07	1.59934e+07	1.74058e+07	1.93478e+07	1.7686e+07	1.31371e+07
	C4 H12 N P S	137.042	2.3	1.29617e+07	1.40946e+07	1.41718e+07	1.15909e+07	1.53827e+07	1.4246e+07	1.30495e+07	1.49105e+07	1.20905e+07	1.23691e+07	1.77925e+07	1.56909e+07	2.19302e+07	1.77046e+07	1.21673e+07	1.26766e+07	1.30566e+07	1.31605e+07	1.3264e+07	1.37262e+07	9.41598e+06	8.86737e+06	9.70636e+06	2.14489e+07	2.1561e+07	1.5996e+07	1.89866e+07	9.37151e+06	2.31007e+07	1.94751e+07	1.11025e+07	2.65726e+07	1.14469e+07	1.25741e+07	1.11116e+07	1.13764e+07	1.60159e+07	1.21205e+07	8.29818e+06	1.70125e+07	1.24784e+07	1.78383e+07	1.71711e+07	1.68878e+07	1.36766e+07	1.45896e+07
[Similar to: Phenylethanolamine; ΔMass: 35.0370 Da]	C8 H6	102.047	5.92	1.01973e+07	6.9223e+06	9.35975e+06	9.62027e+06	8.27386e+06	8.74203e+06	6.22505e+06	6.97401e+06	8.11626e+06	5.49108e+06	7.27527e+06	6.87507e+06	8.04438e+06	9.58644e+06	6.56418e+06	1.06987e+07	8.93808e+06	8.88311e+06	9.98168e+06	8.84972e+06	6.85155e+06	6.25114e+06	5.34053e+06	7.53764e+06	8.98369e+06	8.57485e+06	7.0238e+06	7.45027e+06	8.79484e+06	9.39285e+06	7.25211e+06	1.18097e+07	7.83226e+06	8.40761e+06	7.80833e+06	8.58748e+06	4.81967e+06	9.41008e+06	7.53506e+06	9.2519e+06	7.92737e+06	7.04692e+06	7.21506e+06	7.68285e+06	7.12199e+06	5.27042e+06
	C12 H10 Cl N10 O2 P3 S3	549.905	11.185	1.14918e+07	1.80787e+07	1.31779e+07	1.42084e+07	1.59877e+07	1.57187e+07	1.66709e+07	1.46737e+07	1.70963e+07	1.58341e+07	1.49758e+07	1.76418e+07	1.83646e+07	1.70509e+07	1.17997e+07	2.00948e+07	1.6404e+07	1.81651e+07	1.6703e+07	1.96987e+07	1.78763e+07	1.55595e+07	1.12024e+07	1.95274e+07	2.51225e+07	1.82453e+07	2.10016e+07	1.61361e+07	2.14969e+07	1.8958e+07	1.89465e+07	3.08488e+07	1.84926e+07	1.65668e+07	1.332e+07	1.94898e+07	1.90899e+07	1.84991e+07	1.59543e+07	1.32862e+07	1.49351e+07	1.5917e+07	1.72359e+07	1.98482e+07	1.29418e+07	1.40172e+07
L-(-)-Methionine	C5 H11 N O2 S	149.051	7.807	8.31741e+06	7.14464e+06	6.47591e+06	6.62017e+06	8.68667e+06	7.17241e+06	7.40693e+06	5.1141e+06	5.77184e+06	6.66203e+06	6.94688e+06	7.16638e+06	1.17511e+07	9.99046e+06	7.52287e+06	1.03478e+07	7.00623e+06	8.32762e+06	1.01009e+07	8.38733e+06	6.1417e+06	5.33633e+06	5.87715e+06	8.16204e+06	1.48052e+07	9.35495e+06	8.71765e+06	6.0016e+06	8.74422e+06	1.37476e+07	7.47757e+06	1.55629e+07	7.57435e+06	8.37276e+06	7.36266e+06	9.56327e+06	8.38156e+06	1.11674e+07	9.02608e+06	1.02464e+07	6.77697e+06	6.13476e+06	8.33983e+06	9.35414e+06	7.19821e+06	5.40225e+06
[Similar to: Phenylethanolamine; ΔMass: 18.0105 Da]	C8 H9 N	119.074	5.945	9.99412e+06	6.782e+06	9.22977e+06	9.46628e+06	8.10881e+06	8.59529e+06	6.10657e+06	6.84234e+06	7.98533e+06	5.36511e+06	7.14668e+06	6.75616e+06	7.88431e+06	9.4062e+06	6.45372e+06	1.04835e+07	8.75848e+06	8.71993e+06	9.80552e+06	8.69488e+06	6.71251e+06	6.14352e+06	5.21723e+06	7.41983e+06	8.7906e+06	8.451e+06	6.88253e+06	7.30289e+06	8.64201e+06	9.21539e+06	7.12142e+06	1.1614e+07	7.69243e+06	8.27857e+06	7.65616e+06	8.44366e+06	4.67019e+06	9.23174e+06	7.3315e+06	9.09655e+06	7.37106e+06	6.91033e+06	7.09386e+06	7.56396e+06	6.99352e+06	5.17056e+06
	C6 H13 Cl O6	216.039	6.814	1.85602e+06	2.01626e+06	1.89279e+06	1.20399e+06	896806	1.63177e+06	1.82418e+06	4.27552e+06	2.66149e+06	3.19946e+06	1.70209e+06	1.47388e+06	1.26695e+06	1.56971e+06	1.04737e+06	2.54658e+06	1.70055e+06	2.66312e+06	1.17218e+06	3.39884e+06	3.12066e+06	3.62971e+06	4.43232e+06	1.20423e+06	1.91608e+06	1.8329e+06	994053	1.24602e+06	611680	5.56556e+06	3.03663e+06	7.69682e+06	5.42667e+06	2.20557e+06	6.85024e+06	1.10193e+07	1.99046e+06	5.29577e+06	4.29856e+06	2.68131e+06	2.3723e+06	1.21902e+06	1.06398e+06	1.77455e+06	1.14385e+06	2.18717e+06
	C5 H9 N4 O2 P	188.048	3.011	1.45565e+07	2.05863e+07	1.93389e+07	1.73149e+07	1.92238e+07	1.66526e+07	1.80716e+07	1.56006e+07	2.36495e+07	1.82202e+07	1.88233e+07	1.78362e+07	1.96839e+07	2.23848e+07	1.96007e+07	2.05183e+07	1.58657e+07	1.90799e+07	1.61187e+07	2.11723e+07	2.12191e+07	1.94911e+07	1.57529e+07	2.02222e+07	2.53213e+07	1.98723e+07	2.07818e+07	2.08935e+07	1.79017e+07	1.99882e+07	2.2788e+07	2.51492e+07	2.28357e+07	2.25305e+07	2.15276e+07	2.12847e+07	2.46375e+07	2.48399e+07	2.16255e+07	2.10848e+07	2.14512e+07	2.12126e+07	1.72146e+07	2.17468e+07	2.0248e+07	2.05923e+07
	C4 H14 Cl N6 O12 P3 S5	625.817	11.186	7.00867e+06	1.07333e+07	1.10698e+07	5.82104e+06	7.93742e+06	1.22828e+07	1.01583e+07	7.43589e+06	1.26448e+07	9.11833e+06	1.2299e+07	7.26939e+06	1.33159e+07	1.67459e+07	8.89962e+06	6.6805e+06	8.57059e+06	9.15114e+06	1.05514e+07	1.04271e+07	1.16476e+07	7.45421e+06	9.1581e+06	1.4355e+07	1.26882e+07	1.09086e+07	1.3732e+07	1.15608e+07	1.14537e+07	1.25151e+07	1.24257e+07	2.36185e+07	1.32921e+07	1.1113e+07	1.25393e+07	1.26104e+07	8.1395e+06	1.00438e+07	1.01696e+07	1.07191e+07	1.04796e+07	9.48296e+06	1.0275e+07	1.06524e+07	9.50409e+06	7.25318e+06
	C21 H37 N	303.292	1.66	3.59619e+06	8.18281e+06	5.545e+06	734133	557994	2.55863e+06	1.84243e+07	2.00811e+07	7.06457e+06	4.75614e+06	992532	1.21775e+07	842469	817654	413216	1.85044e+06	5.27899e+06	6.3033e+06	1.9736e+06	512775	7.74819e+06	140526	611301	732329	223244	485138	715775	330930	414204	2.27989e+06	2.41924e+06	732321	1.75232e+06	1.92439e+06	1.65117e+06	2.60134e+07	3.27592e+06	4.29806e+06	1.38517e+06	3.26608e+06	1.25719e+06	937595	3.05679e+06	1.83683e+06	1.43963e+06	5.29404e+06
(4Z)-4-(2-Amino-5-oxo-1,5-dihydro-4H-imidazol-4-ylidene)-4,5,6,7-tetrahydropyrrolo[2,3-c]azepin-8(1H)-one	C11 H11 N5 O2	245.089	4.595	2.76603e+06	726955	1.76122e+06	2.92706e+06	2.57475e+06	2.15609e+06	2.27012e+06	1.34294e+06	1.64047e+06	1.51851e+06	2.72057e+06	1.52999e+06	2.3282e+06	2.13669e+06	1.25743e+06	1.2109e+06	1.2971e+06	1.2905e+06	1.50183e+06	1.08044e+06	1.60883e+06	2.76822e+06	1.97795e+06	1.64624e+06	1.53299e+06	2.42984e+06	738820	1.32839e+06	343332	171696	576043	141288	520271	1.26538e+06	843970	610720	402784	459060	1.01443e+06	827876	772350	1.00655e+06	548009	491736	578946	1.54508e+06
L-Aspartic acid	C4 H7 N O4	133.038	19.385	8.34727e+06	1.04098e+07	9.59247e+06	8.71084e+06	7.86064e+06	9.01143e+06	9.95796e+06	9.58828e+06	1.03541e+07	1.08051e+07	1.18822e+07	1.08174e+07	1.12157e+07	1.47494e+07	1.17278e+07	1.58015e+07	1.1651e+07	1.33456e+07	1.00647e+07	1.30576e+07	1.27088e+07	1.04471e+07	1.01888e+07	1.45129e+07	1.41978e+07	1.19155e+07	1.32984e+07	1.17476e+07	1.39847e+07	1.3559e+07	1.21755e+07	3.03818e+07	1.23548e+07	1.02865e+07	1.15672e+07	1.26296e+07	1.10147e+07	1.2106e+07	8.8688e+06	1.0661e+07	1.09543e+07	1.12633e+07	1.01805e+07	1.21297e+07	1.03147e+07	8.72472e+06
		175.868	11.274	1.96702e+07	1.9926e+07	1.78611e+07	1.81546e+07	2.31818e+07	2.40824e+07	1.99477e+07	1.90257e+07	1.94415e+07	1.72337e+07	2.69009e+07	2.02121e+07	1.44351e+07	2.38227e+07	1.72068e+07	1.87105e+07	2.15489e+07	2.72905e+07	2.54155e+07	2.13345e+07	3.05672e+07	1.41308e+07	1.12276e+07	2.25386e+07	2.46896e+07	3.1145e+07	1.9105e+07	1.93616e+07	1.06152e+07	1.49947e+07	1.2782e+07	1.54677e+07	1.27425e+07	2.30367e+07	1.44031e+07	1.73374e+07	1.36398e+07	6.68723e+06	2.20795e+07	1.71369e+07	1.70672e+07	1.63686e+07	4.70912e+06	1.85701e+07	1.67332e+07	1.19983e+07
Citric acid	C6 H8 O7	192.026	1.645	6.54839e+06	8.15539e+06	6.60101e+06	6.29309e+06	5.43851e+06	5.73891e+06	6.8976e+06	7.74466e+06	6.57479e+06	5.03322e+06	8.07555e+06	6.66665e+06	7.9429e+06	1.10931e+07	3.53053e+06	7.49341e+06	5.1961e+06	5.20146e+06	4.64807e+06	7.73075e+06	6.8851e+06	6.28643e+06	6.40217e+06	6.8005e+06	1.01394e+07	6.39778e+06	5.91786e+06	5.81991e+06	9.32823e+06	1.59869e+07	1.20235e+07	1.19228e+07	8.09255e+06	1.06504e+07	9.00953e+06	9.55036e+06	8.88911e+06	9.04725e+06	9.9353e+06	8.36488e+06	6.62996e+06	7.65727e+06	1.02386e+07	1.15544e+07	6.22349e+06	1.04362e+07
	C49 H69 N7 O5	835.536	1.195	1.05133e+07	5.8066e+06	1.07511e+07	7.89247e+06	5.64439e+06	6.95123e+06	8.66976e+06	4.83976e+06	5.35755e+06	6.07449e+06	4.46129e+06	5.56644e+06	3.09943e+06	2.6737e+06	7.93379e+06	4.48997e+06	4.54757e+06	5.26375e+06	7.7618e+06	5.12103e+06	6.22608e+06	6.93136e+06	6.39789e+06	3.16481e+06	3.22799e+06	6.35266e+06	5.33571e+06	7.53956e+06	1.01504e+07	1.35902e+07	9.36761e+06	5.70071e+06	9.9735e+06	9.45335e+06	7.36943e+06	9.19561e+06	7.08478e+06	1.03353e+07	1.21227e+07	5.31085e+06	6.90602e+06	6.57111e+06	3.87177e+06	3.04435e+06	5.58761e+06	4.161e+06
Pantothenic acid	C9 H17 N O5	219.11	4.724	1.17858e+07	1.64226e+07	1.10483e+07	1.52184e+07	1.31087e+07	9.95767e+06	9.67655e+06	1.05979e+07	1.2288e+07	8.28086e+06	1.18842e+07	1.19058e+07	1.2309e+07	1.11967e+07	8.24994e+06	1.21307e+07	1.1545e+07	1.44587e+07	1.53858e+07	1.0595e+07	1.04956e+07	1.25714e+07	1.19195e+07	1.35934e+07	1.51677e+07	1.04717e+07	1.34536e+07	2.04001e+07	1.19238e+07	1.30561e+07	1.17783e+07	1.36441e+07	1.09345e+07	1.34888e+07	1.54286e+07	1.21685e+07	1.39777e+07	1.2497e+07	1.24344e+07	9.92577e+06	9.56241e+06	7.44821e+06	9.98735e+06	1.12827e+07	9.92514e+06	7.37422e+06
DL-Tryptophan	C11 H12 N2 O2	204.089	6.62	1.11571e+07	1.0384e+07	9.69708e+06	9.83493e+06	1.03945e+07	8.8102e+06	7.08592e+06	6.64437e+06	1.00173e+07	7.91003e+06	1.09096e+07	1.02705e+07	8.92552e+06	1.24539e+07	1.12064e+07	2.00281e+07	1.11948e+07	1.2961e+07	1.38011e+07	1.57816e+07	9.97032e+06	8.97311e+06	8.98007e+06	1.10932e+07	1.60837e+07	1.18349e+07	1.02067e+07	9.87153e+06	1.32338e+07	1.20086e+07	8.89959e+06	1.17763e+07	1.02108e+07	1.09856e+07	9.73387e+06	1.13654e+07	9.91669e+06	1.01951e+07	9.68731e+06	9.23694e+06	7.99609e+06	6.93826e+06	7.89869e+06	8.49233e+06	7.6206e+06	6.44107e+06
N-Acetyl-1-aspartylglutamic acid	C11 H16 N2 O8	304.09	20.22	4.59696e+06	8.63115e+06	5.76668e+06	7.24717e+06	6.09368e+06	6.74517e+06	7.15414e+06	7.32384e+06	7.95926e+06	7.05189e+06	8.63139e+06	7.11201e+06	7.83683e+06	1.16582e+07	6.12811e+06	8.704e+06	9.68056e+06	8.94496e+06	9.33113e+06	7.3851e+06	1.11081e+07	8.41293e+06	6.93899e+06	1.20227e+07	1.29783e+07	7.21669e+06	1.17877e+07	9.16364e+06	1.7695e+07	1.40441e+07	8.63534e+06	2.06163e+07	1.1631e+07	7.72488e+06	7.72797e+06	1.39933e+07	1.02098e+07	8.47298e+06	7.85936e+06	7.62396e+06	8.91453e+06	6.40543e+06	8.99801e+06	1.18853e+07	6.97462e+06	7.83103e+06
	C4 H6 N2 O P2	159.995	11.186	1.75253e+07	2.1371e+07	2.10276e+07	2.10568e+07	2.33691e+07	1.81836e+07	2.07383e+07	1.9362e+07	2.00184e+07	1.89322e+07	2.63413e+07	2.13893e+07	2.5072e+07	2.88514e+07	2.35479e+07	2.36993e+07	1.97288e+07	2.56766e+07	2.11896e+07	2.57936e+07	2.3268e+07	2.10029e+07	1.95754e+07	2.57351e+07	3.02228e+07	2.39798e+07	2.33618e+07	2.46258e+07	2.03878e+07	1.83346e+07	2.31058e+07	2.92505e+07	2.05861e+07	2.0275e+07	2.1798e+07	2.0987e+07	2.33984e+07	2.06635e+07	2.08476e+07	2.16133e+07	2.04294e+07	1.92248e+07	2.08135e+07	2.21213e+07	2.16809e+07	2.01317e+07
		84.0194	2.135	1.19322e+07	2.27566e+07	1.99441e+07	1.63267e+07	1.76559e+07	1.62634e+07	1.80822e+07	1.7863e+07	1.65017e+07	1.09517e+07	1.81399e+07	1.70881e+07	1.92534e+07	2.29472e+07	1.25754e+07	1.76793e+07	1.56288e+07	1.68538e+07	1.72105e+07	1.80551e+07	1.72671e+07	1.26172e+07	1.436e+07	1.78214e+07	2.43233e+07	1.79494e+07	2.10441e+07	1.9342e+07	2.02925e+07	2.45487e+07	2.36857e+07	3.68649e+06	1.94164e+07	2.16374e+07	2.15319e+07	1.96913e+07	2.42315e+07	1.97575e+07	2.21062e+07	2.04255e+07	2.19332e+07	2.22413e+07	2.33525e+07	2.55e+07	2.37466e+07	2.01547e+07
	C4 H12 N2 O2 P2	182.039	10.412	9.1308e+06	8.36937e+06	8.85017e+06	1.35056e+07	9.43158e+06	9.45827e+06	8.33153e+06	6.87735e+06	7.71225e+06	6.45373e+06	1.11755e+07	1.02792e+07	1.06812e+07	1.89524e+07	9.81438e+06	1.00775e+07	6.75608e+06	7.79244e+06	7.30523e+06	1.12293e+07	8.74201e+06	1.04612e+07	1.02261e+07	1.20692e+07	1.59918e+07	1.07473e+07	1.04504e+07	1.36889e+07	1.46146e+07	1.06885e+07	7.99815e+06	8.18171e+06	7.30804e+06	8.06146e+06	9.0367e+06	1.10498e+07	1.00201e+07	1.0564e+07	9.49731e+06	1.00807e+07	8.95258e+06	5.80082e+06	1.00421e+07	1.12296e+07	8.06232e+06	9.59055e+06
	C4 H7 N3 O6 S	225.004	10.39	5.34546e+06	5.08128e+06	5.82688e+06	6.69216e+06	6.68827e+06	4.77631e+06	5.21662e+06	4.50224e+06	4.82505e+06	3.44086e+06	6.19561e+06	6.06459e+06	6.52753e+06	9.98212e+06	4.95778e+06	5.4459e+06	5.81749e+06	4.91258e+06	4.64745e+06	5.49714e+06	3.7495e+06	5.63643e+06	4.75423e+06	5.66586e+06	5.85916e+06	6.83414e+06	6.53352e+06	5.80704e+06	5.23447e+06	5.99192e+06	5.57008e+06	4.8518e+06	3.50831e+06	5.65304e+06	4.99021e+06	6.32339e+06	5.95447e+06	5.7183e+06	6.40766e+06	5.46903e+06	4.45884e+06	3.31084e+06	5.31453e+06	6.40352e+06	4.1349e+06	5.30458e+06
		143.026	14.114	1.31465e+07	1.68243e+07	1.23055e+07	1.39177e+07	1.71635e+07	1.39128e+07	1.70943e+07	1.57868e+07	1.57208e+07	1.42415e+07	1.9812e+07	1.77265e+07	1.791e+07	2.24808e+07	1.73659e+07	1.74485e+07	1.51191e+07	1.82336e+07	1.5241e+07	1.62682e+07	1.74956e+07	1.47841e+07	1.59803e+07	2.08717e+07	2.84885e+07	1.72617e+07	2.08665e+07	2.03336e+07	1.79821e+07	1.48809e+07	1.71319e+07	2.1205e+07	1.52434e+07	1.89254e+07	1.65053e+07	1.63272e+07	1.94553e+07	1.55891e+07	1.5294e+07	1.45964e+07	1.40445e+07	1.65741e+07	1.60919e+07	1.78188e+07	1.5779e+07	1.73049e+07
1-O-palmitoyl-2-O-arachidonoyl-sn-glycero-3-phosphocholine	C44 H81 N O8 P	782.565	1.356	1.46428e+07	2.68693e+06	2.25711e+07	1.9301e+07	1.75696e+07	1.90877e+07	1.75209e+07	1.51016e+07	1.72892e+07	2.00001e+07	1.80083e+07	1.96602e+07	1.20118e+07	7.36946e+06	2.03464e+07	1.86542e+07	1.96297e+07	1.93483e+07	2.21211e+07	2.02002e+07	2.14943e+07	2.26881e+07	2.22746e+07	8.22073e+06	7.82096e+06	1.48702e+07	1.56578e+07	1.94866e+07	1.64558e+07	1.73238e+07	1.82857e+07	1.09255e+07	1.94021e+07	1.83328e+07	1.82487e+07	1.80796e+07	1.86094e+07	2.19277e+07	2.32757e+07	5.56362e+06	1.36375e+07	1.6301e+07	1.26751e+07	1.20353e+07	1.49271e+07	1.38987e+07
		125.997	2.077	1.62537e+07	1.49657e+07	1.17117e+07	1.36356e+07	1.33573e+07	1.21252e+07	1.31356e+07	1.6705e+07	1.36586e+07	1.35149e+07	1.85782e+07	1.35664e+07	1.56944e+07	1.68588e+07	1.53862e+07	1.11576e+07	1.53411e+07	1.09836e+07	1.18951e+07	1.58143e+07	1.32456e+07	1.19207e+07	1.37719e+07	2.09824e+07	2.24068e+07	1.67532e+07	1.41875e+07	1.6685e+07	2.11405e+07	1.8931e+07	1.45964e+07	2.5452e+07	1.36612e+07	1.20534e+07	1.54015e+07	1.36883e+07	1.92756e+07	1.27756e+07	1.66498e+07	1.60065e+07	1.59206e+07	1.69474e+07	1.59624e+07	2.12392e+07	1.81191e+07	1.42387e+07
		91.0332	3.02	1.28313e+07	1.92956e+07	1.68744e+07	1.73447e+07	1.89685e+07	1.75559e+07	1.64127e+07	1.91081e+07	1.89111e+07	1.58007e+07	1.54749e+07	1.65152e+07	1.75958e+07	2.04847e+07	1.34115e+07	1.50491e+07	1.39394e+07	1.76007e+07	1.56596e+07	1.58025e+07	1.55104e+07	1.42404e+07	1.55683e+07	2.16985e+07	2.22367e+07	1.6855e+07	1.93246e+07	1.65436e+07	1.76106e+07	1.86921e+07	1.64249e+07	2.48582e+07	1.66615e+07	1.69393e+07	1.70877e+07	1.51527e+07	1.35798e+07	1.09909e+07	1.76526e+07	1.72788e+07	1.81546e+07	1.58245e+07	1.82381e+07	1.47397e+07	1.63302e+07	1.33199e+07
	C4 H8 N P S	133.012	14.294	8.78636e+06	1.329e+07	1.34378e+07	1.12823e+07	1.26889e+07	1.06847e+07	1.26119e+07	1.2703e+07	1.27598e+07	1.24631e+07	1.20313e+07	1.28298e+07	1.48746e+07	1.66644e+07	1.42097e+07	1.76572e+07	1.09665e+07	1.4563e+07	1.07805e+07	1.47703e+07	1.2343e+07	1.22004e+07	1.05898e+07	1.57681e+07	1.89901e+07	1.58224e+07	1.65118e+07	1.41546e+07	1.4748e+07	1.76833e+07	1.51108e+07	2.1835e+07	1.4396e+07	1.31006e+07	1.56056e+07	1.48849e+07	1.4405e+07	1.54744e+07	1.2119e+07	1.29439e+07	1.05711e+07	9.27681e+06	1.20793e+07	1.20518e+07	1.13338e+07	1.02227e+07
	C5 H8 N7 O2 P	229.046	15.584	83926.9	119649	101924	113447	105810	116979	116154	105003	121187	113893	116548	115113	133375	157511	144646	169485	118701	125868	123595	153557	140934	103414	110855	142688	174339	121254	143954	133553	162345	145670	135045	241375	126628	91507.9	134062	142863	126958	118768	122244	96356.2	103933	85748.5	107512	137298	110624	114733
	C7 H21 N6 O2 P S	284.12	15.67	1.33316e+07	1.98729e+07	1.94166e+07	1.78205e+07	1.78658e+07	2.05973e+07	1.98587e+07	1.7658e+07	1.92217e+07	1.5515e+07	2.09906e+07	1.96053e+07	2.27939e+07	2.45227e+07	1.64506e+07	1.96217e+07	1.80886e+07	1.90241e+07	1.86016e+07	2.26638e+07	2.11405e+07	1.9651e+07	1.84974e+07	2.19296e+07	2.71104e+07	2.0644e+07	2.06783e+07	2.12557e+07	1.92444e+07	1.87441e+07	2.05967e+07	2.49736e+07	1.56667e+07	1.92438e+07	1.91601e+07	1.74322e+07	2.14715e+07	1.79286e+07	2.05996e+07	1.87588e+07	1.64934e+07	1.72289e+07	1.70387e+07	2.24699e+07	1.03973e+07	2.00104e+07
	C27 H27 N10 O3 P3	632.148	0.916	9210.25	3964.94	6767.8	6743.01	5728.64	4735.25	5344.15	4001.87	5413.01	5063.81	4000.53	4157.29	2868.59	4053.18	4375.22	4826.7	4978.67	3354.61	6069.03	3558.39	3541.37	5965.72	5351.07	4029.73	2608.16	3432.18	3789.3	4842.47	3691.64	6708.17	7155.39	4691.67	6975.93	7320.87	5346.02	7578.39	8226.58	10524.7	8182.22	5522.31	6547.37	8832.34	4738.24	5.53926e+07	7056.89	5921.03
Indole-3-acrylic acid	C11 H9 N O2	187.063	6.62	1.00432e+07	9.45739e+06	8.36567e+06	8.35174e+06	7.90581e+06	8.0201e+06	6.56809e+06	5.87056e+06	9.84764e+06	7.70672e+06	9.03083e+06	9.18394e+06	8.13971e+06	1.09801e+07	9.18132e+06	1.6236e+07	9.92503e+06	1.13273e+07	1.26169e+07	1.32884e+07	8.1339e+06	7.7565e+06	7.48584e+06	9.35089e+06	1.39198e+07	1.02338e+07	8.58075e+06	8.42928e+06	1.15328e+07	1.14392e+07	7.179e+06	1.06668e+07	9.05507e+06	9.58956e+06	7.94683e+06	1.01917e+07	7.92766e+06	8.51772e+06	8.39606e+06	8.18245e+06	6.4769e+06	6.21783e+06	6.89237e+06	7.51156e+06	6.75998e+06	5.60115e+06
	C6 H18 N8 O2	234.158	6.18	809626	233111	297874	405972	427094	209617	187265	450380	189202	247501	2.35564e+06	904404	1.74702e+06	2.57262e+06	494027	311782	433366	274059	594307	411355	438827	783400	361464	1.05727e+06	1.29877e+06	1.50508e+06	1.34139e+06	490346	2.67141e+06	1.0802e+06	427221	961399	581847	413473	588521	367976	471460	221508	208578	975529	884839	474228	482247	479046	863445	477169
	C6 H10 N5 O4 P S	279.017	11.49	1.14075e+07	1.22267e+07	1.26282e+07	1.49327e+07	1.28285e+07	1.31307e+07	1.11081e+07	1.00022e+07	1.13091e+07	9.99976e+06	1.59749e+07	1.37098e+07	1.50399e+07	2.18645e+07	1.15015e+07	1.26437e+07	1.01361e+07	1.17143e+07	1.1199e+07	1.36551e+07	1.4682e+07	1.23347e+07	1.24315e+07	1.6296e+07	2.05896e+07	1.5185e+07	1.4814e+07	1.61122e+07	1.32739e+07	1.45815e+07	1.45351e+07	1.27148e+07	1.05889e+07	1.17868e+07	1.27969e+07	1.36886e+07	1.32314e+07	1.22231e+07	1.24303e+07	1.46449e+07	1.30124e+07	1.14162e+07	1.75195e+07	1.69165e+07	1.39486e+07	1.30947e+07
	C4 H14 N P3	169.034	19.147	3.01551e+06	4.05934e+06	3.6068e+06	3.32391e+06	3.25353e+06	3.81619e+06	3.63422e+06	2.93698e+06	3.38615e+06	3.26382e+06	4.10753e+06	3.76168e+06	4.74182e+06	4.6503e+06	3.33915e+06	3.96546e+06	2.79333e+06	3.60675e+06	3.11815e+06	3.84298e+06	4.02817e+06	3.27878e+06	3.33012e+06	3.99369e+06	5.05996e+06	4.25911e+06	4.22797e+06	4.03545e+06	2.93564e+06	2.65814e+06	3.87905e+06	3.83057e+06	3.59017e+06	4.03056e+06	4.18191e+06	2.48283e+06	4.30745e+06	3.51961e+06	3.58433e+06	2.77326e+06	3.33621e+06	3.83042e+06	3.37575e+06	3.85154e+06	3.78233e+06	3.76182e+06
N-Acetylalanine	C5 H9 N O3	131.057	18.869	1.23737e+07	1.86895e+07	1.33185e+07	1.53842e+07	1.58427e+07	1.2482e+07	1.23419e+07	1.57075e+07	1.71092e+07	1.2708e+07	1.44474e+07	1.35776e+07	1.91028e+07	2.2028e+07	1.28292e+07	1.48991e+07	1.51864e+07	1.43479e+07	1.35422e+07	1.53978e+07	1.49758e+07	1.26021e+07	1.30905e+07	2.02904e+07	1.8903e+07	1.50675e+07	1.58419e+07	1.86898e+07	1.46366e+07	1.61501e+07	1.77672e+07	2.72514e+07	1.67313e+07	1.44055e+07	1.51833e+07	1.32164e+07	1.50433e+07	1.22276e+07	1.34329e+07	1.11327e+07	1.16868e+07	1.63508e+07	1.74303e+07	1.45422e+07	1.39174e+07	1.20854e+07
Creatinine	C4 H7 N3 O	113.059	15.828	1.35164e+07	2.00914e+07	1.72172e+07	1.59265e+07	1.80766e+07	1.9171e+07	1.98952e+07	1.57368e+07	1.67692e+07	1.73767e+07	2.28676e+07	7.46017e+06	2.01569e+07	2.84393e+07	1.73665e+07	2.05138e+07	2.0753e+07	2.25496e+07	1.94823e+07	2.00492e+07	2.04039e+07	2.09678e+07	1.93924e+07	2.28747e+07	2.67226e+07	2.07156e+07	2.18402e+07	2.0507e+07	2.18824e+07	1.80745e+07	1.94516e+07	2.33431e+07	1.88966e+07	1.6351e+07	1.47095e+07	1.87989e+07	1.99014e+07	2.14704e+07	1.74973e+07	1.61403e+07	1.62497e+07	1.49889e+07	1.77196e+07	1.94311e+07	2.05314e+07	1.68456e+07
Valine	C5 H11 N O2	117.079	8.842	7.24849e+06	5.56116e+06	6.93766e+06	4.70955e+06	5.5379e+06	4.72969e+06	5.45797e+06	5.54386e+06	7.03186e+06	6.00041e+06	6.07319e+06	6.18234e+06	5.77723e+06	9.89093e+06	1.00478e+07	1.01903e+07	1.04326e+07	6.5603e+06	8.19823e+06	6.54671e+06	7.16316e+06	5.04226e+06	5.25741e+06	5.48748e+06	8.34932e+06	5.84541e+06	5.43077e+06	9.39893e+06	9.62618e+06	8.20249e+06	5.15651e+06	1.36814e+07	5.72938e+06	6.94123e+06	7.33254e+06	9.34444e+06	8.56942e+06	5.88264e+06	8.04977e+06	8.96795e+06	8.61698e+06	6.8962e+06	8.4661e+06	7.57015e+06	5.91715e+06	6.25067e+06
	C19 H29 N8 O6 P3	558.143	3.434	1.11613e+07	1.92414e+07	1.9449e+07	1.87118e+07	1.09366e+07	1.94659e+07	1.78277e+07	1.83777e+07	2.04964e+07	1.3981e+07	1.6222e+07	1.79229e+07	1.83012e+07	2.09544e+07	1.05712e+07	1.35135e+07	1.3468e+07	1.62226e+07	1.58063e+07	1.51121e+07	1.43193e+07	1.37117e+07	1.09854e+07	2.19944e+07	2.10474e+07	1.95011e+07	1.93808e+07	1.41138e+07	1.17617e+07	1.52354e+07	2.05162e+07	2.47618e+07	2.06845e+07	2.01192e+07	1.47231e+07	1.79996e+07	1.84155e+07	9.26404e+06	1.95179e+07	1.97103e+07	1.79002e+07	1.69357e+07	2.21205e+07	1.37449e+07	2.26238e+07	1.2656e+07
laurilsulfate	C12 H26 O4 S	266.155	0.832	4.8645e+06	2.13139e+06	2.68059e+06	3.08418e+06	2.42251e+06	2.23899e+06	2.72775e+06	2.11396e+06	1.54928e+06	1.82102e+06	2.49152e+06	2.30989e+06	3.32497e+06	1.53174e+07	1.44594e+06	1.10181e+06	1.25449e+06	2.7367e+06	1.55629e+06	1.81947e+06	1.92129e+06	1.45426e+06	2.19766e+06	2.22522e+07	2.00745e+06	1.87291e+06	2.35606e+06	2.81812e+06	3.53386e+06	1.34626e+07	4.37859e+06	2.53337e+06	8.851e+06	2.28267e+06	2.60665e+06	3.44713e+06	2.17003e+06	4.95962e+06	2.24968e+06	1.97466e+06	1.4954e+06	1.56969e+06	1.87392e+06	2.1147e+06	1.30817e+06	1.02949e+07
		171.049	14.299	9.05115e+06	1.37818e+07	1.26543e+07	1.22282e+07	1.21138e+07	1.01787e+07	1.26426e+07	1.13013e+07	1.25281e+07	1.17394e+07	1.11264e+07	1.17689e+07	1.3093e+07	1.69424e+07	1.15745e+07	1.65854e+07	8.6872e+06	1.47368e+07	1.06207e+07	1.43314e+07	1.22523e+07	1.18737e+07	8.04737e+06	1.49976e+07	1.86195e+07	1.36581e+07	1.62809e+07	1.30692e+07	1.69341e+07	1.70064e+07	1.40622e+07	2.04755e+07	1.50657e+07	1.22625e+07	1.42857e+07	1.4013e+07	1.60582e+07	1.4635e+07	1.21716e+07	1.31719e+07	9.87007e+06	9.02247e+06	1.12764e+07	1.2221e+07	1.09364e+07	1.07671e+07
	C3 H3 N3 O4	145.011	14.16	1.17545e+07	1.64482e+07	1.22143e+07	1.38658e+07	1.54423e+07	1.42936e+07	1.2581e+07	1.32338e+07	1.3034e+07	1.1733e+07	2.02894e+07	1.29157e+07	1.67216e+07	2.36749e+07	1.29626e+07	1.57204e+07	1.78889e+07	1.32535e+07	1.52755e+07	1.46476e+07	1.33816e+07	1.31725e+07	1.30828e+07	1.78165e+07	2.31218e+07	1.59087e+07	2.00725e+07	1.5851e+07	1.65861e+07	1.77954e+07	1.36992e+07	1.80958e+07	1.19641e+07	1.40438e+07	1.33586e+07	1.66088e+07	1.5757e+07	1.1824e+07	1.5959e+07	1.76783e+07	1.56788e+07	1.33791e+07	1.88462e+07	1.66127e+07	1.31867e+07	1.33539e+07
(19R,25S)-22,25,26-Trihydroxy-22-oxido-16-oxo-17,21,23-trioxa-22lambda~5~-phosphahexacosan-19-yl stearate	C40 H79 O10 P	750.539	1.174	1.04441e+07	3.35326e+06	2.34493e+07	2.03201e+07	1.84772e+07	1.99496e+07	1.20551e+07	1.57052e+07	1.79852e+07	2.07094e+07	1.44613e+07	2.03164e+07	9.32413e+06	6.09729e+06	2.0723e+07	1.89498e+07	1.98974e+07	1.46434e+07	2.23421e+07	2.0625e+07	2.20056e+07	2.33939e+07	2.26829e+07	6.53129e+06	6.27015e+06	1.54079e+07	1.59679e+07	2.00246e+07	1.69336e+07	1.81095e+07	1.9145e+07	9.32457e+06	2.0068e+07	1.88888e+07	1.89484e+07	1.87863e+07	1.93746e+07	1.48573e+07	1.44294e+07	6.26001e+06	1.43901e+07	1.71724e+07	1.3322e+07	1.26264e+07	1.5742e+07	1.46705e+07
2-Pyrrolidone	C4 H7 N O	85.0532	17.204	1.19953e+07	1.87163e+07	1.2964e+07	1.28627e+07	1.45619e+07	1.17113e+07	1.16081e+07	1.09387e+07	1.57133e+07	1.12303e+07	1.79927e+07	1.12991e+07	1.54163e+07	1.51409e+07	1.50325e+07	1.59227e+07	1.87238e+07	1.4852e+07	1.60581e+07	1.59297e+07	1.33763e+07	1.23157e+07	1.32932e+07	2.02191e+07	2.06024e+07	1.56514e+07	1.56131e+07	1.52007e+07	1.70673e+07	1.30431e+07	1.31581e+07	1.88206e+07	1.22512e+07	1.4765e+07	1.08735e+07	1.19924e+07	1.45244e+07	1.29971e+07	1.26227e+07	1.34556e+07	1.20556e+07	1.58258e+07	1.5095e+07	1.71805e+07	1.5497e+07	1.37883e+07
		761.584	1.405	1.0306e+07	5.01624e+06	9.11679e+06	1.13143e+07	7.55805e+06	7.826e+06	3.71718e+06	6.08255e+06	6.83822e+06	8.44731e+06	4.55861e+06	5.80803e+06	1.82777e+06	602454	9.96268e+06	4.88982e+06	8.14534e+06	5.9286e+06	8.40508e+06	6.19338e+06	7.31105e+06	1.16368e+07	1.23962e+07	1.96904e+06	579982	5.26928e+06	1.33197e+06	8.15856e+06	7.03758e+06	7.74319e+06	8.53182e+06	788803	7.67078e+06	7.44829e+06	2.97896e+06	7.63675e+06	6.08543e+06	9.80275e+06	9.62604e+06	4.73229e+06	4.49796e+06	5.96688e+06	3.21892e+06	3.13288e+06	4.21029e+06	1.98559e+06
	C H3 N3 O5 S	168.978	7.586	432146	623460	507110	400888	628844	559667	533267	379667	543530	534892	502951	577665	575412	700660	281182	593734	510014	397720	482696	390758	451970	334254	316688	413544	569672	672963	443763	440411	303471	303922	365646	450738	419974	457301	454992	475467	482045	452831	573622	426801	541703	427013	403438	422841	428872	441797
2-Hydroxycinnamic acid	C9 H8 O3	164.046	10.311	8.88842e+06	7.35623e+06	7.04947e+06	4.85867e+06	6.90822e+06	6.13781e+06	4.98864e+06	4.62659e+06	7.02009e+06	6.16655e+06	7.22902e+06	5.91916e+06	8.37931e+06	9.01419e+06	7.24956e+06	1.13047e+07	6.56344e+06	6.88048e+06	1.00959e+07	9.39694e+06	7.5751e+06	6.54159e+06	5.77778e+06	9.00472e+06	1.3251e+07	8.2918e+06	5.32896e+06	5.71195e+06	1.14891e+07	7.25213e+06	6.79872e+06	1.12623e+07	5.99768e+06	7.31238e+06	7.78512e+06	6.2624e+06	7.9577e+06	6.4654e+06	6.25785e+06	7.1814e+06	5.35667e+06	5.74528e+06	6.2964e+06	6.89063e+06	6.28331e+06	5.27522e+06
[Similar to: Palmitoyl sphingomyelin; ΔMass: 179.2040 Da]	C22 H50 N7 O5 P	523.364	2.122	7.54983e+06	7.96485e+06	1.38609e+07	1.11424e+07	1.17887e+07	1.38795e+07	6.85163e+06	1.10624e+07	8.98234e+06	1.19029e+07	8.28825e+06	6.94455e+06	1.06826e+07	6.46105e+06	1.03908e+07	6.87142e+06	9.60515e+06	8.14596e+06	1.08046e+07	9.11103e+06	1.098e+07	1.07148e+07	8.91965e+06	8.45147e+06	7.0711e+06	6.07942e+06	8.38308e+06	1.31954e+07	500771	526707	1.24038e+07	211127	3.79095e+06	1.14689e+07	1.05249e+07	9.64688e+06	1.29654e+07	9.93416e+06	1.15858e+07	1.24271e+07	7.96583e+06	1.159e+07	8.19783e+06	8.63954e+06	1.01871e+07	1.01896e+07
	C8 H20 N8 O13 S2	500.058	7.771	9.60873e+06	1.5894e+07	9.23686e+06	1.16198e+07	1.14138e+07	1.06276e+07	9.23338e+06	9.75374e+06	1.12623e+07	9.11315e+06	1.14771e+07	1.12499e+07	1.08081e+07	1.39655e+07	7.37924e+06	8.84666e+06	1.11113e+07	7.48929e+06	1.09962e+07	1.25771e+07	9.44834e+06	7.56533e+06	8.61336e+06	1.01238e+07	1.82705e+07	1.1179e+07	8.82103e+06	1.32191e+07	1.13008e+07	1.33212e+07	1.19518e+07	1.83417e+07	1.15665e+07	8.37843e+06	1.18213e+07	1.03252e+07	1.11936e+07	9.51091e+06	1.32508e+07	1.0952e+07	1.2411e+07	1.0305e+07	1.25539e+07	1.27703e+07	1.05514e+07	9.28499e+06
	C39 H79 N5 O6 P2	775.551	1.162	1.09748e+07	9.43898e+06	1.39596e+07	9.33749e+06	8.79136e+06	1.16859e+07	8.06268e+06	1.05057e+07	1.04207e+07	1.05264e+07	1.19113e+07	1.1579e+07	7.29866e+06	6.55837e+06	1.17844e+07	1.0979e+07	1.04094e+07	1.18019e+07	1.24055e+07	1.26795e+07	1.37625e+07	1.27618e+07	1.44374e+07	6.07044e+06	7.6132e+06	1.10042e+07	1.10092e+07	1.16722e+07	1.07742e+07	9.5979e+06	1.2162e+07	8.13088e+06	1.13942e+07	1.16223e+07	1.15732e+07	9.94182e+06	1.05521e+07	1.03506e+07	1.30714e+07	1.00535e+07	9.46649e+06	1.09292e+07	8.10733e+06	8.65551e+06	7.13195e+06	9.35923e+06
Pantothenic acid	C9 H17 N O5	219.11	4.96	9.1229e+06	1.42322e+07	9.06093e+06	1.23848e+07	1.15564e+07	9.04057e+06	7.63522e+06	8.77134e+06	9.29743e+06	6.20945e+06	9.39292e+06	1.01397e+07	1.01663e+07	9.33615e+06	6.39603e+06	8.87354e+06	7.02714e+06	1.21262e+07	1.28132e+07	8.5341e+06	5.49027e+06	9.58177e+06	8.38499e+06	9.2942e+06	1.30688e+07	7.96382e+06	1.08073e+07	1.70342e+07	2.31764e+06	1.0793e+07	9.76939e+06	3.00792e+06	9.19896e+06	1.16921e+07	1.31122e+07	1.00984e+07	1.21319e+07	9.43844e+06	9.55498e+06	8.02504e+06	7.90807e+06	6.23855e+06	8.38222e+06	9.68472e+06	8.73405e+06	5.57188e+06
	C5 H8 N8 O3	228.071	17.702	1.61483e+06	1.99779e+06	1.92072e+06	1.68595e+06	1.90816e+06	1.76966e+06	2.04608e+06	1.70452e+06	2.07736e+06	1.77186e+06	2.28314e+06	1.82267e+06	2.09308e+06	2.52993e+06	2.1005e+06	2.55266e+06	2.07749e+06	2.17676e+06	2.14911e+06	1.17393e+06	2.06982e+06	1.71248e+06	1.75416e+06	2.05649e+06	2.51129e+06	2.29626e+06	2.13612e+06	1.84483e+06	1.48163e+06	1.70305e+06	1.91954e+06	2.35334e+06	1.74693e+06	2.0813e+06	1.87571e+06	1.94628e+06	1.89577e+06	1.80507e+06	1.86153e+06	850155	1.63917e+06	1.63374e+06	1.75226e+06	1.9797e+06	1.84641e+06	822219
6-Methylnicotinamide	C7 H8 N2 O	136.064	10.027	4.73954e+06	1.77122e+07	5.97773e+06	1.27547e+07	7.4925e+06	6.22539e+06	6.3422e+06	5.7352e+06	9.21636e+06	6.97819e+06	1.00384e+07	9.8211e+06	2.44516e+06	1.44405e+07	1.08143e+07	1.21603e+07	1.46426e+07	1.44047e+07	1.52488e+07	9.34777e+06	1.6899e+07	1.23239e+07	8.97839e+06	1.4374e+07	1.39108e+07	1.30196e+07	1.5276e+07	1.13388e+07	1.48488e+07	7.73601e+06	6.06674e+06	1.42097e+07	8.48231e+06	1.15725e+07	1.06315e+07	8.57379e+06	1.22475e+07	9.40504e+06	1.10029e+07	7.96406e+06	1.27718e+07	1.09704e+07	1.19576e+07	9.65391e+06	1.01309e+07	8.41311e+06
UNII:240I539PWQ	C5 H14 N O6 P	215.055	19.113	3.96416e+06	6.93258e+06	6.30501e+06	8.19876e+06	6.46811e+06	5.7596e+06	5.57766e+06	4.5934e+06	8.0654e+06	5.73048e+06	7.87404e+06	7.42659e+06	8.56505e+06	1.2897e+07	7.56364e+06	1.27532e+07	7.87336e+06	8.78198e+06	5.85463e+06	9.84757e+06	9.6404e+06	7.72331e+06	9.4066e+06	8.48354e+06	1.20977e+07	8.60394e+06	9.53953e+06	9.70776e+06	9.23403e+06	1.2034e+07	1.16039e+07	1.53254e+07	9.87189e+06	9.15247e+06	1.05311e+07	1.13237e+07	6.63898e+06	6.7416e+06	8.15483e+06	7.06945e+06	7.18684e+06	6.12149e+06	7.43562e+06	9.02784e+06	7.81198e+06	8.05603e+06
	C4 H10 Cl N O4	171.03	2.145	449709	1.48584e+06	802958	935960	904615	863561	705781	657592	1.36514e+06	711650	502463	338366	645262	502497	500442	548924	410944	607128	651904	588832	611378	565487	587235	702751	490532	863379	612340	859854	501072	434295	982501	755008	533160	914966	545212	545060	573072	789675	1.48713e+06	567427	1.3386e+06	708111	1.01704e+06	1.12614e+06	1.14978e+06	526181
Piperidine	C5 H11 N	85.0896	6.068	7.90228e+06	7.00728e+06	6.65253e+06	6.95962e+06	7.45795e+06	7.14854e+06	6.27321e+06	6.25277e+06	6.31369e+06	6.1314e+06	6.83742e+06	6.25181e+06	6.16379e+06	8.45681e+06	6.45022e+06	8.43632e+06	6.69108e+06	7.7113e+06	7.93046e+06	6.91069e+06	6.48042e+06	5.63715e+06	4.807e+06	5.56898e+06	9.30884e+06	6.8462e+06	6.93017e+06	6.8764e+06	7.84092e+06	7.61329e+06	5.64975e+06	1.00396e+07	7.47393e+06	7.27864e+06	6.46016e+06	7.74569e+06	8.00731e+06	7.95625e+06	7.08556e+06	8.07985e+06	7.08962e+06	6.49e+06	5.88259e+06	7.67591e+06	6.47148e+06	5.14917e+06
	C4 H14 N7 O5 P	271.079	2.288	8.05816e+06	5.24719e+06	7.5334e+06	6.37231e+06	7.80882e+06	8.13642e+06	7.57591e+06	8.57452e+06	6.05438e+06	6.94855e+06	8.36105e+06	8.27001e+06	1.19831e+07	7.77208e+06	6.13258e+06	4.63434e+06	5.58465e+06	6.18898e+06	5.73173e+06	5.78454e+06	3.31599e+06	3.86819e+06	4.6697e+06	1.03486e+07	9.64516e+06	6.68503e+06	9.73163e+06	3.66057e+06	1.32097e+07	1.19313e+07	4.83392e+06	1.29397e+07	4.84425e+06	7.01868e+06	4.88365e+06	4.71625e+06	7.43632e+06	5.90448e+06	2.49924e+06	8.44891e+06	4.86162e+06	9.68572e+06	7.3552e+06	7.58796e+06	6.20326e+06	7.09841e+06
Hexose	C6 H12 O6	180.062	6.993	1.05571e+06	1.58368e+06	900215	596429	831735	988826	1.19223e+06	4.80721e+06	1.07899e+06	2.75876e+06	658504	836957	838990	1.11011e+06	610702	1.93736e+06	1.01942e+06	1.65768e+06	564735	1.55085e+06	2.17835e+06	2.44143e+06	1.26146e+06	716992	1.05404e+06	887885	851905	590364	579137	3.01311e+06	1.8206e+06	4.71951e+06	3.91225e+06	933839	5.34279e+06	6.64549e+06	1.56769e+06	4.78082e+06	2.90515e+06	2.28852e+06	1.85056e+06	1.20715e+06	1.04405e+06	1.49059e+06	998516	1.39385e+06
Guanidinosuccinic acid	C5 H9 N3 O4	175.058	6.077	329757	310718	259651	258591	320210	327499	294044	251336	269970	236914	282909	293758	300331	392216	250573	367681	221974	313205	306291	316016	270067	262815	239684	269527	406773	340766	298028	321109	268309	292894	262219	416613	316368	308556	303263	309316	370230	400167	312569	353484	357721	340956	334470	320238	296113	258301
		120.041	7.014	1.18367e+06	1.52693e+06	828991	558598	833636	961932	1.17354e+06	4.69455e+06	1.04377e+06	2.70097e+06	670792	835510	774772	1.07612e+06	607362	1.8957e+06	962395	1.63405e+06	585318	1.55429e+06	2.10983e+06	2.36266e+06	1.21366e+06	726464	1.06015e+06	847343	843190	592277	573818	2.89388e+06	1.81117e+06	4.59909e+06	3.83722e+06	895013	5.22167e+06	6.51384e+06	1.52416e+06	4.37172e+06	2.82404e+06	2.19169e+06	1.79208e+06	1.21569e+06	1.02484e+06	1.4191e+06	943722	1.31963e+06
		118.025	2.1	1.4664e+07	1.71614e+07	1.54029e+07	1.71497e+07	1.81703e+07	1.54134e+07	1.72545e+07	1.67641e+07	1.63216e+07	1.72738e+07	2.27502e+07	1.96642e+07	2.15098e+07	2.19466e+07	2.11187e+07	2.05247e+07	2.03263e+07	2.22197e+07	2.1905e+07	2.01052e+07	2.04832e+07	1.74598e+07	1.72274e+07	1.97223e+07	2.33625e+07	2.08267e+07	2.36091e+07	2.09395e+07	2.06188e+07	1.58416e+07	1.65495e+07	1.91948e+07	1.52677e+07	1.59212e+07	1.65079e+07	1.48452e+07	1.596e+07	1.38978e+07	1.26103e+07	1.36516e+07	1.37538e+07	1.44626e+07	1.50673e+07	1.52372e+07	1.58584e+07	1.40451e+07
	C10 H12 N8 O13 P2	514	14.442	1.06671e+07	1.42951e+06	2.92755e+06	9.96353e+06	548923	389280	1.18362e+07	50737.5	669070	9.67382e+06	7.73818e+06	8.92874e+06	1.6255e+07	3.59736e+06	7.22922e+06	1.13256e+07	9.26636e+06	7.75937e+06	7.20101e+06	1.04107e+07	9.93823e+06	5.82369e+06	1.02186e+07	480887	2.19025e+07	1.34252e+07	1.50475e+07	1.37461e+07	1.53185e+07	7.56683e+06	485208	402652	350818	71340.1	300070	1.30504e+06	1.70327e+07	133838	504587	3104.06	65439.7	164526	3201.72	104026	666098	87296.1
	C7 H12 N2 O2 P2	218.036	16.647	1.05897e+07	1.59667e+07	1.44269e+07	1.33481e+07	1.46817e+07	1.36008e+07	1.54875e+07	1.36248e+07	1.47126e+07	1.30371e+07	1.65637e+07	1.4636e+07	1.5525e+07	1.88271e+07	1.12786e+07	1.54399e+07	1.22453e+07	1.27786e+07	1.34845e+07	1.56324e+07	1.54319e+07	1.30061e+07	1.35414e+07	1.74907e+07	2.03639e+07	1.62747e+07	1.68972e+07	1.54032e+07	1.368e+07	1.4102e+07	1.41601e+07	1.60781e+07	1.38488e+07	1.52068e+07	1.52287e+07	1.45898e+07	1.48384e+07	1.34315e+07	1.46917e+07	1.40191e+07	1.25865e+07	1.10097e+07	1.2012e+07	1.48397e+07	1.0323e+07	1.48601e+07
2,2,2-Trifluoroethanol	C2 H3 F3 O	100.014	2.139	9.5484e+06	1.51108e+07	1.09497e+07	1.23132e+07	1.30348e+07	1.03861e+07	1.17276e+07	1.31778e+07	1.22246e+07	1.23366e+07	1.57524e+07	1.40723e+07	1.61601e+07	1.73345e+07	1.33285e+07	1.41346e+07	1.35281e+07	1.43943e+07	1.47142e+07	1.38297e+07	1.4683e+07	1.09864e+07	1.03768e+07	1.6339e+07	1.8709e+07	1.55261e+07	1.89319e+07	1.52137e+07	1.78919e+07	1.60358e+07	1.55336e+07	2.03672e+07	1.50174e+07	1.2471e+07	1.41782e+07	1.37869e+07	1.53075e+07	1.26192e+07	1.07972e+07	1.33899e+07	1.36115e+07	1.47215e+07	1.55723e+07	1.58756e+07	1.54837e+07	1.22958e+07
Acetylcholine	C7 H15 N O2	145.11	3.651	3.16341e+06	1.04166e+07	6.10882e+06	2.09291e+06	5.28311e+06	8.52161e+06	1.50617e+07	1.76559e+07	9.63394e+06	1.06878e+07	7.83892e+06	6.27579e+06	1.00233e+07	4.62531e+06	4.98009e+06	5.8412e+06	8.69433e+06	5.94576e+06	3.39574e+06	3.23354e+06	9.48216e+06	5.63522e+06	5.42632e+06	1.5169e+07	3.49122e+06	8.15364e+06	4.84125e+06	5.7042e+06	5.73175e+06	1.33663e+07	1.36654e+07	1.66536e+07	1.33582e+07	6.40104e+06	1.20913e+07	1.40856e+07	8.90519e+06	1.30364e+07	5.38486e+06	1.60713e+06	6.73486e+06	1.09357e+07	9.96321e+06	7.69884e+06	9.28181e+06	7.68805e+06
	C10 H13 Cl N4 O5	304.057	3.43	9.68726e+06	1.39359e+07	1.31199e+07	1.42015e+07	1.31761e+07	1.12118e+07	9.87838e+06	1.54916e+07	1.34934e+07	1.31849e+07	1.31937e+07	1.13484e+07	9.93641e+06	1.77113e+07	9.33239e+06	1.18432e+07	1.22136e+07	1.46498e+07	1.41083e+07	7.628e+06	9.99842e+06	9.8698e+06	1.20039e+07	1.54921e+07	1.32913e+07	1.44787e+07	1.4058e+07	1.2426e+07	1.21733e+07	1.42395e+07	1.24318e+07	1.31725e+07	1.35559e+07	1.43787e+07	1.47963e+07	1.31256e+07	9.80643e+06	5.21512e+06	1.51155e+07	1.29982e+07	1.44916e+07	1.24117e+07	1.43901e+07	7.82272e+06	1.27331e+07	1.04041e+07
[Similar to: N-[4-(Aminosulfonyl)phenyl]-5-(morpholinosulfonyl)-2-furamide; ΔMass: 280.0103 Da]		135.04	15.665	1.05258e+07	1.44891e+07	1.29408e+07	1.21175e+07	1.39914e+07	1.29551e+07	1.60901e+07	1.14103e+07	1.22409e+07	1.37836e+07	1.81121e+07	1.05559e+07	1.55056e+07	2.05714e+07	1.26713e+07	1.50778e+07	1.38265e+07	1.65649e+07	1.41234e+07	1.54102e+07	1.60981e+07	1.62699e+07	1.5439e+07	1.67643e+07	1.93826e+07	1.57416e+07	1.55304e+07	1.46264e+07	1.55258e+07	1.32823e+07	1.53294e+07	1.75464e+07	1.48017e+07	1.29842e+07	1.01119e+07	1.2755e+07	1.49806e+07	1.80688e+07	1.29399e+07	1.16372e+07	1.18593e+07	1.19823e+07	1.2564e+07	1.3844e+07	1.37401e+07	1.22912e+07
[Similar to: C-6 NBD ceramide; ΔMass: 438.3268 Da]		137.041	3.41	7.5317e+06	1.33348e+07	1.14769e+07	1.35381e+07	1.31752e+07	1.37692e+07	1.27348e+07	1.41552e+07	1.27054e+07	1.28198e+07	1.24463e+07	1.19652e+07	1.55836e+07	1.94448e+07	8.071e+06	1.11472e+07	1.03471e+07	1.35972e+07	1.18697e+07	1.06394e+07	1.12777e+07	1.06054e+07	1.13482e+07	1.53406e+07	1.60686e+07	1.32692e+07	1.40081e+07	1.11317e+07	1.40064e+07	1.62577e+07	1.31169e+07	2.00212e+07	1.43438e+07	1.45312e+07	1.42509e+07	1.42467e+07	1.25432e+07	8.05545e+06	1.36157e+07	1.36373e+07	1.32251e+07	1.19208e+07	1.45087e+07	1.30006e+07	1.27988e+07	1.30776e+07
	C7 H11 N3 O9	281.049	2.252	3.15463e+06	6.16102e+06	4.03097e+06	4.09365e+06	5.56341e+06	5.1359e+06	5.2708e+06	6.85168e+06	5.67875e+06	5.32922e+06	5.07688e+06	5.43964e+06	6.69584e+06	8.40188e+06	2.97675e+06	4.43142e+06	3.14213e+06	4.46589e+06	3.48907e+06	4.51727e+06	4.16658e+06	3.03389e+06	2.79801e+06	6.31015e+06	7.95745e+06	5.3457e+06	6.38815e+06	4.27635e+06	6.85801e+06	1.00912e+07	7.05398e+06	1.70963e+07	5.79025e+06	6.54396e+06	6.17756e+06	6.72219e+06	6.72445e+06	5.1864e+06	6.34262e+06	8.3192e+06	8.09793e+06	7.44421e+06	1.00824e+07	7.53152e+06	7.51622e+06	5.88991e+06
L-(+)-Alanine	C3 H7 N O2	89.0481	14.465	4.07855e+06	1.05183e+07	8.98306e+06	9.2564e+06	8.99435e+06	2.17718e+06	5.99565e+06	8.55994e+06	1.11554e+07	5.36099e+06	5.33926e+06	3.10104e+06	9.5803e+06	7.56429e+06	1.00654e+07	1.22434e+07	5.84973e+06	1.24792e+07	1.07752e+07	9.50663e+06	9.29585e+06	9.5572e+06	7.42272e+06	6.38819e+06	1.09266e+07	1.24093e+07	7.98275e+06	2.93036e+06	7.34915e+06	9.70837e+06	9.10294e+06	8.5404e+06	8.77073e+06	5.16714e+06	1.02456e+07	9.24766e+06	8.40896e+06	8.53454e+06	6.73108e+06	5.7659e+06	9.46138e+06	1.05701e+07	1.32236e+07	7.6922e+06	9.79495e+06	7.94141e+06
Palmitoylcarnitine	C23 H45 N O4	399.335	2.015	1.68101e+06	3.4344e+06	2.54249e+06	2.40793e+06	3.06316e+06	2.30781e+06	3.51711e+06	2.43863e+06	3.98054e+06	3.08738e+06	3.37061e+06	3.55376e+06	2.47161e+06	2.72756e+06	3.18424e+06	3.76992e+06	2.88615e+06	3.06299e+06	1.90043e+06	4.12265e+06	4.66111e+06	4.31797e+06	3.17251e+06	2.53927e+06	2.52808e+06	2.83065e+06	2.35649e+06	2.43377e+06	2.17732e+06	1.88548e+06	3.19459e+06	1.1619e+06	2.03479e+06	4.82115e+06	2.95322e+06	2.03004e+06	3.02551e+06	3.02542e+06	3.66618e+06	2.90069e+06	4.10636e+06	2.76318e+06	3.6202e+06	3.26276e+06	3.95585e+06	3.72104e+06
	C8 H14 N10 O4	314.12	17.72	1.42285e+07	1.78354e+07	1.64173e+07	1.38196e+07	1.69055e+07	1.37261e+07	1.58504e+07	1.46036e+07	1.70896e+07	1.39625e+07	2.31483e+07	1.61714e+07	1.78649e+07	2.09634e+07	1.44817e+07	2.31444e+07	1.45404e+07	1.4612e+07	1.57395e+07	1.6858e+07	1.64031e+07	1.52727e+07	1.45934e+07	1.81169e+07	2.19348e+07	1.89517e+07	1.83083e+07	1.58011e+07	1.4876e+07	1.68153e+07	1.68502e+07	2.00642e+07	1.42277e+07	1.7622e+07	1.61328e+07	1.62329e+07	1.64528e+07	1.63617e+07	1.64931e+07	1.48233e+07	1.28618e+07	1.31014e+07	1.43514e+07	1.71371e+07	1.41796e+07	8.04768e+06
DL-Homocysteine	C4 H9 N O2 S	135.035	10.391	6.32829e+06	5.39604e+06	5.55384e+06	8.16797e+06	6.66979e+06	5.9005e+06	3.53711e+06	4.42513e+06	5.1638e+06	5.56977e+06	7.83326e+06	6.8774e+06	6.68167e+06	1.29285e+07	6.44335e+06	5.63127e+06	5.16295e+06	5.82567e+06	5.09794e+06	7.29948e+06	7.30541e+06	6.84858e+06	6.73872e+06	9.71676e+06	1.18272e+07	7.07785e+06	6.74414e+06	8.23491e+06	1.18698e+07	7.76023e+06	6.66295e+06	5.31395e+06	5.15732e+06	5.10816e+06	5.38373e+06	7.38111e+06	6.70642e+06	6.53561e+06	5.99401e+06	6.86192e+06	5.66392e+06	4.52718e+06	6.67594e+06	9.48866e+06	6.12022e+06	5.83665e+06
tranexamic acid	C8 H15 N O2	157.11	5.739	165995	632516	614474	499010	133165	390717	436526	341005	507811	385024	3.84634e+06	1.657e+06	2.321e+06	2.52668e+06	1.6649e+06	1.73533e+06	1.53249e+06	604107	771533	875406	1.16129e+06	1.22603e+06	648292	2.39225e+06	3.16605e+06	528096	2.65938e+06	792598	4.17979e+06	880453	574372	1.14546e+06	242408	734962	395938	282514	646813	152826	372207	808218	1.08653e+06	624740	697086	454038	1.33914e+06	771912
	C8 H16 N8 O2	256.139	6.183	758552	222007	279892	377998	394605	192171	174780	421342	176490	229643	2.23289e+06	847663	1.66272e+06	2.43427e+06	467741	298804	402414	253011	551920	390952	417871	750994	342642	1.00826e+06	1.24419e+06	1.42575e+06	1.28286e+06	469145	2.55466e+06	1.02997e+06	408998	923592	556004	390361	559198	350888	443416	210293	194817	922643	847391	447159	454375	459332	823249	457177
[Similar to: L-Threonic acid; ΔMass: -35.9766 Da]	C4 H9 Cl O5	172.014	2.276	4.14103e+06	2.48706e+06	2.3409e+06	2.13741e+06	2.83555e+06	2.39262e+06	3.52851e+06	2.95888e+06	3.27687e+06	2.34573e+06	4.76858e+06	2.6609e+06	4.08617e+06	3.78193e+06	3.05835e+06	2.7153e+06	1.86787e+06	2.05137e+06	2.60019e+06	2.79787e+06	1.79573e+06	1.18281e+06	1.80594e+06	5.66812e+06	6.53129e+06	3.67436e+06	4.64542e+06	2.35226e+06	5.40742e+06	4.30871e+06	2.15959e+06	8.36426e+06	2.0525e+06	3.65082e+06	1.89153e+06	3.03959e+06	4.52142e+06	3.09422e+06	1.65166e+06	5.59589e+06	2.99006e+06	5.91021e+06	6.137e+06	4.9274e+06	4.58767e+06	4.16057e+06
	C11 H27 N O4 P2 S2	363.085	10.381	6.22425e+06	5.49939e+06	5.1948e+06	9.24614e+06	7.29802e+06	5.49749e+06	5.29882e+06	4.33539e+06	5.0002e+06	4.24935e+06	7.09446e+06	6.60343e+06	6.78078e+06	1.38169e+07	6.30113e+06	5.88002e+06	3.97317e+06	4.57437e+06	4.93442e+06	7.27979e+06	6.34244e+06	6.5456e+06	6.87182e+06	1.01828e+07	1.07802e+07	7.15053e+06	7.39398e+06	8.5563e+06	9.75913e+06	9.69007e+06	7.39063e+06	5.45333e+06	5.2416e+06	6.05646e+06	6.95357e+06	7.39203e+06	6.8363e+06	7.67946e+06	6.02666e+06	1.1686e+06	6.48536e+06	3.55275e+06	6.40799e+06	8.69529e+06	5.22107e+06	6.55789e+06
	C4 H6 N6 O4	202.044	3.072	7.03357e+06	1.22076e+07	1.3463e+07	1.24783e+07	1.42882e+07	1.20908e+07	1.32242e+07	1.18128e+07	1.28316e+07	9.1065e+06	1.29688e+07	1.38511e+07	1.21861e+07	1.45377e+07	8.38498e+06	8.93047e+06	9.44692e+06	9.99664e+06	9.77051e+06	9.71626e+06	1.06079e+07	9.07223e+06	8.75566e+06	1.39125e+07	1.48294e+07	1.27859e+07	1.21741e+07	1.0376e+07	9.39756e+06	6.34772e+06	9.78741e+06	1.683e+07	8.55681e+06	1.36317e+07	1.27584e+07	1.01405e+07	9.32814e+06	6.21142e+06	1.31811e+07	1.02142e+07	1.17935e+07	1.22731e+07	1.15128e+07	9.86244e+06	1.19242e+07	9.71709e+06
		130.025	1.648	4.08162e+06	5.59928e+06	4.20446e+06	4.23274e+06	4.03508e+06	4.20652e+06	3.44301e+06	5.08486e+06	4.5583e+06	3.23716e+06	5.41717e+06	4.17958e+06	5.15184e+06	8.00381e+06	3.02062e+06	5.08267e+06	3.03064e+06	3.4325e+06	4.02105e+06	5.25115e+06	4.78131e+06	3.30436e+06	4.70933e+06	4.47134e+06	7.31708e+06	4.57774e+06	5.89273e+06	3.69794e+06	4.26172e+06	2.45115e+06	7.38181e+06	6.26841e+06	6.51238e+06	7.08961e+06	6.31118e+06	5.38755e+06	6.05439e+06	4.85393e+06	6.81091e+06	6.40997e+06	5.44274e+06	5.76936e+06	6.9113e+06	6.28737e+06	5.21091e+06	5.44397e+06
5-Aminovaleric acid	C5 H11 N O2	117.077	8.84	5.61753e+06	4.43305e+06	3.95532e+06	4.9196e+06	3.77892e+06	3.49759e+06	3.73659e+06	3.47104e+06	3.78973e+06	4.90198e+06	3.99311e+06	4.75697e+06	3.93035e+06	5.16468e+06	5.81892e+06	6.09091e+06	5.85273e+06	5.11432e+06	3.66418e+06	6.64237e+06	3.89964e+06	5.22165e+06	5.03795e+06	4.02751e+06	8.01697e+06	5.74589e+06	4.54933e+06	6.31797e+06	6.88872e+06	4.85123e+06	5.87937e+06	1.00939e+07	4.50341e+06	4.01975e+06	4.42892e+06	6.59882e+06	7.09625e+06	6.66008e+06	5.81938e+06	5.45846e+06	7.70616e+06	7.09393e+06	6.79648e+06	4.87657e+06	4.68526e+06	5.71111e+06
		159	11.182	1.18148e+07	1.51572e+07	1.40965e+07	1.34118e+07	1.45459e+07	1.43204e+07	1.41657e+07	1.30043e+07	1.44981e+07	1.2894e+07	1.82481e+07	1.47006e+07	1.70291e+07	1.94873e+07	1.4702e+07	1.60237e+07	1.3718e+07	1.77627e+07	1.49721e+07	1.69269e+07	1.64766e+07	1.47324e+07	1.2779e+07	1.61533e+07	2.0109e+07	1.69173e+07	1.64251e+07	1.5904e+07	1.42681e+07	1.38457e+07	1.21172e+07	2.02644e+07	1.31958e+07	1.56597e+07	1.25115e+07	1.30792e+07	1.57005e+07	1.43235e+07	1.41155e+07	1.50246e+07	1.3786e+07	1.41515e+07	1.3638e+07	1.47741e+07	1.4349e+07	1.36357e+07
	C23 H40 N7 O5 P	525.285	2.455	4.57219e+06	1.35064e+07	5.83164e+06	3.91961e+06	5.9508e+06	5.21632e+06	6.95254e+06	7.28264e+06	6.98297e+06	7.30263e+06	8.16521e+06	6.29545e+06	7.96936e+06	8.39021e+06	5.44224e+06	8.36817e+06	7.25673e+06	6.94749e+06	9.56512e+06	7.67937e+06	6.67892e+06	5.31159e+06	4.25131e+06	7.93735e+06	9.13285e+06	7.83973e+06	6.20274e+06	7.38037e+06	2.75895e+06	4.3416e+06	7.8803e+06	3.80574e+06	4.24635e+06	5.80569e+06	4.70675e+06	6.04111e+06	6.88696e+06	6.58531e+06	7.21986e+06	1.11355e+07	9.24598e+06	1.25387e+07	1.21917e+07	1.16056e+07	1.07303e+07	9.82704e+06
	C7 H11 O2 P3 S3	315.913	11.31	6.34793e+06	7.37742e+06	5.10062e+06	6.64198e+06	6.28265e+06	7.25562e+06	4.37302e+06	6.88697e+06	1.0563e+07	6.35891e+06	8.93613e+06	8.43268e+06	6.11582e+06	8.633e+06	8.9423e+06	4.3671e+06	3.58703e+06	4.26253e+06	3.95847e+06	7.68192e+06	4.33063e+06	6.93254e+06	4.2603e+06	8.75537e+06	9.71041e+06	1.0652e+07	8.01006e+06	6.61607e+06	5.39242e+06	4.97642e+06	2.58326e+06	890770	4.1137e+06	7.07981e+06	6.61808e+06	6.62013e+06	6.4575e+06	3.72782e+06	7.33178e+06	5.23616e+06	6.16901e+06	1.00365e+07	6.71828e+06	4.00759e+06	9.17591e+06	3.75794e+06
	C10 H16 Cl N8 O9 P3 S4	647.883	11.184	6.26447e+06	1.03345e+07	7.50732e+06	7.45784e+06	8.26105e+06	9.97899e+06	1.03926e+07	9.10847e+06	1.05383e+07	9.80347e+06	1.16416e+07	1.05268e+07	1.07502e+07	1.38342e+07	9.9809e+06	1.24033e+07	1.02259e+07	1.09836e+07	1.14172e+07	7.90175e+06	7.77269e+06	9.00806e+06	7.87139e+06	1.22211e+07	1.55867e+07	1.14658e+07	1.27409e+07	9.41096e+06	1.43064e+07	9.52136e+06	1.09301e+07	1.94864e+07	1.14545e+07	9.95472e+06	1.01712e+07	1.16934e+07	1.12366e+07	1.12182e+07	9.39204e+06	7.02356e+06	8.42535e+06	9.10236e+06	9.38613e+06	1.12107e+07	7.44736e+06	8.22541e+06
		105.041	17.773	1.08579e+07	1.35073e+07	1.18272e+07	1.18024e+07	1.31541e+07	1.07401e+07	9.6474e+06	9.84495e+06	1.07516e+07	9.53488e+06	1.47777e+07	1.31768e+07	1.3781e+07	1.69637e+07	9.75006e+06	1.38534e+07	8.40871e+06	1.09619e+07	1.04204e+07	1.41463e+07	1.22474e+07	1.24068e+07	9.99324e+06	1.38601e+07	1.91322e+07	1.51325e+07	1.4713e+07	1.35705e+07	1.20795e+07	1.1782e+07	1.23579e+07	1.56669e+07	1.15653e+07	1.16699e+07	1.18683e+07	1.09064e+07	1.17864e+07	1.34375e+07	1.14367e+07	1.23509e+07	9.98135e+06	9.13002e+06	1.0279e+07	1.31789e+07	8.95736e+06	1.0718e+07
	C13 H3 N O6	268.994	14.143	6.62866e+06	8.03056e+06	7.56226e+06	8.12056e+06	7.87095e+06	7.51821e+06	7.73291e+06	6.84988e+06	7.613e+06	6.5975e+06	1.35646e+07	8.5311e+06	9.9437e+06	1.41799e+07	8.68703e+06	9.90177e+06	8.44815e+06	8.04483e+06	5.46193e+06	9.0245e+06	9.20078e+06	6.57554e+06	7.88527e+06	1.14832e+07	1.28936e+07	1.03132e+07	1.21211e+07	9.84929e+06	1.13646e+07	8.85859e+06	8.27152e+06	1.18402e+07	7.35613e+06	7.99435e+06	7.6278e+06	7.38926e+06	9.07872e+06	6.8902e+06	7.36447e+06	7.3064e+06	7.67481e+06	8.06379e+06	8.56715e+06	9.24789e+06	7.196e+06	7.80763e+06
Octylamine	C8 H19 N	129.152	2.321	4.54792e+06	3.13211e+06	6.8696e+06	4.9392e+06	3.39946e+06	4.11172e+06	3.31404e+06	2.5809e+06	2.09768e+06	5.33472e+06	3.73833e+06	4.36966e+06	4.94192e+06	8.1119e+06	2.45216e+06	2.92153e+06	1.78014e+06	2.51576e+06	1.8331e+06	2.84437e+06	2.90279e+06	1.70702e+06	2.03244e+06	5.11628e+06	5.10774e+06	4.09693e+06	4.77174e+06	4.14188e+06	51915.4	3.66157e+06	2.24967e+06	397017	6.7492e+06	1.86382e+06	2.28272e+06	3.57946e+06	3.15112e+06	1.94937e+06	2.23343e+06	4.39711e+06	3.52517e+06	2.97512e+06	3.99089e+06	4.87361e+06	3.68304e+06	3.59822e+06
Adenine	C5 H5 N5	135.053	2.127	4.24994e+06	9.71737e+06	6.78732e+06	7.51716e+06	6.65912e+06	6.43293e+06	5.78127e+06	4.1043e+06	8.19257e+06	6.12007e+06	4.3614e+06	3.46748e+06	4.71761e+06	4.73137e+06	4.71786e+06	5.22986e+06	3.90822e+06	5.41849e+06	6.12664e+06	4.50666e+06	6.31238e+06	5.38625e+06	5.15833e+06	5.99444e+06	4.46847e+06	6.06168e+06	5.25711e+06	7.45567e+06	4.75364e+06	3.68785e+06	6.90419e+06	7.73732e+06	4.52427e+06	7.67669e+06	5.18572e+06	5.13666e+06	4.88416e+06	6.09438e+06	8.35071e+06	4.56779e+06	8.96787e+06	5.96526e+06	8.55925e+06	8.03264e+06	8.68768e+06	4.81179e+06
	C38 H73 N9 O3 P2	765.53	1.151	7.8671e+06	4.57326e+06	5.53111e+06	5.85664e+06	4.25142e+06	7.02165e+06	4.78273e+06	3.35455e+06	3.61094e+06	5.6982e+06	3.14774e+06	3.89325e+06	1.93757e+06	778000	8.18899e+06	4.32128e+06	5.7711e+06	4.04806e+06	5.76032e+06	4.7314e+06	5.00725e+06	6.65309e+06	6.6422e+06	1.78163e+06	937941	4.55548e+06	3.39456e+06	7.42879e+06	4.98227e+06	4.4528e+06	5.15668e+06	1.52922e+06	4.46375e+06	6.02916e+06	3.96615e+06	4.25519e+06	4.11886e+06	5.22616e+06	4.81049e+06	2.99357e+06	4.0726e+06	3.81595e+06	2.95068e+06	2.4183e+06	3.1174e+06	3.87913e+06
N-Acetyl-L-aspartic acid	C6 H9 N O5	175.048	18.895	4.60647e+06	6.90307e+06	6.2059e+06	5.67347e+06	4.21752e+06	7.02312e+06	7.9088e+06	4.86667e+06	4.13592e+06	6.41543e+06	5.80568e+06	5.53629e+06	7.06117e+06	7.20616e+06	3.91364e+06	4.7552e+06	3.48596e+06	5.52154e+06	3.54066e+06	6.05195e+06	5.9649e+06	5.01419e+06	4.71726e+06	9.45975e+06	8.41993e+06	6.45209e+06	7.48224e+06	6.597e+06	6.74631e+06	5.0614e+06	9.3598e+06	2.08164e+07	8.35114e+06	7.89282e+06	7.72561e+06	5.42338e+06	1.25273e+07	9.16494e+06	4.56094e+06	2.75021e+06	5.08921e+06	9.28375e+06	6.18368e+06	1.0804e+07	9.96335e+06	7.06182e+06
Uracil	C4 H4 N2 O2	112.026	1.487	4.94739e+06	4.72809e+06	3.30683e+06	2.3793e+06	3.64231e+06	3.15654e+06	3.76199e+06	4.11335e+06	3.2473e+06	2.99435e+06	4.76113e+06	2.96206e+06	4.44931e+06	3.29147e+06	3.22133e+06	3.09138e+06	3.27966e+06	2.40782e+06	3.24193e+06	3.21645e+06	2.12498e+06	1.54607e+06	1.71925e+06	5.65899e+06	4.48936e+06	4.31642e+06	3.62387e+06	3.48088e+06	5.00533e+06	2.35684e+06	2.68955e+06	5.90055e+06	2.41241e+06	3.2592e+06	2.02467e+06	2.25756e+06	4.26247e+06	3.20688e+06	2.17409e+06	5.31304e+06	4.35889e+06	5.55068e+06	4.69393e+06	4.81397e+06	4.72407e+06	3.97635e+06
	C H3 N3 O5 S	168.978	7.526	432145	623500	507073	370820	628872	559647	533257	379675	543571	534859	502845	577608	575363	700578	281086	593549	509828	397583	482516	390646	451853	334173	316599	413481	569582	672880	443663	440327	303417	303976	365698	450799	420016	457377	455035	475569	482164	452942	573740	426944	541905	427190	403593	422975	429043	441923
Pregabalin	C8 H17 N O2	159.126	18.7	3.21752e+06	2.05295e+06	4.79075e+06	1.64944e+06	1.66951e+06	2.1154e+06	1.95957e+06	3.359e+06	1.57768e+06	2.73166e+06	5.5096e+06	3.06419e+06	5.35441e+06	5.26494e+06	3.29765e+06	3.13978e+06	7.4872e+06	1.02776e+07	7.03783e+06	7.71394e+06	3.6888e+06	4.25087e+06	7.73295e+06	5.21799e+06	4.12125e+06	4.24946e+06	3.30163e+06	4.79327e+06	3.3497e+06	2.47195e+06	3.65012e+06	3.70452e+06	2.09335e+06	2.15919e+06	3.53174e+06	2.02621e+06	2.92691e+06	2.67773e+06	1.19062e+06	5.49723e+06	3.49904e+06	6.51193e+06	3.84809e+06	8.78071e+06	6.68833e+06	6.59138e+06
	C6 H16 N O4 P	197.081	15.804	13682.2	40788	18469	22466.9	19990.3	16969	17649.4	17090.6	17297.2	16249	34214.3	31363.3	42814.5	29860.1	19172.5	29771.8	16751.3	17864.2	19532.5	30892.2	20414.3	15844.5	18622.8	22389.5	25989.5	20759.5	19741.3	22628.5	18450.5	18371.2	19041.4	28391.3	15945	19693.7	19232.3	19021.5	21913.3	17472.5	30560.8	17522.2	18367.1	29753.1	29082.6	22995.5	19898.5	17934
2-Acetylthiazole	C5 H5 N O S	127.01	7.761	9.49988e+06	1.30717e+07	1.01016e+07	1.00371e+07	1.10093e+07	9.90719e+06	1.05289e+07	9.31452e+06	1.02631e+07	9.58092e+06	1.20733e+07	1.04093e+07	1.12828e+07	1.56546e+07	9.50952e+06	9.79567e+06	1.20067e+07	9.83689e+06	1.03608e+07	1.22495e+07	1.12643e+07	9.21937e+06	1.02126e+07	1.17823e+07	1.60332e+07	1.22806e+07	1.01165e+07	1.23963e+07	1.29086e+07	1.10475e+07	1.17939e+07	1.65147e+07	1.06987e+07	9.79057e+06	1.26107e+07	1.05164e+07	1.22231e+07	9.93587e+06	1.14012e+07	1.10598e+07	1.08223e+07	1.10241e+07	1.20815e+07	1.37286e+07	1.20863e+07	1.06932e+07
[Similar to: α-Ergocryptine; ΔMass: 460.2491 Da]		115.062	9.146	5.491e+06	4.04687e+06	4.31956e+06	3.67758e+06	4.23023e+06	3.33317e+06	3.43903e+06	3.64208e+06	3.92747e+06	3.59395e+06	3.88216e+06	3.24082e+06	4.12164e+06	4.74216e+06	4.251e+06	5.40523e+06	4.54909e+06	4.15217e+06	4.44931e+06	5.07166e+06	3.79033e+06	3.42393e+06	3.46371e+06	4.12658e+06	5.88076e+06	4.23728e+06	4.58486e+06	3.72938e+06	4.83198e+06	4.00382e+06	3.30163e+06	6.66396e+06	3.52284e+06	3.60538e+06	3.72481e+06	4.01908e+06	4.43038e+06	4.63232e+06	3.68141e+06	5.01609e+06	4.61361e+06	4.22924e+06	4.2582e+06	4.38722e+06	3.95883e+06	3.35244e+06
[Similar to: Arachidonic acid; ΔMass: -463.3061 Da]	C38 H73 N9 O5 S	767.546	1.144	1.01468e+07	7.44623e+06	9.45654e+06	9.7089e+06	7.9601e+06	9.07159e+06	6.9148e+06	7.02015e+06	6.63034e+06	8.15832e+06	7.86993e+06	8.03306e+06	4.21362e+06	2.62233e+06	8.8895e+06	7.99857e+06	8.16341e+06	8.40726e+06	8.97016e+06	8.66746e+06	9.88463e+06	9.34288e+06	1.01457e+07	4.1557e+06	2.5604e+06	7.03527e+06	7.35561e+06	8.57287e+06	7.42439e+06	6.7824e+06	7.99879e+06	3.97573e+06	7.38753e+06	8.00747e+06	7.35956e+06	6.9466e+06	6.49754e+06	7.95268e+06	8.58186e+06	6.85606e+06	6.3174e+06	7.50649e+06	5.24087e+06	5.24629e+06	6.57202e+06	6.1486e+06
		89.046	14.397	7.28693e+06	9.7669e+06	1.03345e+07	8.4315e+06	1.01007e+07	8.47599e+06	9.52237e+06	8.26404e+06	1.08712e+07	9.78646e+06	8.10751e+06	9.84558e+06	1.03297e+07	1.13676e+07	9.89869e+06	1.42484e+07	9.63925e+06	1.37553e+07	1.04135e+07	1.18979e+07	1.07055e+07	1.00081e+07	9.59166e+06	9.65762e+06	1.27895e+07	9.64954e+06	1.15451e+07	9.74351e+06	6.06922e+06	1.0536e+07	9.641e+06	1.34003e+07	1.00523e+07	9.71033e+06	1.03799e+07	9.96348e+06	9.58532e+06	1.10814e+07	9.78917e+06	1.08975e+07	9.34815e+06	8.88316e+06	1.03909e+07	9.66822e+06	9.15061e+06	8.08049e+06
	C14 H20 N8 O17 P2	634.042	14.128	4.68765e+06	6.08343e+06	5.99615e+06	5.93253e+06	6.4748e+06	5.89517e+06	5.16967e+06	4.74277e+06	5.88929e+06	5.14731e+06	1.34297e+07	7.35981e+06	8.96961e+06	7.75608e+06	7.4868e+06	8.38772e+06	6.67992e+06	6.88674e+06	3.89186e+06	8.09106e+06	7.2035e+06	4.57237e+06	6.32474e+06	1.00037e+07	1.29353e+07	5.80396e+06	1.1824e+07	9.11538e+06	1.17102e+07	8.06885e+06	6.53579e+06	8.79274e+06	4.8577e+06	6.39003e+06	5.78601e+06	6.89381e+06	7.37987e+06	5.27426e+06	5.06873e+06	6.44638e+06	6.00791e+06	5.02416e+06	6.61983e+06	7.34194e+06	5.9299e+06	7.9977e+06
[Similar to: L-(+)-Citrulline; ΔMass: -21.9334 Da]	C5 H14 N O P3	197.029	18.873	5.54743e+06	8.28459e+06	7.00487e+06	6.47628e+06	5.47497e+06	7.72385e+06	8.56079e+06	6.02871e+06	5.1609e+06	7.2699e+06	6.92016e+06	6.40751e+06	8.16722e+06	8.26969e+06	4.8873e+06	5.14777e+06	4.71358e+06	6.55337e+06	5.00328e+06	6.98364e+06	6.64857e+06	5.9446e+06	5.61289e+06	1.03593e+07	9.48475e+06	7.38681e+06	8.34983e+06	7.43026e+06	7.20907e+06	5.35744e+06	9.29158e+06	1.93392e+07	8.36721e+06	8.30068e+06	8.17775e+06	5.97741e+06	1.24155e+07	9.53965e+06	5.72679e+06	3.96772e+06	6.10889e+06	9.59041e+06	6.48788e+06	1.06962e+07	9.97699e+06	7.69373e+06
Myristic acid	C14 H28 O2	228.208	0.996	2.14095e+06	2.9507e+06	2.11012e+06	2.64865e+06	2.31282e+06	1.83672e+06	2.08885e+06	2.07236e+06	1.88965e+06	1.89746e+06	2.80564e+06	2.86352e+06	2.86935e+06	4.1472e+06	2.07294e+06	2.51928e+06	1.92958e+06	2.85074e+06	2.04923e+06	2.67434e+06	2.64461e+06	2.18406e+06	1.85564e+06	3.38206e+06	3.49654e+06	3.17112e+06	3.0535e+06	3.04475e+06	2.53135e+06	2.21236e+06	2.44305e+06	2.40346e+06	3.41866e+06	2.55976e+06	2.63369e+06	2.45198e+06	2.70771e+06	2.37228e+06	2.27786e+06	2.52836e+06	2.67301e+06	2.27108e+06	1.90208e+06	2.40624e+06	1.95109e+06	3.89368e+06
	C19 H42 N7 O5 P	479.301	2.605	4.12206e+06	7.8782e+06	6.18092e+06	4.06854e+06	5.32396e+06	4.97589e+06	3.15899e+06	4.3432e+06	5.08168e+06	5.18088e+06	5.79182e+06	5.30435e+06	5.45898e+06	7.85741e+06	4.27343e+06	5.58818e+06	3.96164e+06	4.44488e+06	6.30664e+06	4.04837e+06	4.78418e+06	3.98253e+06	4.27737e+06	4.99321e+06	8.07933e+06	4.41672e+06	4.76411e+06	6.17023e+06	2.69911e+06	2.98121e+06	5.23631e+06	2.527e+06	3.57732e+06	5.67302e+06	4.28922e+06	3.81206e+06	5.09881e+06	4.98868e+06	5.84071e+06	7.69109e+06	7.551e+06	6.99522e+06	7.84163e+06	6.80167e+06	6.65783e+06	6.57278e+06
Cytidine	C9 H13 N3 O5	265.067	4.236	3.85072e+06	4.92163e+06	4.3821e+06	3.48175e+06	4.38576e+06	4.33892e+06	4.4484e+06	5.68011e+06	3.82127e+06	4.55031e+06	4.79744e+06	4.78363e+06	4.40611e+06	5.46835e+06	3.15303e+06	3.38712e+06	3.56225e+06	4.16756e+06	4.51178e+06	3.449e+06	3.09487e+06	3.483e+06	2.99668e+06	4.67318e+06	4.83684e+06	4.45237e+06	4.02645e+06	3.76215e+06	4.6776e+06	5.23898e+06	3.84803e+06	5.4793e+06	4.04289e+06	3.82688e+06	4.75388e+06	4.74745e+06	3.88786e+06	3.84295e+06	4.5401e+06	4.92482e+06	4.42585e+06	4.3566e+06	4.98136e+06	3.79515e+06	3.80451e+06	3.3471e+06
	C4 H7 N9 O2	213.072	15.674	3.75981e+06	4.35234e+06	4.44471e+06	4.33542e+06	4.93024e+06	2.57009e+06	4.32596e+06	3.7828e+06	4.19168e+06	4.01511e+06	5.29403e+06	4.22277e+06	5.17206e+06	7.17596e+06	4.45928e+06	4.74e+06	4.19067e+06	4.77446e+06	5.37468e+06	5.90364e+06	5.12144e+06	4.93116e+06	4.18653e+06	5.98028e+06	6.39507e+06	4.49236e+06	5.7321e+06	5.61851e+06	4.24202e+06	4.18474e+06	4.17952e+06	5.06253e+06	3.83868e+06	4.75843e+06	4.39148e+06	3.96749e+06	6.09892e+06	5.2271e+06	4.96014e+06	4.78079e+06	3.88811e+06	4.24323e+06	4.05732e+06	4.66723e+06	4.94721e+06	4.82674e+06
g-Aminobutyrylhistidine	C10 H16 N4 O3	240.122	20.33	9.00738e+06	1.06755e+07	9.92566e+06	9.75257e+06	8.65643e+06	1.04429e+07	9.68696e+06	8.28401e+06	9.17033e+06	1.04837e+07	1.23097e+07	1.15207e+07	1.34258e+07	1.63665e+07	1.21331e+07	1.06385e+07	9.6404e+06	1.11167e+07	1.39392e+07	1.35811e+07	1.32137e+07	1.17584e+07	1.02457e+07	1.55677e+07	1.64222e+07	1.22795e+07	1.34244e+07	1.44527e+07	1.52738e+07	9.12581e+06	1.00481e+07	1.50551e+07	8.13917e+06	1.01982e+07	8.67296e+06	1.03737e+07	1.11527e+07	1.10874e+07	9.91338e+06	8.24382e+06	7.08178e+06	9.13861e+06	8.71364e+06	1.05683e+07	8.51742e+06	9.36008e+06
	C39 H83 N6 O9 P	810.597	1.207	1.16463e+07	8.5122e+06	1.37994e+07	1.30849e+07	3.66379e+06	1.22025e+07	1.0529e+07	8.3244e+06	1.08434e+07	1.14682e+07	8.62622e+06	9.70747e+06	4.44667e+06	1.912e+06	1.24199e+07	1.00284e+07	1.08745e+07	8.91692e+06	1.18868e+07	9.54763e+06	1.18355e+07	1.46976e+07	1.56668e+07	3.70678e+06	1.50794e+06	7.90965e+06	7.66764e+06	1.18239e+07	9.54184e+06	1.10014e+07	1.11055e+07	4.75025e+06	1.11811e+07	1.12294e+07	1.05419e+07	1.05986e+07	1.06551e+07	8.46873e+06	1.42262e+07	6.2619e+06	8.02784e+06	9.4571e+06	6.12599e+06	6.29873e+06	8.09382e+06	9.15347e+06
Piperidine	C5 H11 N	85.0896	6.812	4.75687e+06	4.54555e+06	3.76795e+06	4.05697e+06	3.60706e+06	4.21884e+06	3.92355e+06	3.32135e+06	2.96376e+06	3.31472e+06	3.67574e+06	3.73044e+06	4.35163e+06	5.39166e+06	4.10948e+06	5.23061e+06	3.68811e+06	4.1746e+06	5.01743e+06	3.70749e+06	3.79527e+06	3.67495e+06	3.26595e+06	4.08414e+06	6.22512e+06	4.75406e+06	4.18627e+06	4.11433e+06	4.08355e+06	4.4377e+06	3.47251e+06	7.82588e+06	4.42395e+06	3.34556e+06	4.42151e+06	3.80734e+06	4.52502e+06	4.10832e+06	4.18198e+06	3.97507e+06	4.35625e+06	4.83723e+06	4.97188e+06	4.89413e+06	4.63069e+06	3.80355e+06
3-(4-Methyl-3-pentenyl)thiophene	C10 H14 S	166.082	5.948	5.14551e+06	4.33767e+06	3.89183e+06	4.23614e+06	4.41822e+06	4.00734e+06	3.22689e+06	3.51189e+06	4.02857e+06	2.90116e+06	3.85412e+06	3.66487e+06	4.26312e+06	4.97374e+06	3.18127e+06	5.46868e+06	3.812e+06	4.061e+06	4.99597e+06	4.64376e+06	3.35582e+06	3.28067e+06	2.68591e+06	3.78964e+06	6.15809e+06	4.08826e+06	3.70936e+06	3.67034e+06	4.22128e+06	5.0908e+06	3.70216e+06	6.45621e+06	4.10191e+06	4.10149e+06	4.15197e+06	4.54493e+06	3.62699e+06	4.85496e+06	4.38178e+06	5.00073e+06	3.65123e+06	3.67884e+06	4.08299e+06	4.4161e+06	3.76647e+06	3.02281e+06
Phosphoryethanolamine	C2 H8 N O4 P	141.018	21.415	4.79506e+06	8.84923e+06	7.68459e+06	6.72117e+06	7.08606e+06	6.96607e+06	7.55763e+06	6.80431e+06	7.81232e+06	6.73006e+06	9.54748e+06	7.85129e+06	8.92847e+06	1.12568e+07	9.12088e+06	1.09732e+07	8.8635e+06	9.42248e+06	9.16912e+06	9.74547e+06	8.25168e+06	7.21872e+06	6.67691e+06	9.87039e+06	1.22185e+07	9.83182e+06	1.02033e+07	9.6635e+06	9.993e+06	1.0149e+07	8.78111e+06	1.1997e+07	8.3688e+06	8.55832e+06	8.39071e+06	8.37936e+06	8.90101e+06	7.73534e+06	7.89005e+06	8.6482e+06	8.15192e+06	7.79864e+06	8.59995e+06	1.02059e+07	9.02765e+06	7.7759e+06
		119.057	16.611	5.10868e+06	8.14546e+06	6.43244e+06	6.4916e+06	5.89156e+06	6.14594e+06	5.99449e+06	6.20811e+06	8.91583e+06	6.40352e+06	1.05269e+07	5.49884e+06	7.01176e+06	9.19168e+06	5.67973e+06	1.06139e+07	6.82767e+06	8.16286e+06	8.79131e+06	8.72454e+06	7.8024e+06	6.93329e+06	6.03743e+06	7.95648e+06	1.13642e+07	8.80105e+06	9.54929e+06	5.9011e+06	1.11284e+07	9.47337e+06	6.5869e+06	1.13248e+07	8.27072e+06	6.78199e+06	7.89243e+06	7.79116e+06	7.82902e+06	7.65256e+06	7.4023e+06	7.85731e+06	6.54888e+06	4.42679e+06	5.26255e+06	7.81066e+06	4.23692e+06	6.6324e+06
8Z,11Z,14Z-Eicosatrienoic acid	C20 H34 O2	306.255	0.954	5.68148e+06	5.61293e+06	6.3061e+06	7.16254e+06	5.83727e+06	4.42996e+06	4.83405e+06	4.19982e+06	3.86105e+06	3.91965e+06	4.92481e+06	5.53123e+06	4.81736e+06	7.79728e+06	5.65692e+06	5.05775e+06	4.53225e+06	6.05866e+06	4.90576e+06	5.88583e+06	4.92036e+06	4.18704e+06	4.33819e+06	5.54991e+06	9.58121e+06	5.22711e+06	7.11337e+06	5.84779e+06	4.8108e+06	5.18315e+06	5.71716e+06	6.30348e+06	4.56245e+06	5.53526e+06	5.75074e+06	5.51699e+06	5.23e+06	6.45814e+06	6.51716e+06	6.18849e+06	6.15603e+06	5.15582e+06	5.45546e+06	6.15661e+06	4.60113e+06	3.85477e+06
	C3 H5 N3 O4	147.027	17.174	653833	808746	700007	695457	763353	665720	656673	559973	808411	613680	835934	639411	808764	917974	806314	867876	969057	929359	790473	796115	811916	704379	731170	1.0023e+06	1.15645e+06	924437	879559	775228	718284	612803	614239	823020	619040	771671	614330	593414	767857	734116	704914	716285	693348	838671	848141	859397	873897	726619
4-Guanidinobutyric acid	C5 H11 N3 O2	145.085	17.1	1.16789e+06	189613	8535.85	73418.6	1.59832e+06	10700	205750	1.32369e+06	166459	1.03724e+06	209660	198366	134679	522928	5.3366e+06	2.07631e+06	5.43218e+06	5.74187e+06	214213	2.13311e+06	115646	1.8564e+06	209397	3.25027e+06	243683	2.72217e+06	2.64924e+06	199490	1.39401e+07	198476	213935	409528	172958	1.61291e+06	2.01021e+06	149605	291322	465457	46084.5	219275	521970	151897	210924	3.61118e+06	431927	102060
2-Amino-4-[(3-aminopropyl)amino]butanoic acid	C7 H17 N3 O2	175.132	6.16	5.46857e+06	4.07862e+06	4.59043e+06	4.92261e+06	6.24968e+06	4.52986e+06	4.37623e+06	4.08114e+06	3.81015e+06	4.40692e+06	7.32081e+06	5.55001e+06	6.8494e+06	1.01162e+07	6.13107e+06	5.59383e+06	4.60325e+06	6.31774e+06	6.20055e+06	5.38097e+06	3.36115e+06	5.14288e+06	4.76571e+06	5.75819e+06	8.03038e+06	7.24285e+06	6.88257e+06	5.14529e+06	6.13899e+06	5.15647e+06	5.16586e+06	4.47892e+06	4.45411e+06	5.02325e+06	5.89191e+06	4.9584e+06	5.18078e+06	4.08486e+06	3.68066e+06	5.12941e+06	5.25236e+06	5.10137e+06	4.85451e+06	5.76445e+06	5.71732e+06	5.82997e+06
	C6 H11 N7 O2	213.097	6.075	1.72511e+06	2.20034e+06	1.6923e+06	1.71706e+06	1.93596e+06	1.74546e+06	1.40457e+06	1.72004e+06	1.60877e+06	1.60011e+06	1.84355e+06	1.57079e+06	1.62554e+06	2.06484e+06	1.26711e+06	1.82264e+06	1.71954e+06	1.8065e+06	1.78873e+06	1.59434e+06	1.40937e+06	1.36525e+06	1.22869e+06	1.41243e+06	2.35007e+06	1.74206e+06	1.58839e+06	1.71459e+06	1.68054e+06	1.7824e+06	1.35794e+06	2.46381e+06	1.69283e+06	1.55622e+06	1.70442e+06	2.04496e+06	1.90613e+06	1.75375e+06	1.96591e+06	1.92639e+06	1.73374e+06	1.43623e+06	1.74576e+06	1.37343e+06	1.62555e+06	1.24587e+06
2-Acetylthiazole	C5 H5 N O S	127.009	7.768	8.16107e+06	1.15818e+07	9.00552e+06	9.13726e+06	9.45171e+06	8.94835e+06	9.02901e+06	8.32182e+06	9.13643e+06	7.87721e+06	9.76175e+06	8.92854e+06	1.03962e+07	1.27802e+07	7.79936e+06	8.26174e+06	9.58789e+06	7.63547e+06	8.99247e+06	1.07206e+07	8.83001e+06	7.55677e+06	8.27485e+06	1.04436e+07	1.31489e+07	1.01876e+07	8.74707e+06	1.0613e+07	9.74827e+06	1.05119e+07	1.01059e+07	1.38791e+07	9.43473e+06	8.54588e+06	1.03585e+07	9.1221e+06	1.0284e+07	8.22054e+06	1.08494e+07	8.76405e+06	9.6588e+06	8.89252e+06	1.04484e+07	1.14438e+07	1.02277e+07	8.61269e+06
Ascorbic acid	C6 H8 O6	176.031	1.745	370006	905733	920243	780796	515648	613812	807990	992246	877647	1.30747e+06	2.94324e+06	1.21675e+06	984616	4.20453e+06	524592	1.50491e+06	368625	968989	414028	1.02155e+06	1.23655e+06	1.50065e+06	1.37942e+06	277396	2.19569e+06	904623	1.6367e+06	838415	712130	659155	682661	158811	534364	521725	411701	370241	503396	403803	890003	2.17168e+06	1.77631e+06	1.02791e+06	1.85897e+06	1.77174e+06	1.26004e+06	2.02409e+06
2-Isobutyl-3-methoxypyrazine	C9 H14 N2 O	166.111	4.248	168761	18862.1	7807.69	54234.9	53305.1	38942.5	1.07389e+06	2.72128e+06	2.06043e+06	3.401e+06	19195.7	34663	47327.5	3511.41	96996.5	26760.8	18505.5	51212.4	21273.6	12943.2	21374.2	163451	9691.57	28472.2	5351.59	34573.6	13259.9	17775.2	111870	9376.98	4880.7	61398.8	60972.1	22954.9	10641.4	33519.7	9751.9	15503.9	6238.62	17050.9	43261.6	7617.44	49525.4	40294.3	35719.1	43548.7
N-(tert-Butoxycarbonyl)-L-leucine	C11 H21 N O4	231.147	6.593	262809	341408	254383	481997	892699	239666	376915	388821	512453	306988	412948	436127	287988	782011	1.39507e+06	2.40615e+06	414103	781675	573846	926526	1.0909e+06	848217	1.92036e+06	374803	694269	428621	838059	1.41569e+06	963778	1.09086e+06	557581	331821	702348	274575	953639	848111	396189	162257	705052	730201	986346	416580	725938	1.56665e+06	1.08202e+06	688977
L-(+)-Citrulline	C6 H13 N3 O3	175.096	19.138	3.34011e+06	5.90053e+06	3.19693e+06	2.8623e+06	4.04883e+06	2.90734e+06	3.02432e+06	2.5886e+06	3.09459e+06	3.68841e+06	5.26132e+06	5.65085e+06	5.76272e+06	6.06791e+06	3.97314e+06	4.54614e+06	4.18344e+06	3.86883e+06	4.77628e+06	4.56525e+06	4.68809e+06	3.98551e+06	3.20529e+06	3.97684e+06	6.46298e+06	4.13911e+06	5.73821e+06	5.2231e+06	5.4952e+06	4.44008e+06	4.0739e+06	1.11162e+07	3.32144e+06	3.51498e+06	4.15304e+06	4.06155e+06	4.74787e+06	3.7268e+06	3.5848e+06	4.23088e+06	5.05448e+06	4.66201e+06	5.79627e+06	7.57923e+06	5.63392e+06	4.78294e+06
	C7 H19 N8 O18 P3	596.003	14.124	4.41284e+06	4.94797e+06	2.68026e+06	3.65725e+06	4.03639e+06	4.14292e+06	4.65288e+06	4.63055e+06	5.32407e+06	3.31656e+06	9.2081e+06	4.79731e+06	6.76714e+06	3.73741e+06	4.45821e+06	7.01861e+06	6.05362e+06	5.45064e+06	4.82236e+06	3.71081e+06	4.12904e+06	4.1365e+06	5.85597e+06	8.28877e+06	1.13604e+07	6.63476e+06	5.11669e+06	4.52961e+06	6.8579e+06	3.04423e+06	5.07453e+06	6.83714e+06	3.38713e+06	5.72387e+06	3.99669e+06	4.14924e+06	3.24583e+06	4.08229e+06	5.00581e+06	4.85935e+06	5.13664e+06	5.28121e+06	6.00748e+06	5.7489e+06	4.91544e+06	4.72549e+06
[Similar to: N-[4-(Aminosulfonyl)phenyl]-5-(morpholinosulfonyl)-2-furamide; ΔMass: 280.0103 Da]		135.04	16.636	3.52453e+06	3.74192e+06	5.21511e+06	3.44208e+06	4.88639e+06	5.05605e+06	5.34362e+06	5.81762e+06	6.68763e+06	5.98263e+06	6.46957e+06	5.42487e+06	4.44004e+06	8.19312e+06	6.17721e+06	7.13486e+06	5.61187e+06	3.9136e+06	6.50473e+06	6.95127e+06	6.15307e+06	4.72223e+06	3.50702e+06	7.96318e+06	8.96307e+06	6.00614e+06	4.49382e+06	6.48132e+06	6.54811e+06	8.56494e+06	3.3747e+06	6.64959e+06	6.22894e+06	5.24307e+06	4.24218e+06	6.27186e+06	6.83041e+06	7.39485e+06	6.12242e+06	5.28487e+06	5.45067e+06	4.16934e+06	6.03045e+06	6.31825e+06	5.39205e+06	3.49232e+06
	C3 H9 N5 O P2	193.029	21.512	3.86556e+06	6.7708e+06	5.04678e+06	4.37448e+06	5.18655e+06	6.61828e+06	7.55753e+06	7.26971e+06	4.52594e+06	6.63743e+06	6.62215e+06	6.87494e+06	5.49612e+06	6.48154e+06	3.14778e+06	4.17929e+06	2.22251e+06	4.36568e+06	3.38516e+06	6.41786e+06	4.0344e+06	6.17586e+06	5.31895e+06	5.56278e+06	7.59899e+06	6.59128e+06	6.91595e+06	6.59426e+06	4.78809e+06	8.07744e+06	5.32501e+06	8.60391e+06	6.57025e+06	4.06347e+06	6.06045e+06	6.52666e+06	4.6552e+06	5.76748e+06	4.36916e+06	5.51354e+06	5.4492e+06	5.37692e+06	4.98735e+06	6.12526e+06	4.62693e+06	4.72298e+06
	C9 H22 N2 O9 P2	364.077	10.357	4.64745e+06	4.01293e+06	4.37778e+06	7.33556e+06	5.64989e+06	4.74551e+06	3.96638e+06	3.38139e+06	4.02193e+06	3.1289e+06	5.63212e+06	5.23918e+06	5.13091e+06	9.59378e+06	4.76252e+06	5.26787e+06	2.94369e+06	3.52348e+06	3.49456e+06	5.57103e+06	3.38827e+06	5.23375e+06	5.306e+06	7.49184e+06	8.52169e+06	5.40852e+06	5.87449e+06	7.24969e+06	7.3603e+06	7.10308e+06	3.30648e+06	4.25284e+06	3.60597e+06	3.92932e+06	4.9285e+06	6.11517e+06	5.16077e+06	5.71548e+06	4.95946e+06	5.11109e+06	4.72464e+06	2.62376e+06	5.18594e+06	7.16104e+06	4.07206e+06	5.09628e+06
	C3 H9 N5 O P2	193.029	21.011	3.85272e+06	6.77219e+06	2.8881e+06	4.36346e+06	5.23496e+06	3.46422e+06	3.72199e+06	3.86258e+06	4.77895e+06	3.58681e+06	6.58574e+06	3.24867e+06	5.47998e+06	7.93967e+06	2.28083e+06	3.0232e+06	2.59556e+06	2.75542e+06	2.44099e+06	2.82956e+06	3.38132e+06	3.19557e+06	2.32822e+06	4.26972e+06	3.16926e+06	2.9858e+06	2.8717e+06	2.97614e+06	3.69936e+06	8.14621e+06	5.31772e+06	4.67081e+06	3.11158e+06	4.07516e+06	6.06874e+06	6.65769e+06	4.6181e+06	5.67617e+06	4.11563e+06	5.28083e+06	5.56965e+06	5.48952e+06	5.02518e+06	5.18859e+06	4.66965e+06	4.74759e+06
[Similar to: 2-Arachidonoyl glycerol; ΔMass: -123.0082 Da]	C18 H46 N7 O3 P3	501.285	2.49	2.96029e+06	5.52454e+06	3.56036e+06	3.45419e+06	4.11396e+06	4.10232e+06	4.13827e+06	3.9471e+06	4.79359e+06	4.12376e+06	3.94268e+06	3.90809e+06	4.3254e+06	4.04918e+06	3.26819e+06	5.08694e+06	3.10875e+06	2.92321e+06	4.35253e+06	4.23012e+06	3.5147e+06	3.26823e+06	3.02123e+06	5.23308e+06	6.31867e+06	4.15617e+06	4.16832e+06	3.78679e+06	1.8533e+06	2.69851e+06	4.38105e+06	1.84514e+06	2.5561e+06	4.07107e+06	2.97818e+06	4.13543e+06	4.34114e+06	4.2754e+06	4.01874e+06	6.01281e+06	6.13681e+06	5.76623e+06	6.82344e+06	6.29151e+06	5.01924e+06	5.42866e+06
[Similar to: DL-Dipalmitoylphosphatidylcholine; ΔMass: -12.0014 Da]	C42 H76 N5 O4 P	745.564	1.469	9.19136e+06	2.94477e+06	7.23647e+06	8.03262e+06	5.41201e+06	6.12827e+06	6.35905e+06	4.6447e+06	4.82763e+06	6.22568e+06	2.23879e+06	3.14421e+06	806624	129782	7.07083e+06	1.79626e+06	4.47816e+06	2.60859e+06	4.33253e+06	2.0184e+06	3.34753e+06	6.44245e+06	8.51927e+06	1.27469e+06	141989	3.7144e+06	2.64407e+06	5.37606e+06	4.44618e+06	6.5967e+06	6.33339e+06	655287	4.97946e+06	4.57592e+06	3.60582e+06	4.83265e+06	3.14769e+06	6.42916e+06	7.32587e+06	2.76376e+06	3.12048e+06	3.56265e+06	1.45401e+06	1.43212e+06	1.93052e+06	3.00647e+06
[Similar to: 2-Amino-1,3,4-octadecanetriol; ΔMass: -475.2570 Da]	C38 H77 N6 O9 P	792.55	1.317	5.14756e+06	2.23539e+06	4.25115e+06	2.66774e+06	2.52264e+06	2.38799e+06	2.71823e+06	2.10982e+06	2.97049e+06	2.60398e+06	1.27631e+06	1.07544e+06	575057	167995	2.83188e+06	1.43523e+06	2.52781e+06	1.47385e+06	2.08111e+06	1.78389e+06	1.71371e+06	2.65913e+06	2.53884e+06	830937	218624	1.9668e+06	1.49958e+06	1.95326e+06	1.91567e+06	2.9319e+06	3.09632e+06	951848	2.45675e+06	3.67359e+06	1.91957e+06	2.30223e+06	2.17587e+06	4.03143e+06	3.16803e+06	1.88075e+06	2.05037e+06	1.95467e+06	1.25191e+06	1.08653e+06	1.0044e+06	1.63005e+06
(2R)-3-[(4Z,7Z,10Z,13Z,16Z,19Z)-4,7,10,13,16,19-Docosahexaenoyloxy]-2-(stearoyloxy)propyl 2-(trimethylammonio)ethyl phosphate	C48 H84 N O8 P	833.593	1.167	5.93016e+06	4.32256e+06	6.85403e+06	8.12238e+06	5.23846e+06	5.49943e+06	5.18161e+06	4.04096e+06	5.99154e+06	5.35443e+06	4.69968e+06	4.47342e+06	1.96239e+06	1.21921e+06	7.60926e+06	6.21885e+06	7.58614e+06	5.47982e+06	6.75792e+06	5.53879e+06	6.51336e+06	8.43286e+06	9.11293e+06	2.06305e+06	1.31565e+06	4.17367e+06	4.23386e+06	5.62719e+06	4.99339e+06	5.52935e+06	5.28128e+06	5.18671e+06	5.6078e+06	5.46647e+06	6.225e+06	4.43504e+06	4.54432e+06	6.90402e+06	5.95718e+06	4.13428e+06	3.88052e+06	5.13843e+06	2.97149e+06	2.80705e+06	3.68357e+06	3.99449e+06
	C5 H9 N O5 S	195.019	1.21	4.79101e+06	5.14113e+06	3.94907e+06	4.4275e+06	5.69851e+06	5.80107e+06	6.14002e+06	6.55269e+06	6.04573e+06	6.5857e+06	4.17526e+06	4.38082e+06	4.95553e+06	864363	5.97128e+06	4.02208e+06	4.36525e+06	3.82402e+06	3.30845e+06	6.57033e+06	5.524e+06	5.24577e+06	4.27834e+06	3.21703e+06	1.69718e+06	3.00312e+06	3.85658e+06	5.55471e+06	2.56997e+06	1.78802e+06	2.26731e+06	3.55929e+06	5.80356e+06	3.89174e+06	5.47008e+06	5.74105e+06	2.02374e+06	3.00464e+06	4.52485e+06	5.83626e+06	7.9349e+06	4.37515e+06	6.41271e+06	7.38999e+06	5.33107e+06	6.95284e+06
3-[(3S,5S)-7-Oxo-4-oxa-1-azabicyclo[3.2.0]hept-3-yl]-L-alanine	C8 H12 N2 O4	200.079	8.553	268631	954846	641147	686412	618172	587893	346564	269313	464257	644000	1.13686e+06	933975	1.08108e+06	2.60317e+06	494344	1.9499e+06	588086	543635	533110	614652	1.02962e+06	723186	920570	140475	1.55238e+06	744360	903518	969822	1.17066e+06	985331	800736	109128	459266	765188	350515	719583	569211	436999	915279	1.77703e+06	1.2151e+06	910577	1.53276e+06	1.74219e+06	1.28056e+06	1.27113e+06
	C5 H12 N2 O3 P2	210.032	3.046	1.18873e+06	1.93449e+06	1.62004e+06	1.76811e+06	1.91594e+06	1.78898e+06	1.64708e+06	1.68286e+06	1.63185e+06	1.5555e+06	1.51574e+06	1.67006e+06	1.69114e+06	2.06622e+06	913566	1.1607e+06	1.05769e+06	1.34975e+06	1.23025e+06	1.26429e+06	1.32241e+06	1.18685e+06	1.26403e+06	1.77032e+06	1.98586e+06	1.50377e+06	1.3386e+06	1.23744e+06	1.37861e+06	1.30019e+06	1.44406e+06	1.64487e+06	1.43445e+06	1.76125e+06	1.52876e+06	1.21351e+06	1.21548e+06	844106	1.84188e+06	1.37778e+06	1.56147e+06	1.73567e+06	1.77399e+06	1.30074e+06	1.48034e+06	1.23953e+06
	C9 H21 N O5	223.141	7.112	9.9651e+06	1.13545e+07	9.31933e+06	8.28336e+06	1.04635e+07	8.09571e+06	9.28626e+06	9.08637e+06	9.48459e+06	1.00406e+07	1.21017e+07	9.41659e+06	1.12934e+07	1.18826e+07	1.10708e+07	1.02162e+07	1.04914e+07	8.20964e+06	1.04802e+07	1.01045e+07	7.94274e+06	7.27665e+06	6.93992e+06	1.50034e+07	1.48153e+07	1.22974e+07	1.11408e+07	1.04985e+07	1.25853e+07	7.51696e+06	7.34089e+06	1.29026e+07	6.20791e+06	8.68686e+06	7.29729e+06	8.55799e+06	9.21035e+06	1.25038e+07	7.05681e+06	1.04585e+07	7.54743e+06	1.00592e+07	9.24338e+06	1.0725e+07	9.21694e+06	8.56598e+06
	C14 H26 N6	278.224	0.978	1.22827e+06	1.09911e+06	1.0313e+06	921831	834162	871157	1.02179e+06	821682	813396	784487	1.22192e+06	1.06054e+06	1.24739e+06	1.43893e+06	894765	1.07221e+06	731231	1.01092e+06	726125	999181	954965	799633	763182	1.06848e+06	1.43698e+06	1.03644e+06	1.1564e+06	887649	843455	750269	829770	920210	1.17968e+06	1.02834e+06	1.0593e+06	925787	950611	962407	927770	1.01827e+06	1.10074e+06	991547	1.13554e+06	1.07465e+06	969501	1.13301e+06
D-(-)-Mannitol	C6 H14 O6	182.078	6.147	4.47505e+06	6.85793e+06	4.35156e+06	4.34362e+06	6.45358e+06	3.64647e+06	3.79978e+06	7.30572e+06	4.5229e+06	5.28921e+06	5.05222e+06	4.02336e+06	5.98912e+06	6.01814e+06	5.99951e+06	5.98677e+06	6.88528e+06	4.70054e+06	4.26659e+06	5.19477e+06	4.65006e+06	8.52843e+06	4.11114e+06	4.77317e+06	7.13192e+06	4.99941e+06	4.40001e+06	7.48847e+06	6.32818e+06	5.0235e+06	4.7119e+06	6.78547e+06	5.93878e+06	3.7883e+06	5.21875e+06	4.98705e+06	4.09239e+06	4.44366e+06	5.41908e+06	4.16381e+06	7.33618e+06	3.31208e+06	4.78414e+06	5.73744e+06	4.29024e+06	4.68786e+06
DL-Stachydrine	C7 H13 N O2	143.095	22.412	5.18991e+06	7.70123e+06	7.2717e+06	7.37797e+06	6.60273e+06	6.89117e+06	7.16638e+06	6.21655e+06	7.22676e+06	6.3791e+06	8.97606e+06	7.3694e+06	7.03891e+06	1.01538e+07	7.82418e+06	7.67522e+06	6.69495e+06	7.64395e+06	6.03259e+06	8.35409e+06	8.2238e+06	7.2194e+06	7.75596e+06	9.01252e+06	1.10853e+07	7.62295e+06	8.15134e+06	7.97583e+06	9.87457e+06	8.31154e+06	7.42116e+06	1.01104e+07	6.84793e+06	7.04995e+06	7.53813e+06	7.83409e+06	8.46545e+06	8.09462e+06	7.37096e+06	4.98384e+06	5.45723e+06	7.70417e+06	5.99663e+06	8.25825e+06	6.28608e+06	7.11878e+06
Paramethadione	C7 H11 N O3	157.073	6.079	463616	1.07118e+06	821756	1.08377e+06	1.14403e+06	935598	473815	428788	660619	827614	1.68983e+06	1.45151e+06	1.6914e+06	2.46799e+06	911976	2.00527e+06	933460	1.06302e+06	968345	793746	1.56979e+06	1.03073e+06	1.10872e+06	287694	1.87622e+06	1.01902e+06	1.21404e+06	1.58929e+06	2.0263e+06	741789	681361	75983.8	716378	1.23639e+06	409903	729583	619199	408691	973983	2.35131e+06	1.65663e+06	1.09723e+06	1.81606e+06	2.19317e+06	1.61341e+06	1.58896e+06
	C5 H N6 O3 P S	255.957	27.657	4227.49	6099.81	5266.26	7150.43	7089.01	5582.98	12882.1	13453.6	13584.6	13181.3	15841.1	4641.3	6202.05	22250.3	14268.9	6019.51	20391.3	9307.07	8455.25	6084.08	8437.15	12688.9	7909.88	5549.09	8240.2	6275.43	15404.9	9240.84	11242.7	6584.52	7999.72	11127.8	3635.03	5753.75	5500.89	6336.33	7005.6	5516.88	6142.13	7938.74	18948.7	5778.26	10951.7	9061.42	5885.56	14308.2
1-Amino-1-carboxycyclopropane	C4 H7 N O2	101.048	19.146	4.14465e+06	7.86969e+06	5.78829e+06	5.53537e+06	5.43562e+06	6.11248e+06	5.97486e+06	5.19021e+06	5.97642e+06	5.52848e+06	7.13285e+06	6.4297e+06	8.1528e+06	8.64447e+06	6.17885e+06	9.61088e+06	5.82624e+06	6.82308e+06	6.0921e+06	7.66085e+06	7.46759e+06	5.53855e+06	6.02093e+06	7.40495e+06	9.17556e+06	7.16703e+06	8.27219e+06	7.8274e+06	7.56369e+06	8.28467e+06	7.96771e+06	1.48495e+07	7.62853e+06	7.00799e+06	7.9891e+06	7.40165e+06	8.25434e+06	6.66669e+06	6.32651e+06	5.14957e+06	6.50369e+06	6.27516e+06	6.65908e+06	7.12559e+06	6.6883e+06	6.26052e+06
	C41 H79 N9 O3 P2	807.576	1.175	7.24612e+06	7.57834e+06	1.09495e+07	6.86907e+06	7.09102e+06	9.45177e+06	5.92096e+06	8.20272e+06	8.5283e+06	8.51455e+06	1.00433e+07	9.93802e+06	6.04183e+06	5.60736e+06	8.80356e+06	8.89944e+06	7.82594e+06	9.35943e+06	9.81352e+06	1.04766e+07	1.08491e+07	9.72598e+06	1.10668e+07	4.85967e+06	6.14432e+06	7.58741e+06	8.91236e+06	9.23416e+06	8.25006e+06	8.04679e+06	9.72677e+06	7.22239e+06	9.8768e+06	9.27783e+06	9.59414e+06	8.86823e+06	9.50876e+06	7.8537e+06	1.13268e+07	9.33762e+06	8.25506e+06	9.36484e+06	7.62071e+06	7.79092e+06	6.13465e+06	7.73067e+06
	C11 H5 N2 O8 P S	355.95	11.186	6.89598e+06	9.42336e+06	8.20367e+06	7.82256e+06	7.95298e+06	8.4557e+06	8.60336e+06	8.45948e+06	8.70471e+06	8.38047e+06	1.01435e+07	8.59701e+06	1.00382e+07	1.2226e+07	9.31686e+06	1.02765e+07	8.49055e+06	1.06647e+07	8.79859e+06	1.02371e+07	9.90511e+06	8.20934e+06	8.15912e+06	1.03811e+07	1.28163e+07	9.57689e+06	1.13189e+07	9.45194e+06	9.8171e+06	9.492e+06	9.48276e+06	1.41486e+07	9.18276e+06	9.27651e+06	9.34619e+06	9.16824e+06	9.68447e+06	9.51066e+06	8.61799e+06	8.98544e+06	8.18217e+06	8.88374e+06	8.8088e+06	1.0429e+07	8.29795e+06	7.63737e+06
		126.012	7.772	6.53668e+06	9.7929e+06	7.4451e+06	7.60464e+06	7.92074e+06	7.45807e+06	7.54413e+06	6.79621e+06	7.55812e+06	6.82587e+06	8.19224e+06	7.34364e+06	8.17369e+06	1.0702e+07	6.37238e+06	6.70114e+06	8.07051e+06	5.92828e+06	7.36452e+06	8.72568e+06	7.19124e+06	6.0932e+06	6.46257e+06	8.30888e+06	1.12849e+07	8.24083e+06	6.69618e+06	7.39124e+06	8.67654e+06	8.51496e+06	6.8349e+06	1.18698e+07	7.64476e+06	6.77016e+06	7.63785e+06	7.48621e+06	8.46631e+06	6.63024e+06	8.50089e+06	7.30675e+06	7.82233e+06	7.21603e+06	8.42443e+06	9.41356e+06	8.00067e+06	7.08491e+06
		117.913	0.921	1.55591e+06	4.00511e+06	3.1954e+06	3.29529e+06	526889	2.85244e+06	2.30383e+06	3.41963e+06	3.36115e+06	2.43969e+06	2.03603e+06	3.43388e+06	5.22807e+06	1.74745e+07	3.2331e+06	3.03212e+06	2.63093e+06	2.27876e+06	1.14021e+06	1.63917e+06	3.18687e+06	2.32458e+06	3.42006e+06	7.89752e+06	1.03091e+07	5.18767e+06	1.49803e+07	7.60149e+06	5.13228e+06	2.84618e+06	4.51411e+06	5.02474e+06	2.55506e+06	2.33702e+06	4.73386e+06	3.37441e+06	2.65211e+06	3.2507e+06	4.98504e+06	2.3991e+06	4.37782e+06	3.38951e+06	2.64314e+06	2.05663e+06	2.44542e+06	2.06647e+06
Threonine	C4 H9 N O3	119.058	15.436	6.8051e+06	4.43793e+06	6.54105e+06	3.91722e+06	3.87931e+06	5.52963e+06	5.58117e+06	3.7948e+06	7.05215e+06	3.70459e+06	6.57781e+06	3.43529e+06	6.2698e+06	7.92629e+06	4.66015e+06	8.37809e+06	7.74458e+06	6.91497e+06	1.3439e+07	5.8193e+06	5.40086e+06	4.65902e+06	6.98199e+06	4.07487e+06	6.57561e+06	7.92779e+06	4.96513e+06	2.73867e+06	7.42362e+06	5.66451e+06	4.90211e+06	5.90543e+06	4.126e+06	5.7555e+06	5.24272e+06	4.00664e+06	4.62571e+06	4.63409e+06	5.84692e+06	6.59968e+06	4.00198e+06	5.74276e+06	3.5006e+06	3.29091e+06	3.0471e+06	3.70793e+06
Ganciclovir	C9 H13 N5 O4	255.095	16.595	640244	1.14967e+06	797686	818481	834894	951671	864456	803480	852078	859861	1.2103e+06	885050	997355	1.29864e+06	891151	1.39691e+06	1.01758e+06	1.0099e+06	997604	1.18341e+06	957975	703308	918887	1.37568e+06	1.47311e+06	1.09313e+06	1.38639e+06	1.01123e+06	1.7762e+06	1.67294e+06	978708	2.01456e+06	1.1069e+06	989240	960641	1.1921e+06	1.14641e+06	1.1574e+06	880512	872781	786771	888218	816509	1.1288e+06	782628	976512
1,3,7-Trimethyluric acid	C8 H10 N4 O3	210.073	5.972	1.5144e+06	883664	901423	730752	698560	694068	802637	1.39336e+06	1.00439e+06	971294	745635	618985	803347	755983	918766	975461	724605	546801	648202	970601	886222	949135	961925	858584	1.16425e+06	809185	892451	544772	877647	1.53459e+06	961416	2.38852e+06	2.13822e+06	1.04243e+06	2.15698e+06	1.70845e+06	1.01635e+06	1.89824e+06	1.01033e+06	990510	565205	542111	499297	720815	492035	875428
	C9 H11 O15 P S2	453.927	11.216	5.54982e+06	8.30811e+06	6.89912e+06	6.50905e+06	7.59767e+06	7.07409e+06	7.84799e+06	7.19035e+06	7.99303e+06	7.2009e+06	8.77845e+06	8.40642e+06	9.64161e+06	1.06899e+07	7.3407e+06	9.90281e+06	8.0555e+06	8.6401e+06	8.21872e+06	9.40099e+06	9.42277e+06	7.68077e+06	6.95458e+06	9.68697e+06	1.22051e+07	8.56954e+06	9.87202e+06	8.66306e+06	9.52046e+06	8.83092e+06	8.50961e+06	1.31e+07	8.23105e+06	7.78108e+06	8.63104e+06	8.90398e+06	8.33699e+06	8.41893e+06	7.34598e+06	7.1565e+06	6.72629e+06	7.10221e+06	7.73658e+06	8.93936e+06	7.31197e+06	6.59044e+06
	C5 H12 O2 P2 S4	293.922	11.216	527166	547744	576589	414805	526799	494266	509560	422414	546025	418553	569809	514507	589270	657942	399715	508345	427991	579747	467646	699455	610307	445707	467722	530036	608569	504759	473548	530447	526118	348430	453971	636894	359084	534347	477535	463210	570666	387935	479533	502807	399490	464971	636411	434888	491753	433087
[Similar to: N-Palmitoyl taurine; ΔMass: -11.7992 Da]	C8 H18 N5 O6 P S2	375.043	7.765	4.98789e+06	7.56668e+06	5.02642e+06	6.85409e+06	6.19584e+06	5.33312e+06	5.61976e+06	5.45292e+06	6.24514e+06	4.8086e+06	6.18905e+06	6.31327e+06	5.50568e+06	7.25524e+06	4.31894e+06	5.40183e+06	5.89215e+06	4.39009e+06	6.54037e+06	6.7095e+06	5.92218e+06	4.25934e+06	4.76828e+06	5.01618e+06	9.02966e+06	6.05135e+06	4.85792e+06	6.26709e+06	5.56382e+06	6.63935e+06	5.11242e+06	8.96456e+06	5.87176e+06	4.76816e+06	7.18572e+06	6.19033e+06	5.91804e+06	5.70069e+06	5.82397e+06	5.96552e+06	5.57413e+06	5.49071e+06	6.15956e+06	7.02581e+06	6.348e+06	5.09399e+06
[Similar to: Oleic acid; ΔMass: -537.3428 Da]	C47 H77 N7 O5	819.599	1.149	5.81119e+06	4.17171e+06	5.89849e+06	3.75351e+06	5.20842e+06	4.81272e+06	4.95751e+06	4.48651e+06	4.3765e+06	4.91026e+06	2.97555e+06	3.94483e+06	1.60347e+06	512721	2.9751e+06	2.80181e+06	3.9536e+06	3.2632e+06	4.10069e+06	3.88323e+06	4.14495e+06	4.38686e+06	4.95829e+06	1.52003e+06	669195	3.31921e+06	2.70806e+06	4.07541e+06	2.89913e+06	4.29844e+06	5.0756e+06	2.50101e+06	3.96782e+06	4.90586e+06	4.67175e+06	2.20835e+06	4.19357e+06	5.21085e+06	5.34273e+06	3.54791e+06	3.42281e+06	3.75973e+06	2.61666e+06	2.63893e+06	3.60457e+06	3.64568e+06
Cytosine	C4 H5 N3 O	111.043	4.218	5.15185e+06	6.33896e+06	5.76753e+06	4.99055e+06	6.24329e+06	6.08759e+06	6.24743e+06	7.99111e+06	5.04875e+06	6.55843e+06	6.58435e+06	7.17603e+06	6.3408e+06	7.37336e+06	4.20089e+06	4.41891e+06	5.41313e+06	6.12331e+06	6.14387e+06	4.35048e+06	4.28908e+06	4.66433e+06	4.19299e+06	6.62924e+06	6.89425e+06	6.14089e+06	5.43922e+06	4.96083e+06	5.67681e+06	6.52242e+06	4.88541e+06	8.04439e+06	5.35772e+06	4.98391e+06	6.18639e+06	5.89823e+06	5.55591e+06	4.49967e+06	6.12166e+06	6.07688e+06	5.29846e+06	5.95287e+06	7.27143e+06	4.96529e+06	5.01117e+06	4.33294e+06
	C4 H9 N2 O3 P3	225.98	14.151	6.7922e+06	7.80363e+06	4.13705e+06	7.60391e+06	8.39749e+06	6.89608e+06	7.86644e+06	6.41974e+06	7.27614e+06	6.88417e+06	1.00099e+07	7.91301e+06	9.01294e+06	1.13173e+07	7.03393e+06	8.80552e+06	7.75813e+06	6.77051e+06	6.45495e+06	7.496e+06	7.28883e+06	5.96037e+06	7.41314e+06	9.74709e+06	1.09705e+07	9.75007e+06	1.05945e+07	7.58218e+06	8.51249e+06	3.68477e+06	7.06678e+06	7.57362e+06	6.55703e+06	7.64439e+06	7.32576e+06	5.20367e+06	7.55747e+06	5.87989e+06	6.91616e+06	5.99515e+06	5.94493e+06	5.47478e+06	7.43246e+06	8.72668e+06	5.32492e+06	6.5674e+06
[Similar to: 4-Guanidinobutyric acid; ΔMass: -39.9800 Da]	C4 H7 N7 O2	185.065	17.187	1.10282e+06	1.36797e+06	1.38241e+06	1.14863e+06	1.25136e+06	1.2586e+06	1.09252e+06	962305	1.4209e+06	1.09994e+06	1.49237e+06	983020	1.4431e+06	1.41949e+06	1.36536e+06	1.5151e+06	1.29134e+06	1.33013e+06	1.26033e+06	1.29281e+06	1.4311e+06	1.05289e+06	1.19805e+06	1.65288e+06	1.79159e+06	1.4045e+06	1.39479e+06	1.31846e+06	1.39562e+06	1.10638e+06	1.14273e+06	1.56047e+06	1.29334e+06	1.3462e+06	1.11554e+06	1.01596e+06	1.31637e+06	1.23263e+06	1.07621e+06	1.14162e+06	1.13786e+06	1.40474e+06	1.27385e+06	1.46117e+06	1.33919e+06	1.22785e+06
N-Acetylalanine	C5 H9 N O3	131.057	19.114	247769	125257	3.27868e+06	156582	115018	3.4128e+06	3.44122e+06	136870	504594	461441	3.93967e+06	249687	4.04222e+06	624421	3.24017e+06	4.29886e+06	3.62888e+06	3.84969e+06	3.60634e+06	4.02679e+06	4.16659e+06	3.53043e+06	3.55456e+06	410072	5.02978e+06	4.52319e+06	4.41393e+06	431642	3.59903e+06	219000	3.79861e+06	336439	270727	93086.3	4.00764e+06	3.47777e+06	4.07318e+06	182568	3.98499e+06	3.17032e+06	3.61566e+06	3.43468e+06	4.77256e+06	4.15314e+06	3.87454e+06	3.66207e+06
	C21 H44 N3 O4 P	433.305	0.933	1.02673e+07	2.94818e+06	9.58989e+06	5.635e+06	3.68144e+06	4.47257e+06	4.73776e+06	4.60557e+06	3.87452e+06	6.01275e+06	5.47654e+06	4.00979e+06	2.6407e+06	1.36527e+06	7.19048e+06	7.18774e+06	1.71404e+07	6.43827e+06	1.89803e+07	4.97421e+06	5.33746e+06	7.28938e+06	7.59541e+06	3.24932e+06	3.10205e+06	2.93865e+06	5.06531e+06	4.91943e+06	5.84013e+06	4.86163e+06	2.45277e+06	5.01144e+06	3.88832e+06	6.16242e+06	5.03291e+06	3.63231e+06	3.5492e+06	3.254e+06	4.81082e+06	2.99664e+06	3.94806e+06	3.94212e+06	1.89622e+06	1.99989e+06	2.92026e+06	1.81383e+06
Pipecolic acid	C6 H11 N O2	129.079	22.294	2.65949e+06	3.84444e+06	2.7762e+06	2.22541e+06	2.22655e+06	3.57726e+06	2.79963e+06	2.76814e+06	3.47599e+06	3.86608e+06	4.2938e+06	3.64239e+06	4.2069e+06	5.03424e+06	2.97757e+06	6.01737e+06	3.98784e+06	4.03817e+06	3.82194e+06	4.33843e+06	4.93739e+06	3.92414e+06	3.29134e+06	2.27321e+06	3.83433e+06	4.64519e+06	5.0966e+06	4.31285e+06	4.51872e+06	3.97047e+06	3.53385e+06	4.75496e+06	3.81653e+06	2.92107e+06	4.2571e+06	4.58403e+06	3.04734e+06	4.00514e+06	3.56674e+06	4.10376e+06	3.95581e+06	4.25715e+06	3.48945e+06	5.78173e+06	3.39308e+06	4.31725e+06
		195.953	21.132	1.09549e+06	4.17228e+06	2.77536e+06	4.04958e+06	3.40025e+06	3.34039e+06	3.04292e+06	2.31122e+06	3.90967e+06	2.649e+06	4.07701e+06	3.56675e+06	3.99855e+06	6.24308e+06	4.97121e+06	4.99178e+06	4.12591e+06	4.5898e+06	5.24274e+06	5.19829e+06	4.29573e+06	3.68198e+06	3.50799e+06	6.12161e+06	7.35441e+06	4.02197e+06	5.95141e+06	5.87854e+06	9.28269e+06	6.83649e+06	4.38043e+06	7.1245e+06	3.94187e+06	4.06842e+06	2.89771e+06	3.84104e+06	4.41609e+06	3.16933e+06	3.71512e+06	3.952e+06	3.5051e+06	2.36769e+06	4.01118e+06	6.06111e+06	3.8587e+06	3.04569e+06
	C9 H Cl N O7 P S	332.89	11.197	4.52256e+06	6.21746e+06	5.84586e+06	5.41215e+06	5.5835e+06	6.03966e+06	5.68848e+06	5.51483e+06	6.52204e+06	4.09554e+06	6.98526e+06	5.30937e+06	7.67526e+06	8.70547e+06	6.44339e+06	4.62322e+06	5.90882e+06	6.1772e+06	5.73533e+06	7.77232e+06	6.89955e+06	5.44301e+06	5.49872e+06	6.91957e+06	7.89025e+06	6.66618e+06	7.43567e+06	6.52182e+06	7.89361e+06	6.76222e+06	6.60632e+06	1.09789e+07	4.80805e+06	6.28719e+06	6.37103e+06	6.61073e+06	7.11709e+06	6.47798e+06	5.49716e+06	6.25733e+06	6.48231e+06	5.59291e+06	6.38008e+06	6.49776e+06	6.29489e+06	5.47097e+06
Palmitoylcarnitine	C23 H45 N O4	399.335	1.537	867031	2.03566e+06	1.4454e+06	1.13307e+06	1.96716e+06	1.32592e+06	1.78103e+06	1.48877e+06	2.13133e+06	1.55507e+06	1.75332e+06	1.98414e+06	1.62855e+06	2.14525e+06	1.55846e+06	2.35552e+06	1.53393e+06	1.78509e+06	1.15096e+06	2.17006e+06	2.51751e+06	2.06219e+06	1.29205e+06	1.94045e+06	1.7926e+06	1.60233e+06	1.68608e+06	1.49122e+06	65466.7	40483.3	1.78746e+06	78712.1	71182.1	2.69874e+06	1.436e+06	59057.4	2.0157e+06	1.46824e+06	1.74587e+06	1.78163e+06	2.79067e+06	1.7169e+06	2.43775e+06	2.62701e+06	2.83178e+06	2.45524e+06
heptanethiol	C7 H16 S	132.097	6.066	3.86656e+06	3.59584e+06	3.23646e+06	3.45358e+06	4.05283e+06	3.29429e+06	3.02135e+06	3.11901e+06	3.05304e+06	3.14326e+06	3.2979e+06	3.04833e+06	3.31101e+06	4.10151e+06	3.32764e+06	4.45161e+06	3.27978e+06	3.93953e+06	4.15726e+06	3.68414e+06	3.09909e+06	2.90746e+06	2.72672e+06	2.92445e+06	4.88252e+06	3.42368e+06	3.67577e+06	3.3303e+06	3.77473e+06	4.10379e+06	3.18942e+06	5.54495e+06	3.62831e+06	3.57188e+06	3.45299e+06	3.90339e+06	4.0126e+06	4.07727e+06	3.87528e+06	4.26576e+06	3.72417e+06	3.40114e+06	3.69871e+06	3.5903e+06	3.3384e+06	2.82958e+06
	C38 H67 N O3	585.51	0.926	655394	231051	325307	387626	237825	293743	309201	240659	175792	295349	96357.5	137665	20383.2	2201.73	363492	85812.7	337079	137617	387464	104969	121392	366003	421050	33494.8	1897.9	156042	178795	235133	131154	348857	311952	106894	226622	275090	193673	215389	281241	360321	290833	141449	147995	180835	61061.8	67592.2	80490.8	39279.6
		79.9913	10.412	7.09222e+06	5.90399e+06	6.55735e+06	852772	6.73047e+06	6.49628e+06	4.7927e+06	4.06915e+06	764043	4.20867e+06	7.35311e+06	6.48532e+06	6.63065e+06	1.51971e+07	6.13815e+06	6.76979e+06	5.30102e+06	5.98175e+06	4.71306e+06	8.4726e+06	6.53423e+06	6.63727e+06	5.77874e+06	9.15828e+06	9.71244e+06	7.974e+06	7.89045e+06	8.00444e+06	9.16216e+06	224910	7.0899e+06	4.95691e+06	362054	5.75132e+06	592785	1.3314e+06	1.25729e+06	1.31875e+06	6.32684e+06	6.76817e+06	6.93084e+06	4.17233e+06	6.82139e+06	1.30369e+06	6.15968e+06	7.59522e+06
[Similar to: Choline; ΔMass: -139.0760 Da]	C11 H22 N4 O2	242.176	7.151	6.69044e+06	7.95949e+06	8.17353e+06	8.12984e+06	4.58892e+06	7.48225e+06	7.94871e+06	6.62097e+06	5.94847e+06	8.4557e+06	8.86609e+06	4.45271e+06	8.58076e+06	8.96565e+06	8.29013e+06	8.40089e+06	4.6402e+06	7.98871e+06	5.74738e+06	9.78381e+06	8.24207e+06	6.84181e+06	4.83686e+06	1.2306e+07	1.34143e+07	9.1511e+06	7.06911e+06	7.75298e+06	8.56757e+06	2.83908e+06	7.56031e+06	7.01164e+06	5.06415e+06	7.53832e+06	6.8065e+06	3.76806e+06	4.79277e+06	9.9285e+06	6.66411e+06	8.72669e+06	6.06481e+06	7.33265e+06	7.60616e+06	6.09364e+06	7.53555e+06	8.9676e+06
	C40 H75 N9 O3 P2	791.546	1.152	8.21976e+06	4.83725e+06	6.38297e+06	5.58615e+06	4.90114e+06	5.66932e+06	5.39701e+06	4.40371e+06	5.07692e+06	5.24401e+06	4.72177e+06	4.54492e+06	2.5706e+06	1.41793e+06	6.2762e+06	5.27144e+06	5.89939e+06	5.12503e+06	5.72572e+06	4.72086e+06	5.88791e+06	6.13859e+06	6.6496e+06	2.69405e+06	1.53674e+06	5.5274e+06	4.79509e+06	5.69099e+06	5.40816e+06	4.19225e+06	5.70787e+06	3.52223e+06	4.89717e+06	5.6186e+06	5.14756e+06	4.45768e+06	4.2936e+06	5.72584e+06	5.3432e+06	3.98818e+06	3.99622e+06	5.20179e+06	3.28809e+06	2.93472e+06	4.07501e+06	4.15384e+06
	C4 H6 N7 P	183.044	10.401	4.55445e+06	4.02427e+06	4.43422e+06	5.83555e+06	4.6899e+06	4.07957e+06	3.81691e+06	3.10704e+06	3.48452e+06	3.07321e+06	5.24783e+06	4.77742e+06	4.57833e+06	8.58113e+06	4.48198e+06	4.70488e+06	3.38706e+06	3.95837e+06	3.64231e+06	5.16536e+06	5.04662e+06	4.62374e+06	4.1272e+06	6.64657e+06	6.6347e+06	4.99088e+06	5.06345e+06	5.8171e+06	6.29762e+06	5.17514e+06	4.59229e+06	4.26248e+06	3.50902e+06	3.80994e+06	4.32902e+06	4.89697e+06	4.82303e+06	4.49582e+06	4.29642e+06	4.37733e+06	4.08624e+06	2.93894e+06	4.34347e+06	5.57525e+06	3.76563e+06	4.3245e+06
Ethyl 3-methylthiopropionate	C6 H12 O2 S	148.056	19.152	3.83242e+06	7.291e+06	5.10346e+06	4.77485e+06	4.98678e+06	5.42895e+06	5.23067e+06	4.62756e+06	5.21946e+06	4.83355e+06	6.19719e+06	5.48646e+06	7.07315e+06	7.42093e+06	5.59457e+06	8.50729e+06	5.21152e+06	6.1753e+06	5.5639e+06	6.34658e+06	6.2769e+06	4.85928e+06	5.00013e+06	6.30861e+06	7.68876e+06	6.26854e+06	7.43304e+06	6.96672e+06	6.51179e+06	7.55475e+06	7.32047e+06	1.29529e+07	6.6423e+06	6.40105e+06	7.01294e+06	7.09927e+06	7.25452e+06	5.88973e+06	5.99918e+06	4.67063e+06	5.90354e+06	5.44288e+06	6.16712e+06	6.62119e+06	5.78629e+06	5.51144e+06
	C6 H N5 O3	191.007	15.697	105394	162218	144751	126570	135360	136178	141522	107093	121464	124502	153394	143017	176803	183921	144227	188018	142543	178622	159377	168006	191947	133317	127704	159111	234014	146438	184138	164295	187894	158427	134784	198349	140453	143558	148044	131346	144391	130241	129094	106105	102526	135560	145619	159832	99181.9	139297
	C4 H2 N6 O6 P2	291.952	14.154	6.49601e+06	6.98276e+06	3.9725e+06	7.2599e+06	8.06934e+06	6.21962e+06	6.52803e+06	6.22515e+06	6.50064e+06	5.95953e+06	4.25331e+06	7.89305e+06	8.13719e+06	4.22862e+06	5.5234e+06	7.46367e+06	7.27804e+06	6.54539e+06	1.79965e+06	5.94309e+06	7.10119e+06	5.6526e+06	6.45328e+06	7.97054e+06	1.09536e+07	9.09454e+06	8.4858e+06	7.50194e+06	7.09921e+06	5.31965e+06	6.53099e+06	4.48313e+06	6.98769e+06	4.7007e+06	6.46122e+06	4.29526e+06	7.02513e+06	5.44133e+06	5.73481e+06	5.0921e+06	5.3583e+06	5.99715e+06	6.61491e+06	7.02427e+06	4.86703e+06	5.90469e+06
Hypotaurine	C2 H7 N O2 S	109.02	13.648	1.34275e+06	2.05894e+06	1.62785e+06	1.88293e+06	1.56279e+06	1.82418e+06	1.51602e+06	1.53623e+06	1.81565e+06	1.6466e+06	2.31476e+06	1.63601e+06	2.58444e+06	2.34531e+06	2.12762e+06	3.1313e+06	1.90068e+06	2.5426e+06	2.48082e+06	2.61217e+06	2.77228e+06	1.76834e+06	1.88783e+06	2.13134e+06	3.52743e+06	2.2396e+06	2.25971e+06	2.05987e+06	2.57782e+06	2.70753e+06	2.49988e+06	2.03122e+06	1.69106e+06	2.11258e+06	1.94134e+06	1.87037e+06	2.70901e+06	2.98731e+06	1.45637e+06	1.15468e+06	1.83238e+06	1.57916e+06	1.67441e+06	2.2445e+06	1.93201e+06	1.50666e+06
L-Histidine	C6 H9 N3 O2	155.069	20.907	3.00141e+06	5.21361e+06	2.71582e+06	1.9735e+06	2.61191e+06	2.28279e+06	2.7021e+06	3.87146e+06	5.12212e+06	5.92965e+06	2.67145e+06	3.65629e+06	1.96383e+06	882663	2.67024e+06	3.69828e+06	2.51419e+06	1.82446e+06	2.42617e+06	2.89923e+06	2.36073e+06	2.45702e+06	2.22359e+06	2.34123e+06	4.15583e+06	3.72393e+06	4.34748e+06	731026	511789	1.85516e+06	2.8905e+06	8.37107e+06	2.55861e+06	3.04908e+06	3.64313e+06	4.25512e+06	2.7849e+06	4.09902e+06	4.66377e+06	2.97574e+06	4.91442e+06	3.90067e+06	2.7661e+06	3.56274e+06	2.37992e+06	2.40762e+06
(S)-1-Methoxy-3-heptanethiol	C8 H18 O S	162.108	16.104	5.36573e+06	6.01838e+06	5.41983e+06	4.74198e+06	6.20203e+06	5.27097e+06	6.3078e+06	5.22866e+06	6.9343e+06	5.41425e+06	7.31074e+06	5.67936e+06	5.63708e+06	7.24125e+06	6.47874e+06	6.69917e+06	5.73134e+06	6.90781e+06	6.31813e+06	7.65719e+06	6.88391e+06	6.66554e+06	6.55953e+06	7.13113e+06	8.32025e+06	6.57723e+06	6.69373e+06	6.20387e+06	7.2037e+06	6.47778e+06	6.37772e+06	8.13195e+06	6.39358e+06	6.28741e+06	6.7623e+06	6.15861e+06	8.48556e+06	5.58511e+06	5.61147e+06	5.7877e+06	6.37981e+06	4.95141e+06	7.14554e+06	8.56174e+06	6.34938e+06	7.16788e+06
[Similar to: Dulcitol; ΔMass: -63.9710 Da]	C8 H11 Cl N4 O3	246.05	6.006	1.31667e+06	769550	790939	698987	622399	605170	689950	1.20828e+06	853878	863023	653198	557901	742594	652838	814193	859515	627821	470840	581482	869471	744698	862273	856807	759876	1.07201e+06	717189	786728	476440	778325	1.34485e+06	849234	2.09292e+06	1.87939e+06	906918	1.86616e+06	1.46792e+06	853838	1.69424e+06	854868	866668	489845	468506	432524	635360	416171	787758
[Similar to: Obscurolide A1; ΔMass: 136.0760 Da]	C4 H6 N5 P	155.035	6.247	498536	357412	400849	447335	449690	386110	278021	374102	342606	330270	772468	593783	670416	819265	310127	353400	326357	361135	449772	419677	443004	452789	324185	652792	778874	539261	584980	438750	422372	509038	402080	712279	471208	586928	525161	328944	421207	265076	348402	503977	462188	415091	410889	412595	481656	399795
		120.041	2.374	3.76654e+06	2.33853e+06	1.68924e+06	4.43593e+06	4.14328e+06	4.17622e+06	999340	1.27336e+06	668091	886555	2.13591e+06	4.79641e+06	5.24994e+06	1.76013e+06	2.88012e+06	2.28835e+06	1.64229e+06	3.51402e+06	2.18225e+06	1.82126e+06	2.44025e+06	4.25339e+06	1.30303e+06	4.32134e+06	1.97285e+06	3.50467e+06	3.03848e+06	4.59669e+06	1.52719e+06	1.549e+06	1.54397e+06	3.4837e+06	4.34074e+06	4.34896e+06	1.92653e+06	4.8555e+06	1.81847e+06	3.30148e+06	1.98954e+06	2.22197e+06	4.82781e+06	1.84043e+06	5.4594e+06	4.33739e+06	5.15104e+06	2.86021e+06
L-(+)-Citrulline	C6 H13 N3 O3	175.096	18.908	2.38362e+06	3.4876e+06	2.11646e+06	1.63059e+06	2.42241e+06	1.81338e+06	1.81284e+06	1.81376e+06	1.62042e+06	2.40009e+06	2.92442e+06	2.54633e+06	2.78233e+06	3.50594e+06	2.05486e+06	2.51301e+06	2.05156e+06	2.01962e+06	3.40209e+06	2.08926e+06	2.23679e+06	2.45584e+06	1.5611e+06	2.03934e+06	3.6051e+06	2.37835e+06	3.1412e+06	2.78948e+06	2.74308e+06	2.5134e+06	1.92423e+06	5.97664e+06	1.77277e+06	2.24602e+06	2.23553e+06	2.45547e+06	3.78932e+06	3.1068e+06	2.10491e+06	2.59723e+06	2.99713e+06	3.29075e+06	3.92421e+06	4.6975e+06	3.87459e+06	3.08416e+06
	C11 H25 N O	187.193	2.226	33758.4	41185.9	33225	111738	27006	50206.9	20833.6	191654	17819.1	41899.1	66673.4	99748.3	35746.4	30950.7	40064.5	35838.7	94079.9	46571.7	29056.2	51097.9	84727	57864.5	70488.9	169049	67988.7	75027.8	20062.1	78110.6	68762.9	75288	58021.2	11868.7	773071	39720	53204.5	29202.6	49659.3	64500	29919.9	146986	108077	84917.2	73247.3	52715.7	50420.5	66623.2
	C38 H73 N9 O4 S	751.552	1.151	7.07169e+06	4.75771e+06	5.33403e+06	5.28985e+06	4.71181e+06	6.39495e+06	6.29993e+06	5.05121e+06	5.53665e+06	6.10663e+06	4.95324e+06	4.83965e+06	3.37929e+06	2.16285e+06	6.43925e+06	6.26619e+06	5.87711e+06	5.0858e+06	6.53369e+06	5.93383e+06	6.72385e+06	6.40929e+06	6.82061e+06	3.00618e+06	2.58765e+06	5.99339e+06	5.59764e+06	6.05383e+06	5.72744e+06	5.39796e+06	6.36507e+06	3.25715e+06	6.34128e+06	6.55622e+06	5.93153e+06	5.8612e+06	5.89454e+06	5.57557e+06	7.3735e+06	4.38127e+06	4.26398e+06	6.04927e+06	4.68136e+06	4.51539e+06	5.4717e+06	4.91613e+06
	C4 H5 N3 O4	159.027	9.138	580374	345466	434977	386111	446830	332167	361026	405651	397331	381858	414003	332164	437377	498102	366464	557830	418059	402090	330007	509224	384125	329060	306619	413621	673466	454261	437369	372470	453880	350725	354579	649647	346707	363143	395548	372430	478413	469867	361254	517885	441223	438063	409327	466909	403583	326551
	C17 H30 N2 O4	326.222	0.928	160948	215371	195578	193261	232628	191633	194809	169801	175788	173507	244074	200647	226563	227741	226231	267755	200173	243057	212621	264307	188197	233225	167708	248807	295315	285624	246324	195421	105939	116518	198498	226747	158619	209721	214462	149099	202703	231537	195296	157158	200763	234255	122382	220299	193999	115525
	C13 H9 N O8	307.033	14.161	4.19368e+06	5.13698e+06	5.19426e+06	4.41166e+06	5.14192e+06	4.51278e+06	4.7696e+06	4.20718e+06	4.86227e+06	4.15839e+06	7.95184e+06	5.43174e+06	7.02689e+06	9.33776e+06	5.43686e+06	6.64251e+06	4.96464e+06	5.16606e+06	5.54523e+06	6.3389e+06	5.43632e+06	4.04296e+06	4.86239e+06	6.98614e+06	9.17702e+06	5.65367e+06	7.77464e+06	6.38494e+06	6.73533e+06	5.7033e+06	5.3373e+06	7.41938e+06	5.02839e+06	5.02083e+06	4.92301e+06	5.22882e+06	5.61678e+06	4.33688e+06	4.94168e+06	5.22843e+06	4.84926e+06	4.45702e+06	5.34529e+06	5.60426e+06	4.95934e+06	5.47369e+06
[Similar to: Guanidinoethyl sulfonate; ΔMass: 0.9954 Da]	C4 H10 N2 O3 S	166.041	7.782	5.93196e+06	9.27884e+06	5.83009e+06	7.31935e+06	9.33487e+06	6.99409e+06	7.18798e+06	7.00382e+06	6.42689e+06	6.02518e+06	7.77498e+06	6.78569e+06	7.38168e+06	1.04229e+07	5.69507e+06	6.7915e+06	9.09242e+06	5.96491e+06	8.45899e+06	8.14246e+06	7.52196e+06	4.38253e+06	7.08959e+06	7.65959e+06	1.00567e+07	7.7746e+06	6.21202e+06	8.32899e+06	6.49805e+06	9.08468e+06	7.93432e+06	8.72196e+06	6.10788e+06	6.12716e+06	8.27772e+06	8.62488e+06	7.81993e+06	6.53498e+06	9.79346e+06	8.60272e+06	8.33026e+06	6.1906e+06	9.33393e+06	8.2913e+06	5.79276e+06	6.64669e+06
	C9 H18 N2 O6 S	282.088	17.7	843100	100989	41638.2	495114	1.12117e+06	931003	5.22448e+06	4.34754e+06	6.56424e+06	5.47266e+06	88350.5	658088	1.18953e+06	22246.6	1.49373e+06	164166	95672.4	562935	91513.2	100639	218066	970408	32591.4	1.05372e+06	37366.2	502719	113078	747122	2.32866e+06	18858.1	7767.96	1.52516e+06	1.0228e+06	256514	45322.4	544241	18936.6	18800.9	17228	57532.5	341675	26035.9	776050	740832	643493	251683
[Similar to: Maltopentaose; ΔMass: 626.2295 Da]	C5 H2 N10	202.045	16.638	4.07198e+06	4.10369e+06	5.54272e+06	5.63711e+06	3.70546e+06	5.82214e+06	6.02629e+06	3.37752e+06	5.99726e+06	5.46856e+06	6.34294e+06	5.70108e+06	6.1999e+06	7.65313e+06	4.86905e+06	6.17757e+06	3.51481e+06	6.16014e+06	3.49579e+06	6.91946e+06	5.85039e+06	5.02008e+06	5.7301e+06	6.84895e+06	7.84703e+06	6.55061e+06	7.27807e+06	5.90991e+06	5.79793e+06	3.72913e+06	5.63175e+06	7.43946e+06	5.68593e+06	5.86303e+06	6.15977e+06	3.76905e+06	6.54096e+06	6.19483e+06	3.68845e+06	2.63557e+06	3.56135e+06	5.99435e+06	3.64523e+06	6.05436e+06	5.20233e+06	6.20967e+06
Hexose	C6 H12 O6	180.062	4.663	2.20708e+06	2.51378e+06	1.90913e+06	1.47248e+06	2.04667e+06	1.38116e+06	1.83937e+06	4.55476e+06	2.16413e+06	3.77466e+06	1.2268e+06	1.30349e+06	1.35066e+06	1.46754e+06	1.24005e+06	2.15136e+06	1.49843e+06	2.18697e+06	1.3644e+06	2.05876e+06	2.42942e+06	3.49707e+06	2.12792e+06	1.14305e+06	1.47628e+06	1.26532e+06	1.27397e+06	1.5475e+06	1.08381e+06	2.86506e+06	2.00695e+06	4.01017e+06	4.67549e+06	1.84005e+06	4.7051e+06	5.61828e+06	1.41389e+06	4.80056e+06	3.24151e+06	1.84359e+06	2.19345e+06	1.47902e+06	1.6689e+06	1.25805e+06	1.11563e+06	1.54865e+06
	C2 H5 Cl N2 O2 S	155.977	2.056	1.21076e+06	876168	1.13876e+06	1.14935e+06	1.39489e+06	1.1925e+06	1.2978e+06	1.7278e+06	1.53589e+06	1.13715e+06	2.19748e+06	1.55196e+06	2.634e+06	3.04747e+06	1.26223e+06	1.41141e+06	1.22399e+06	1.41274e+06	1.14438e+06	1.12054e+06	1.17599e+06	1.34279e+06	1.10897e+06	1.33776e+06	1.88363e+06	1.34906e+06	1.49211e+06	1.4493e+06	718920	981610	850114	1.87667e+06	921210	1.06815e+06	1.32243e+06	1.09114e+06	1.4566e+06	1.01199e+06	1.5664e+06	1.49702e+06	1.47631e+06	1.23803e+06	1.60745e+06	1.39792e+06	1.77857e+06	1.23355e+06
	C6 H N2 O3 P	179.971	14.348	341620	321057	364391	415192	315429	413321	363215	412267	488508	353821	563589	309870	377630	436332	339423	216730	463803	390572	265152	513826	336331	244215	418071	431427	557138	413729	355276	346324	119517	200744	447950	253375	267833	273589	346381	141200	168963	358977	279181	175452	620100	210211	144018	202370	189477	197852
[Similar to: Cytidine 5'-monophosphate (hydrate); ΔMass: 95.9615 Da]	C7 H18 N O5 P	227.09	3.124	3.71471e+06	4.16005e+06	4.10042e+06	2.80055e+06	4.25753e+06	4.6078e+06	3.08009e+06	3.94144e+06	5.10351e+06	2.85837e+06	5.89073e+06	3.2755e+06	3.53651e+06	6.37406e+06	3.7909e+06	5.66421e+06	4.20178e+06	3.01773e+06	3.48962e+06	5.51528e+06	3.37148e+06	3.2226e+06	2.61598e+06	3.62351e+06	6.95105e+06	3.31284e+06	3.98744e+06	4.76774e+06	7.17056e+06	4.33813e+06	5.07029e+06	5.25536e+06	4.10654e+06	3.22984e+06	3.37403e+06	4.96832e+06	4.87507e+06	2.89979e+06	4.77124e+06	3.83884e+06	6.21118e+06	4.06392e+06	4.92429e+06	4.11636e+06	3.29123e+06	4.49438e+06
[Similar to: L-Threonic acid; ΔMass: -214.0462 Da]	C14 H14 N4 O7	350.083	3.487	2.45057e+06	3.03305e+06	2.63923e+06	2.16716e+06	2.86046e+06	3.25959e+06	2.15369e+06	504291	2.89947e+06	2.28234e+06	2.94719e+06	3.0422e+06	2.94189e+06	3.56203e+06	1.83623e+06	1.98371e+06	2.13625e+06	2.69605e+06	2.28047e+06	1.86122e+06	3.07542e+06	1.9754e+06	2.33462e+06	3.01361e+06	3.03344e+06	3.30901e+06	529884	2.63297e+06	1.33702e+06	1.69881e+06	2.66428e+06	2.30291e+06	2.11154e+06	3.17213e+06	3.00309e+06	2.70574e+06	3.33542e+06	1.85927e+06	3.03081e+06	2.73933e+06	2.80975e+06	3.29364e+06	3.22118e+06	2.4872e+06	3.13087e+06	3.25578e+06
	C3 H9 N O3 P2	169.005	3.202	837088	1.41831e+06	1.18035e+06	1.24552e+06	1.36678e+06	1.34142e+06	1.2052e+06	1.2455e+06	1.16971e+06	1.12431e+06	1.11222e+06	1.28803e+06	1.30518e+06	1.53788e+06	663363	854856	745813	1.03809e+06	819172	939387	983415	843667	892048	1.33623e+06	1.51756e+06	1.04932e+06	942110	877528	1.01468e+06	902864	1.09636e+06	1.25965e+06	1.11359e+06	1.31012e+06	1.17707e+06	838968	946302	598443	1.2519e+06	947989	1.14865e+06	1.38584e+06	1.46117e+06	1.03736e+06	1.18838e+06	948916
	C11 H34 N8 O17 P2	612.151	21.033	1.30479e+06	3.14961e+06	2.70075e+06	2.28174e+06	2.33447e+06	2.39303e+06	1.93806e+06	1.73012e+06	2.16072e+06	1.64837e+06	2.37424e+06	2.01009e+06	2.30364e+06	3.56589e+06	1.91202e+06	3.25417e+06	2.78488e+06	3.2612e+06	2.88723e+06	3.19137e+06	3.01491e+06	2.95683e+06	2.3556e+06	3.5485e+06	4.82883e+06	2.39946e+06	3.67507e+06	2.90144e+06	4.35606e+06	5.54906e+06	3.53327e+06	7.97548e+06	4.04691e+06	2.97787e+06	3.4221e+06	3.41611e+06	3.26594e+06	3.00279e+06	2.79112e+06	2.59525e+06	2.724e+06	2.38155e+06	2.5671e+06	2.83913e+06	2.53992e+06	3.34731e+06
	C22 H50 N7 O7 P	555.353	2.492	3.93866e+06	4.18288e+06	5.00044e+06	3.81878e+06	3.86103e+06	6.12823e+06	4.70354e+06	3.05688e+06	3.89513e+06	4.07581e+06	5.69611e+06	5.25387e+06	4.85109e+06	3.22425e+06	4.69171e+06	5.4109e+06	5.79182e+06	4.55869e+06	5.08649e+06	4.18416e+06	5.17511e+06	4.68548e+06	4.5393e+06	4.95555e+06	5.66687e+06	4.30323e+06	3.51885e+06	5.97374e+06	1.11195e+06	737835	564828	191407	1.83683e+06	3.21094e+06	3.16487e+06	2.34173e+06	3.90561e+06	3.84157e+06	3.13978e+06	3.38152e+06	3.84657e+06	4.37523e+06	8.83455e+06	4.60232e+06	4.27672e+06	9.97096e+06
[Similar to: Arachidonic acid; ΔMass: -82.0027 Da]	C18 H35 N4 O3 P	386.243	0.963	1.3516e+06	1.64331e+06	1.49715e+06	1.25918e+06	1.71232e+06	1.34949e+06	1.51737e+06	1.47978e+06	1.40222e+06	1.3155e+06	1.44205e+06	1.31136e+06	1.91736e+06	1.7376e+06	1.27204e+06	1.30743e+06	1.1828e+06	1.35299e+06	1.1218e+06	1.3724e+06	1.27685e+06	1.02482e+06	1.25126e+06	1.82857e+06	2.09524e+06	1.71458e+06	1.51422e+06	1.35375e+06	972788	1.11415e+06	1.52097e+06	1.8542e+06	993744	1.43423e+06	1.49645e+06	1.15198e+06	1.60631e+06	1.29322e+06	1.50444e+06	1.63716e+06	1.83739e+06	1.91502e+06	1.6998e+06	1.59908e+06	1.60924e+06	1.37155e+06
	C2 H8 N3 O2 P	137.035	2.3	4.65845e+06	4.51006e+06	4.78179e+06	3.95456e+06	5.28355e+06	4.5746e+06	4.70205e+06	5.0908e+06	4.25958e+06	4.16518e+06	5.72203e+06	5.14728e+06	7.10142e+06	6.18669e+06	4.12736e+06	3.94532e+06	4.27357e+06	4.36373e+06	4.46555e+06	4.41619e+06	3.21869e+06	2.93152e+06	3.19514e+06	6.59329e+06	7.14859e+06	5.13987e+06	5.9256e+06	3.21731e+06	7.10172e+06	6.17823e+06	3.61585e+06	8.33895e+06	3.6963e+06	4.31374e+06	3.61454e+06	3.72495e+06	5.30789e+06	4.1962e+06	2.93393e+06	5.88552e+06	4.40146e+06	6.1714e+06	5.75858e+06	5.60941e+06	4.87511e+06	4.99331e+06
	C21 H37 N	303.292	1.199	509930	2.11794e+06	829247	94635.6	73364.4	301888	3.86085e+06	4.33755e+06	1.46976e+06	759663	372822	2.9915e+06	243173	194378	92589.7	549401	1.16416e+06	2.11082e+06	386168	96583	1.79969e+06	17525.1	97398.1	206490	85985.7	88113	203686	48713.2	48763.9	197691	288078	103272	112103	253828	302725	2.90861e+06	500494	607537	130513	471120	212835	92221	581010	409658	198260	906095
	C36 H73 N9 O5 S	743.546	1.165	3.43269e+06	1.81406e+06	2.52518e+06	2.40845e+06	1.89599e+06	2.32773e+06	2.41474e+06	1.86904e+06	1.69664e+06	2.1871e+06	1.59614e+06	1.62334e+06	769265	309325	2.57506e+06	1.76943e+06	2.32952e+06	2.15321e+06	2.78941e+06	1.72733e+06	2.28826e+06	2.54985e+06	3.05998e+06	877356	357622	1.91764e+06	1.8432e+06	2.36107e+06	2.76856e+06	2.21458e+06	2.64277e+06	904587	1.18306e+06	2.38654e+06	1.98928e+06	1.64768e+06	1.6846e+06	2.61369e+06	2.27142e+06	1.37203e+06	1.44325e+06	1.87256e+06	1.02351e+06	993310	1.4132e+06	1.59668e+06
	C4 H5 N3 O6	191.017	19.155	916783	1.07462e+06	967609	773106	1.01763e+06	984542	971357	778431	898276	884268	1.10933e+06	1.0125e+06	1.22869e+06	943470	892484	684844	813078	696869	806038	903017	1.02645e+06	861586	795778	966644	1.28383e+06	1.10729e+06	995525	984383	627867	599321	782236	704961	803165	854494	910609	173922	1.08586e+06	828763	944572	714203	961304	1.01583e+06	860073	866442	931919	906401
	C6 H12 N O6 P	225.042	17.732	141972	211657	208846	195795	213333	178761	189919	189620	205048	188169	221625	199427	224588	244557	213113	265569	198685	201969	216074	146805	172307	179909	189544	201656	312241	233006	210241	182322	191096	122488	187513	191971	176322	236653	197408	195890	213239	145686	209256	183817	156614	209491	191375	183590	232270	153452
9E,11E,13E,15E-octadecatetraenoic acid	C18 H28 O2	276.209	0.897	8066.74	3438.98	6369.33	5968.18	3986.18	4361.27	4881.73	3450.6	4465.74	4738.39	4835.1	5285.9	2714.96	6325.83	4391.62	4263.8	5105.01	4861.66	6079.17	3448.75	5079.12	5817.32	5544.24	6528.71	6259.05	5398.92	4450.55	6451.13	5957.37	5200.14	6040.48	5945.93	12714.6	5555.12	4584.09	5376.79	5973.59	7554.38	5249.3	4253.88	5186.92	7201.92	3968.79	12204.9	5687.62	401787
N~6~-Methyl-L-lysine	C7 H16 N2 O2	160.121	22.4	3.90916e+06	5.83389e+06	5.42353e+06	5.54871e+06	4.96336e+06	5.2103e+06	5.37614e+06	4.67557e+06	5.46598e+06	4.87183e+06	6.70925e+06	5.42902e+06	5.25921e+06	7.62846e+06	5.87976e+06	5.82413e+06	5.07306e+06	5.79306e+06	4.58007e+06	6.28392e+06	6.20866e+06	5.40182e+06	5.85764e+06	6.75291e+06	8.35159e+06	5.66185e+06	6.14287e+06	6.01871e+06	7.46693e+06	6.30545e+06	5.66984e+06	7.6542e+06	5.17059e+06	5.33984e+06	5.63436e+06	5.9178e+06	6.32955e+06	6.08819e+06	5.55146e+06	3.74168e+06	4.13297e+06	5.75637e+06	4.52731e+06	6.18527e+06	4.70077e+06	5.26885e+06
		102.03	2.374	3.72264e+06	4.34873e+06	3.04539e+06	4.38726e+06	4.37885e+06	4.39635e+06	2.58727e+06	3.23871e+06	2.28682e+06	2.48951e+06	3.61575e+06	5.57687e+06	5.78916e+06	3.49793e+06	3.55285e+06	3.64634e+06	3.31702e+06	4.32629e+06	4.08514e+06	3.87621e+06	3.8538e+06	3.97552e+06	3.15871e+06	4.84628e+06	4.42783e+06	4.74372e+06	5.45342e+06	5.65727e+06	3.71011e+06	4.11072e+06	3.89671e+06	4.71449e+06	5.2423e+06	5.17447e+06	4.21696e+06	5.10894e+06	4.29316e+06	4.62912e+06	4.24861e+06	3.75925e+06	5.40846e+06	3.52621e+06	6.19311e+06	5.84361e+06	5.93376e+06	3.64966e+06
		128.057	17.716	5.7594e+06	4.70068e+06	6.61239e+06	5.44046e+06	6.6872e+06	5.44065e+06	6.5317e+06	5.59343e+06	6.5061e+06	5.38851e+06	7.30614e+06	6.19008e+06	7.23547e+06	8.21612e+06	6.13934e+06	9.0587e+06	6.21402e+06	6.6624e+06	6.19101e+06	7.01948e+06	6.48832e+06	5.9772e+06	5.6672e+06	7.24501e+06	8.73364e+06	7.17792e+06	7.43058e+06	5.78741e+06	6.98865e+06	7.21322e+06	6.16487e+06	1.07627e+07	6.09994e+06	7.23957e+06	6.78566e+06	4.50398e+06	7.76265e+06	7.26021e+06	6.21519e+06	5.91262e+06	5.17459e+06	5.73621e+06	6.02084e+06	7.46511e+06	6.2653e+06	6.69377e+06
	C49 H82 Cl3 N	789.551	1.143	4.06975e+06	2.14163e+06	2.37035e+06	2.09249e+06	1.92048e+06	2.19403e+06	2.225e+06	2.17587e+06	1.92477e+06	2.0946e+06	1.65094e+06	1.48375e+06	732219	204967	2.04621e+06	1.94652e+06	2.14113e+06	2.10493e+06	2.5127e+06	1.86214e+06	2.23412e+06	2.29118e+06	2.40435e+06	1.15796e+06	300254	2.61322e+06	2.15552e+06	2.54388e+06	3.20568e+06	2.45273e+06	2.45667e+06	1.45267e+06	1.31384e+06	2.32517e+06	2.13258e+06	1.95804e+06	2.22818e+06	3.04758e+06	1.94189e+06	1.51901e+06	1.70508e+06	2.22445e+06	1.39501e+06	1.41909e+06	1.95835e+06	1.76071e+06
[Similar to: D-Sphingosine; ΔMass: -232.0259 Da]	C19 H48 Cl N9 O2 P2	531.308	2.249	1.01105e+06	2.02005e+06	1.46831e+06	1.03565e+06	1.73057e+06	1.81492e+06	1.38576e+06	1.37461e+06	1.65613e+06	1.64652e+06	1.73517e+06	1.35588e+06	1.84863e+06	1.53776e+06	1.37934e+06	1.47159e+06	1.33073e+06	1.056e+06	1.38425e+06	1.15809e+06	1.17782e+06	946775	818199	2.27574e+06	2.43269e+06	1.28491e+06	1.43812e+06	1.01689e+06	320630	776331	2.41994e+06	809155	2.7869e+06	2.02026e+06	1.48866e+06	3.57324e+06	2.71261e+06	1.62548e+06	1.66141e+06	1.65869e+06	1.6566e+06	2.12321e+06	1.76516e+06	2.37334e+06	2.11159e+06	1.49915e+06
(13E,15S)-15-Hydroxy-9-oxoprost-13-en-1-oic acid	C20 H34 O4	338.245	1.021	1.11322e+06	1.89079e+06	1.60719e+06	1.37445e+06	1.36667e+06	1.25893e+06	1.35503e+06	1.31638e+06	1.23577e+06	1.50827e+06	1.81405e+06	1.7503e+06	1.83664e+06	2.11267e+06	1.49461e+06	1.79785e+06	1.18453e+06	1.57011e+06	1.14351e+06	1.79522e+06	1.82531e+06	1.3436e+06	1.43019e+06	1.13102e+06	2.2096e+06	1.50173e+06	1.51745e+06	1.53186e+06	1.50272e+06	1.51338e+06	1.41477e+06	809768	883406	1.36399e+06	1.35547e+06	1.16205e+06	1.32583e+06	1.34458e+06	1.49348e+06	2.35758e+06	2.27144e+06	2.16306e+06	2.52583e+06	2.54084e+06	1.98273e+06	1.73092e+06
	C11 H17 N5 O5	299.121	16.609	2.9147e+06	4.79736e+06	3.64547e+06	3.5653e+06	3.44555e+06	3.42826e+06	3.39524e+06	3.53756e+06	5.64941e+06	3.60338e+06	5.19763e+06	2.86996e+06	3.86752e+06	4.93782e+06	2.55358e+06	5.57024e+06	3.52372e+06	3.54237e+06	4.27186e+06	4.19708e+06	4.15719e+06	3.78024e+06	3.00718e+06	4.40962e+06	6.01524e+06	4.27272e+06	5.18136e+06	3.2964e+06	6.09657e+06	6.17184e+06	3.63532e+06	7.34873e+06	4.11302e+06	4.20056e+06	4.06597e+06	4.87142e+06	4.50853e+06	4.46235e+06	3.85905e+06	4.24315e+06	3.36619e+06	2.50188e+06	3.05728e+06	4.15586e+06	2.25452e+06	3.95941e+06
	C24 H48 N3 O P	425.35	1.951	1.2015e+06	2.41303e+06	2.00176e+06	2.05909e+06	2.69474e+06	1.81035e+06	2.34825e+06	1.97095e+06	2.72302e+06	2.02579e+06	2.05631e+06	2.55784e+06	2.14512e+06	2.67678e+06	2.56258e+06	3.20984e+06	2.25976e+06	2.12479e+06	1.31295e+06	2.81245e+06	3.31516e+06	3.09263e+06	2.24928e+06	1.94846e+06	1.97772e+06	2.47726e+06	1.80137e+06	2.63796e+06	2.03977e+06	2.05854e+06	2.64701e+06	1.32711e+06	2.10059e+06	3.36538e+06	2.2919e+06	1.73006e+06	2.56753e+06	2.80579e+06	3.00418e+06	2.71841e+06	3.10201e+06	2.08404e+06	3.06558e+06	3.60282e+06	3.41339e+06	2.90164e+06
11,12-Epoxy-(5Z,8Z,11Z)-icosatrienoic acid	C20 H32 O3	320.235	1.023	858535	1.49946e+06	1.24786e+06	1.09827e+06	1.15271e+06	917966	1.01356e+06	1.10998e+06	855542	1.26816e+06	1.32226e+06	1.38612e+06	1.45616e+06	1.58255e+06	1.15843e+06	1.35519e+06	920747	1.18756e+06	878380	1.34554e+06	1.53777e+06	1.02282e+06	1.14541e+06	687493	1.53615e+06	1.20606e+06	1.31922e+06	1.20053e+06	1.23202e+06	1.33527e+06	1.13547e+06	486635	688495	932242	868919	812151	946922	883553	1.10382e+06	1.94873e+06	1.77503e+06	1.65691e+06	1.93652e+06	1.95025e+06	1.46501e+06	1.1689e+06
2,3,4,5-Tetrahydroxy-6-oxoheptyl dihydrogen phosphate	C7 H15 O9 P	274.045	19.227	1.21639e+06	695450	627887	1.21441e+06	840067	756865	511180	526896	645699	419829	624494	1.24029e+06	1.00903e+06	1.93246e+06	961200	1.46865e+06	808587	1.07624e+06	797791	1.64194e+06	1.31672e+06	956972	1.29385e+06	580620	1.7556e+06	812549	990701	1.15899e+06	1.57122e+06	1.10765e+06	967952	500502	781209	666815	892272	1.1812e+06	909679	918317	1.03582e+06	1.04968e+06	702410	408968	1.00257e+06	1.73069e+06	872953	927548
	C15 H36 N6 O S	348.266	0.946	2.91378e+06	3.08499e+06	2.85097e+06	2.83407e+06	3.25614e+06	2.11422e+06	2.66467e+06	2.59242e+06	1.80696e+06	2.96836e+06	2.44896e+06	2.47591e+06	2.6507e+06	3.28515e+06	2.70566e+06	2.99989e+06	2.45552e+06	2.46979e+06	2.09859e+06	2.9086e+06	2.50563e+06	1.92206e+06	2.07046e+06	3.00171e+06	3.86063e+06	2.70811e+06	2.90003e+06	2.68498e+06	2.42201e+06	2.97046e+06	2.92439e+06	2.9637e+06	2.1628e+06	2.89351e+06	3.10532e+06	2.94676e+06	3.28592e+06	3.55444e+06	2.98892e+06	3.03825e+06	2.56429e+06	2.53882e+06	2.75598e+06	2.82267e+06	2.94794e+06	2.2512e+06
	C21 H32	284.25	0.951	2.90701e+06	3.04179e+06	2.82944e+06	2.76304e+06	3.24213e+06	2.10209e+06	2.6421e+06	2.55354e+06	1.79153e+06	2.92987e+06	2.43674e+06	2.46978e+06	2.60311e+06	3.22183e+06	2.67351e+06	2.93395e+06	2.43867e+06	2.45004e+06	2.09392e+06	2.85902e+06	2.49349e+06	1.89569e+06	2.05271e+06	2.99175e+06	3.81296e+06	2.67643e+06	2.88216e+06	2.64538e+06	2.36228e+06	2.93993e+06	2.89023e+06	3.02125e+06	2.15849e+06	2.85887e+06	3.07479e+06	2.92582e+06	3.25904e+06	3.51978e+06	2.96415e+06	2.99301e+06	2.49042e+06	2.48622e+06	2.7384e+06	2.79741e+06	2.92009e+06	2.24696e+06
		112.014	2.139	2.878e+06	7.13887e+06	6.61541e+06	5.82291e+06	5.79423e+06	6.54689e+06	6.33517e+06	6.17574e+06	5.75645e+06	4.07047e+06	5.59313e+06	7.14028e+06	8.7985e+06	8.7747e+06	6.75764e+06	8.16491e+06	7.74944e+06	8.05667e+06	7.84803e+06	8.25632e+06	7.82881e+06	5.19837e+06	6.3976e+06	8.03537e+06	9.95178e+06	7.9702e+06	9.73778e+06	8.50942e+06	8.80743e+06	6.92762e+06	6.57249e+06	9.00242e+06	6.83503e+06	6.60832e+06	6.8937e+06	5.73742e+06	6.19527e+06	5.90907e+06	6.37414e+06	5.20846e+06	5.47271e+06	3.62107e+06	5.6254e+06	6.31819e+06	5.99879e+06	3.32686e+06
	C2 H8 N10 O2 S	236.054	2.726	359359	622222	735035	1.19274e+06	664143	715886	337848	301189	336542	552526	1.07503e+06	1.33843e+06	948751	3.20365e+06	771583	1.06369e+06	491626	659623	538668	572889	1.04875e+06	850443	1.47698e+06	281801	1.61933e+06	722330	1.0603e+06	1.24341e+06	1.47139e+06	1.1127e+06	779678	89504.9	371435	617448	325735	524920	343331	345388	957611	1.49206e+06	1.04935e+06	640226	1.28076e+06	1.15931e+06	839031	915436
	C8 H11 N2 O17 P3 S4	627.816	11.2	2.43765e+06	3.40042e+06	3.97386e+06	3.09847e+06	2.96962e+06	3.93464e+06	3.5383e+06	3.4409e+06	3.99217e+06	3.40762e+06	4.41557e+06	3.32526e+06	4.79105e+06	5.76923e+06	3.45338e+06	4.22959e+06	3.12389e+06	3.68805e+06	4.12105e+06	4.86924e+06	4.64375e+06	3.25303e+06	3.35365e+06	4.89686e+06	5.71093e+06	3.65979e+06	4.85041e+06	3.83755e+06	5.16823e+06	5.00925e+06	4.27465e+06	8.28492e+06	4.74039e+06	4.16002e+06	3.73648e+06	4.42673e+06	2.9879e+06	4.14223e+06	3.30618e+06	3.41419e+06	4.05121e+06	3.13157e+06	3.77614e+06	3.53175e+06	3.29428e+06	3.01506e+06
	C5 H2 N10 O2	234.037	2.441	2.04876e+06	4.31336e+06	3.3637e+06	2.60673e+06	3.8567e+06	3.4831e+06	3.70144e+06	4.28982e+06	3.58597e+06	2.71483e+06	2.44498e+06	3.75556e+06	4.23519e+06	3.26921e+06	1.89944e+06	2.32773e+06	2.5278e+06	2.84528e+06	3.11979e+06	3.26346e+06	2.65981e+06	1.75439e+06	2.03776e+06	3.75126e+06	4.00834e+06	3.6202e+06	3.55424e+06	3.02723e+06	2.37465e+06	3.29926e+06	3.65169e+06	4.03574e+06	2.77314e+06	3.81854e+06	3.54675e+06	3.20167e+06	3.45524e+06	3.3014e+06	4.43134e+06	3.71705e+06	4.37607e+06	3.86102e+06	5.16311e+06	4.31202e+06	4.08216e+06	2.61192e+06
	C18 H30 N6	330.255	0.946	2.89838e+06	3.0334e+06	2.8219e+06	2.75498e+06	3.23447e+06	2.09507e+06	2.63485e+06	2.54651e+06	1.78455e+06	2.92222e+06	2.42897e+06	2.46164e+06	2.59538e+06	3.21326e+06	2.66666e+06	2.92631e+06	2.43168e+06	2.4483e+06	2.08631e+06	2.85074e+06	2.48594e+06	1.88924e+06	2.04549e+06	2.98363e+06	3.80124e+06	2.66919e+06	2.87335e+06	2.63792e+06	2.35524e+06	2.9336e+06	2.8824e+06	2.97132e+06	2.15149e+06	2.85065e+06	3.0669e+06	2.91884e+06	3.25105e+06	3.51145e+06	2.95623e+06	2.98515e+06	2.48322e+06	2.47861e+06	2.73141e+06	2.78914e+06	2.91311e+06	2.24006e+06
	C18 H33 N2 P	308.236	0.901	5684.36	2374.4	4300.85	4155.1	2743.46	2962.68	3323.77	2446.25	3224	3204.71	2664.83	2666.67	1830.35	1685.05	3025.44	2208.08	3463.13	2321.68	4228.55	2423.23	2602.88	4015.34	3640.58	5207.22	1708.46	2221.27	2340.24	3204.68	2434.9	3780.34	4113.17	2708.31	6461.35	4153.72	3154.47	3820.8	4276.6	5452.44	3930.73	3107.01	3826.88	5371.14	2802.13	8880.12	4223.15	318949
	C8 H7 N2 O7 P3 S3	431.862	11.216	2.79662e+06	4.11046e+06	4.0207e+06	3.15349e+06	3.90148e+06	4.36161e+06	4.00484e+06	3.70767e+06	4.66924e+06	3.22987e+06	4.90147e+06	4.01496e+06	5.08597e+06	6.05609e+06	4.10142e+06	4.39659e+06	4.46836e+06	4.20962e+06	4.91418e+06	5.0106e+06	4.72846e+06	3.61324e+06	3.19698e+06	5.17429e+06	6.53459e+06	4.39536e+06	5.27953e+06	4.47169e+06	5.88174e+06	5.73852e+06	4.7263e+06	8.27824e+06	5.08124e+06	4.71298e+06	4.44456e+06	4.8624e+06	5.27413e+06	4.58313e+06	3.8375e+06	4.3519e+06	4.63152e+06	3.8605e+06	4.18268e+06	3.9585e+06	3.97633e+06	3.32539e+06
	C H3 N3 O5 S	168.978	7.418	432146	623460	507110	400864	628844	559667	533267	379667	543530	534892	502951	577665	575412	700660	281182	593734	510014	397720	482696	390758	451970	334254	316688	413544	569672	672963	443763	440411	303471	303922	365646	450738	419974	457301	454992	475467	482045	452831	573622	426801	541703	427013	403438	422841	428872	441797
L-Histidine	C6 H9 N3 O2	155.069	21.556	5.34795e+06	4.9628e+06	6.37371e+06	3.41446e+06	3.18266e+06	4.05101e+06	3.74531e+06	2.98977e+06	3.45741e+06	2.3525e+06	4.80335e+06	4.04474e+06	5.75073e+06	5.5897e+06	4.4681e+06	5.10868e+06	3.53705e+06	3.91753e+06	4.42977e+06	4.98177e+06	4.5239e+06	4.20415e+06	3.46771e+06	3.84418e+06	5.41152e+06	5.23682e+06	4.84551e+06	4.26824e+06	2.86043e+06	3.28187e+06	4.6985e+06	4.36965e+06	3.67011e+06	4.33257e+06	4.42502e+06	4.39368e+06	4.66124e+06	4.9519e+06	4.0914e+06	4.50747e+06	4.17403e+06	5.23977e+06	4.23144e+06	5.19463e+06	4.47343e+06	4.18369e+06
	C2 H3 N3 O5	149.006	17.67	262290	193149	230012	282029	187690	265346	216947	201475	131135	213202	251059	364840	315979	358427	229505	169719	162259	241320	210442	296491	290062	259148	150201	229477	385429	338223	318300	293964	114158	210365	181416	80503.3	247031	171140	263963	233904	268449	261707	217582	284936	246338	285254	145392	291210	187025	161618
	C13 H7 N7 O8	389.036	14.155	3.04188e+06	3.93871e+06	3.91464e+06	3.48695e+06	3.80902e+06	3.54817e+06	3.25092e+06	3.38922e+06	3.77101e+06	3.1612e+06	6.7011e+06	4.18821e+06	5.3119e+06	6.23445e+06	4.23931e+06	5.36716e+06	3.98096e+06	3.98548e+06	3.94753e+06	5.17525e+06	4.19121e+06	3.1098e+06	4.00453e+06	5.57168e+06	7.45663e+06	4.41434e+06	6.34986e+06	5.03296e+06	6.0606e+06	5.0716e+06	4.0725e+06	5.74994e+06	3.74076e+06	3.86649e+06	3.61925e+06	4.16805e+06	4.62433e+06	3.38922e+06	2.9767e+06	4.03266e+06	3.74757e+06	3.35965e+06	4.08232e+06	4.76595e+06	4.12369e+06	4.4886e+06
	C24 H19 N10 O11 P3	716.045	14.127	2.56171e+06	3.27223e+06	3.60449e+06	2.10327e+06	3.36154e+06	3.16203e+06	2.86117e+06	2.7237e+06	3.13189e+06	2.70449e+06	6.57701e+06	3.96426e+06	4.80355e+06	3.60287e+06	3.19708e+06	3.38084e+06	3.68694e+06	3.62069e+06	2.43493e+06	3.47637e+06	3.08891e+06	2.85587e+06	3.53311e+06	5.29541e+06	6.80629e+06	3.06492e+06	6.54941e+06	4.62996e+06	6.06623e+06	4.4105e+06	3.5176e+06	4.69624e+06	1.98501e+06	3.42654e+06	3.0707e+06	3.67098e+06	4.03539e+06	2.77493e+06	2.98774e+06	3.38682e+06	3.25572e+06	2.85821e+06	3.6937e+06	3.76917e+06	3.18772e+06	2.80521e+06
4-Amino-7-(beta-D-ribofuranosyl)-7H-pyrrolo[2,3-d]pyrimidine-5-carboxamide	C12 H15 N5 O5	309.106	17.561	1.40559e+06	2.92766e+06	2.17462e+06	2.09483e+06	1.84574e+06	1.97287e+06	2.11005e+06	2.0963e+06	2.3985e+06	2.31171e+06	2.6423e+06	2.36874e+06	2.44527e+06	3.67224e+06	2.42159e+06	3.20897e+06	2.58256e+06	2.34399e+06	2.27862e+06	3.25395e+06	2.74822e+06	2.30274e+06	2.19217e+06	3.23304e+06	3.47709e+06	2.742e+06	3.08974e+06	3.10814e+06	4.76289e+06	3.41124e+06	2.9529e+06	6.29493e+06	3.46952e+06	2.4758e+06	2.91276e+06	3.01917e+06	3.4645e+06	2.88683e+06	2.84891e+06	2.60194e+06	2.47125e+06	2.08373e+06	2.63618e+06	3.13304e+06	2.40531e+06	2.14769e+06
	C2 H6 O6	126.016	7.752	5.02146e+06	7.11875e+06	5.57794e+06	5.79244e+06	6.16241e+06	5.64811e+06	5.5988e+06	5.23556e+06	5.72034e+06	5.17248e+06	6.14225e+06	5.63568e+06	6.70777e+06	8.12013e+06	4.81056e+06	5.1267e+06	6.22921e+06	4.7817e+06	5.53344e+06	6.71175e+06	5.46844e+06	4.76898e+06	4.86465e+06	6.46142e+06	8.33894e+06	6.33634e+06	5.45563e+06	6.59077e+06	6.3442e+06	6.27366e+06	6.21897e+06	8.30233e+06	5.86133e+06	5.31903e+06	6.41303e+06	5.81918e+06	6.41621e+06	5.23114e+06	6.69418e+06	5.5795e+06	6.1477e+06	5.68512e+06	6.95803e+06	6.99021e+06	6.25475e+06	5.34785e+06
	C8 H8 N2 O13 P2 S4	529.839	11.194	3.06168e+06	4.09552e+06	3.9463e+06	3.00248e+06	3.69698e+06	4.41146e+06	3.78576e+06	3.64023e+06	4.40813e+06	3.4991e+06	4.40524e+06	3.8004e+06	5.09369e+06	6.0297e+06	3.91691e+06	3.52917e+06	4.0002e+06	3.968e+06	4.81732e+06	5.28755e+06	4.74671e+06	3.57368e+06	3.24845e+06	4.58469e+06	6.33048e+06	4.157e+06	4.90676e+06	4.00934e+06	5.52431e+06	4.96468e+06	4.47304e+06	8.26201e+06	5.99754e+06	4.05e+06	4.253e+06	4.74366e+06	5.07616e+06	4.38842e+06	3.54128e+06	4.41926e+06	4.46853e+06	3.82156e+06	4.149e+06	4.2922e+06	3.73707e+06	3.49896e+06
	C4 H7 N3 O4	161.043	8.931	229066	236005	275590	197425	215195	254457	205483	173442	226401	267255	249905	198614	213126	289246	297684	403885	230825	269123	258916	259873	280019	208790	181275	240475	364932	340877	272637	285403	343905	217426	272884	371901	246832	210587	248627	248935	347182	239079	344775	283710	377018	236698	280082	271660	265406	272397
	C37 H71 N4 O4 P	666.52	0.901	2.06433e+06	353719	902456	1.26283e+06	563557	712364	625375	391496	427033	821057	294355	452773	85233.9	3352.7	809148	298270	608020	548055	573396	592579	536774	1.06555e+06	1.37575e+06	140179	10374.5	353184	399089	690188	423071	732484	818461	143246	500828	692363	578280	498096	474913	995389	593770	264308	221259	547053	128579	356282	288846	165550
	C H4 N2 O10	203.988	7.816	663889	745444	674310	942844	863009	707810	779791	650414	742698	574758	836243	699560	680042	999429	541719	616387	664028	595750	754606	541083	714690	615868	548720	579663	854356	724297	617167	661144	467831	375985	590707	480766	818296	601978	725701	558880	774533	666284	842546	684207	697536	611202	663559	702907	749423	676481
	C6 H11 N7 O2	213.097	6.896	1.37609e+06	1.44006e+06	1.07853e+06	1.28056e+06	1.45164e+06	1.23304e+06	1.20754e+06	1.22255e+06	1.20744e+06	1.32466e+06	1.2591e+06	1.12152e+06	1.24294e+06	1.59773e+06	1.0524e+06	1.37004e+06	1.13305e+06	1.22623e+06	1.14319e+06	1.1801e+06	1.09102e+06	862175	876916	1.10812e+06	1.76329e+06	1.40075e+06	1.20643e+06	1.21599e+06	1.05187e+06	1.18076e+06	1.07076e+06	1.69289e+06	1.25761e+06	1.11029e+06	1.48215e+06	1.4912e+06	1.3639e+06	1.51784e+06	1.49621e+06	1.6409e+06	1.43203e+06	1.34839e+06	1.50486e+06	1.34216e+06	1.04701e+06	1.01055e+06
oxiracetam	C6 H10 N2 O3	158.069	19.133	1.36765e+06	2.87496e+06	1.44463e+06	1.40818e+06	1.69536e+06	1.36786e+06	1.34508e+06	1.12438e+06	1.43043e+06	1.62178e+06	2.35115e+06	2.58502e+06	2.7571e+06	3.08885e+06	1.81568e+06	2.39366e+06	2.05995e+06	1.77804e+06	2.07404e+06	2.23631e+06	2.15912e+06	1.72713e+06	1.56129e+06	1.91964e+06	3.18844e+06	2.03271e+06	2.90013e+06	2.72454e+06	2.9961e+06	2.82308e+06	1.87238e+06	6.9486e+06	1.83283e+06	1.76606e+06	2.20648e+06	2.31029e+06	2.47472e+06	1.92324e+06	1.74527e+06	2.05863e+06	2.59957e+06	2.27771e+06	2.96373e+06	3.9754e+06	2.83598e+06	2.32196e+06
(7R,18Z)-4,7-Dihydroxy-N,N,N-trimethyl-10-oxo-3,5,9-trioxa-4-phosphaheptacos-18-en-1-aminium 4-oxide	C26 H53 N O7 P	522.352	2.157	3.28029e+06	5.93942e+06	4.27526e+06	3.41823e+06	4.31604e+06	4.88262e+06	3.50541e+06	4.61233e+06	4.84831e+06	4.78552e+06	4.74344e+06	3.55317e+06	5.1081e+06	2.24083e+06	4.2962e+06	3.45449e+06	3.97497e+06	3.40435e+06	3.69759e+06	3.27226e+06	4.15115e+06	3.2736e+06	3.72266e+06	4.49557e+06	4.01404e+06	3.9773e+06	4.09882e+06	5.65861e+06	1.10132e+06	1.0932e+06	4.84938e+06	1.20526e+06	2.35641e+06	4.91162e+06	3.31165e+06	3.16024e+06	4.71859e+06	3.85567e+06	3.85934e+06	4.10614e+06	4.56748e+06	5.62623e+06	5.16831e+06	4.33348e+06	5.82161e+06	4.92128e+06
	C12 H11 N5 O6	321.069	20.752	156144	481343	286574	249545	312290	333690	323948	540232	366014	541836	278891	297120	337163	599610	403010	892045	435491	543653	497093	662895	658456	411575	402548	444268	665631	260265	801495	411592	2.05974e+06	4.70385e+06	571866	3.99592e+06	3.22887e+06	376381	938174	4.59136e+06	435380	2.78519e+06	437773	505035	611282	319740	426732	2.43676e+06	295807	350130
	C8 H7 N3 O4	209.043	5.936	390569	443566	439345	435126	346747	451706	343858	316126	468199	346306	375734	340864	395104	470742	241449	486015	306265	390750	358130	374203	269515	243319	260894	297688	545371	443083	344225	463947	362037	368232	335085	529531	340524	391259	316007	353407	375707	440872	444248	394241	360345	358154	384829	304791	324022	241792
(E)-5-(methylsulfanyl)pentanal oxime	C6 H13 N O S	147.072	17.704	3.83671e+06	3.85138e+06	4.53169e+06	3.87142e+06	5.13776e+06	4.13341e+06	4.89746e+06	4.06437e+06	5.48987e+06	4.34554e+06	5.71906e+06	4.35922e+06	5.60024e+06	6.18804e+06	5.94758e+06	7.94904e+06	5.56341e+06	5.91689e+06	5.43491e+06	5.41665e+06	4.69742e+06	4.68761e+06	4.54703e+06	5.58843e+06	7.21554e+06	5.63227e+06	5.25942e+06	4.63584e+06	6.49391e+06	5.33658e+06	4.97279e+06	8.21065e+06	4.37667e+06	5.21457e+06	4.94137e+06	5.79587e+06	5.19961e+06	5.39633e+06	4.21586e+06	4.03827e+06	3.82393e+06	4.24929e+06	4.53981e+06	5.6506e+06	5.04928e+06	4.49904e+06
	C42 H77 N3 O6 S	751.555	1.155	4.84124e+06	2.40856e+06	3.471e+06	3.22158e+06	2.6433e+06	2.94097e+06	2.74766e+06	2.29135e+06	2.31661e+06	2.8689e+06	2.56584e+06	2.50956e+06	1.28948e+06	529601	4.23636e+06	3.22467e+06	3.3271e+06	3.20698e+06	3.66419e+06	2.78847e+06	3.33846e+06	3.37795e+06	3.45926e+06	1.48044e+06	725608	3.27777e+06	2.77228e+06	3.3177e+06	3.69496e+06	2.5011e+06	2.63396e+06	1.18479e+06	2.64349e+06	2.6923e+06	2.4542e+06	2.42271e+06	2.02955e+06	3.11639e+06	2.81378e+06	2.08107e+06	1.91377e+06	2.16905e+06	1.53875e+06	1.59652e+06	1.99744e+06	1.76372e+06
	C21 H39 N9 O4	481.317	2.503	3.07405e+06	3.05235e+06	3.77255e+06	4.18954e+06	4.08407e+06	3.90408e+06	3.23579e+06	3.55516e+06	3.97602e+06	4.68018e+06	3.96879e+06	3.24712e+06	2.58959e+06	3.32407e+06	3.43746e+06	3.19491e+06	2.79189e+06	2.60181e+06	3.78003e+06	3.36734e+06	3.77847e+06	3.01098e+06	4.55465e+06	2.56449e+06	3.15558e+06	2.6928e+06	2.96185e+06	3.33545e+06	1.34757e+06	1.7356e+06	4.11336e+06	1.204e+06	1.74421e+06	4.8524e+06	3.27311e+06	1.9917e+06	2.56201e+06	3.38258e+06	3.32816e+06	3.39998e+06	3.119e+06	3.21019e+06	2.92631e+06	3.89385e+06	2.7919e+06	2.90715e+06
[Similar to: Creatinine; ΔMass: -136.0381 Da]	C7 H16 N5 O3 P	249.097	2.326	1.39884e+06	1.43186e+06	1.74344e+06	1.66926e+06	1.34723e+06	1.63152e+06	3.22276e+06	3.44632e+06	3.22326e+06	3.0786e+06	1.44227e+06	1.37907e+06	1.731e+06	924103	1.58774e+06	1.17687e+06	1.19008e+06	1.34844e+06	1.19937e+06	1.18e+06	1.08777e+06	1.32664e+06	1.11956e+06	1.75824e+06	1.36375e+06	1.42031e+06	1.66448e+06	1.37603e+06	2.82268e+06	2.93724e+06	1.40055e+06	2.52096e+06	1.9123e+06	1.47377e+06	1.17857e+06	1.67458e+06	1.55819e+06	1.5755e+06	945930	1.32652e+06	1.29402e+06	1.27919e+06	1.44751e+06	1.47127e+06	1.25722e+06	1.2054e+06
	C5 H7 N7 O2 S	229.037	15.706	217486	338176	295050	278742	317731	270442	320661	270130	243037	255624	354655	302010	353388	386701	256384	294680	292116	371194	284145	334136	326170	309350	304141	322977	419933	354865	306079	315369	274786	266915	302022	301311	236986	310919	298500	251256	310487	262815	316730	274469	264914	301005	273537	337793	297201	230403
DL-Stachydrine	C7 H13 N O2	143.094	6.207	625226	1.338e+06	1.61005e+06	1.07329e+06	483440	862746	543733	755142	1.10556e+06	586954	3.74858e+06	2.32981e+06	2.61806e+06	2.25579e+06	2.17223e+06	1.45488e+06	2.32168e+06	1.10373e+06	1.48836e+06	1.38665e+06	2.00952e+06	2.08233e+06	1.12778e+06	1.91502e+06	3.66817e+06	942491	2.97292e+06	880734	3.11334e+06	1.30514e+06	937206	1.37176e+06	450268	1.04738e+06	724616	717311	1.05293e+06	451079	1.05337e+06	1.41694e+06	1.95129e+06	1.64415e+06	1.51846e+06	952922	1.78524e+06	1.33537e+06
Roxane	C19 H28 N2 O4	348.204	0.982	126915	172832	150733	145259	191670	149108	154158	132393	142913	140221	186991	157629	183009	176673	164393	206415	154624	177129	150945	192905	141388	180563	124814	199623	228764	226950	185308	149581	82314.3	90661.8	160516	184509	119989	164287	166537	120506	162495	174474	153082	127663	167330	198391	96169.5	173113	159411	89891.2
		658.537	0.898	2.06478e+06	382573	963511	1.39318e+06	702220	787272	682154	428043	496743	828099	330098	391178	100049	4763.36	1.35538e+06	355345	732149	808964	977582	659768	578533	1.23893e+06	1.58364e+06	119002	14558.6	528721	498221	813256	491421	810442	886733	236512	470093	737593	629994	547505	526720	1.29276e+06	712383	255491	301457	639440	115498	389311	337059	172742
	C8 H11 O5 P	218.036	6.799	764199	460232	356814	241557	278835	340588	482903	1.23043e+06	389911	976030	239576	302646	330830	355664	134252	510860	227495	487474	176733	675597	868802	1.27778e+06	609747	185902	329123	360272	270291	181362	76038.1	1.20494e+06	683428	1.44632e+06	1.92459e+06	401156	2.70854e+06	2.85662e+06	443689	1.63883e+06	1.22368e+06	510465	423361	192714	185540	316166	115529	506181
b,b,b-Trichloroethyl-D-glucuronide	C8 H11 Cl3 O7	323.957	2.808	980260	183125	1.11519e+06	182044	15729.8	147565	289948	494615	147551	238063	135316	311525	106630	48120.6	570427	147640	1.12985e+06	414716	32677.1	80253.6	168201	587031	187275	209035	25743.5	214690	145449	167552	164783	239745	128273	102100	178717	66087.4	229922	210238	32005.5	98793.2	150245	294222	309088	46579.7	95309.2	14209.2	43769.6	90327.9
	C3 H7 N5 P2	175.019	2.138	4.0228e+06	6.03443e+06	6.00021e+06	5.24619e+06	4.97151e+06	5.75739e+06	4.96893e+06	4.46795e+06	5.30325e+06	5.50329e+06	7.55369e+06	6.2724e+06	6.31103e+06	7.58429e+06	6.93656e+06	7.96419e+06	6.51642e+06	7.60143e+06	6.50357e+06	7.91538e+06	7.00931e+06	5.37625e+06	6.11214e+06	7.64729e+06	8.68212e+06	7.31056e+06	8.53322e+06	8.31093e+06	7.63169e+06	5.69704e+06	6.13089e+06	6.90025e+06	5.3346e+06	5.92308e+06	5.60431e+06	5.13372e+06	5.95829e+06	4.91024e+06	5.26923e+06	4.60554e+06	4.60097e+06	4.66778e+06	4.64602e+06	5.25645e+06	5.20734e+06	4.13113e+06
L-Aspartic acid	C4 H7 N O4	133.038	18.872	477585	606317	629834	639609	466471	744464	720648	480741	482089	650295	707725	630596	770488	872274	610808	688603	458426	692885	453654	752621	727964	603561	630339	903207	957290	686856	787414	732473	751359	569465	847409	1.51578e+06	703338	806577	776086	505827	922835	742091	477779	321247	460451	688372	545350	837493	798465	641338
Thiamine	C12 H16 N4 O S	264.104	14.596	2.19198e+06	3.56449e+06	2.14947e+06	1.79753e+06	2.20256e+06	2.42066e+06	1.88148e+06	1.73143e+06	1.76905e+06	1.87946e+06	1.47384e+06	1.66443e+06	2.03334e+06	1.93907e+06	2.77586e+06	4.02474e+06	2.6476e+06	3.24614e+06	1.5497e+06	2.40335e+06	3.16477e+06	1.57838e+06	2.72737e+06	2.50122e+06	3.82896e+06	2.05345e+06	2.78438e+06	2.9791e+06	1.49502e+06	2.42858e+06	1.52912e+06	4.63486e+06	2.03434e+06	2.0558e+06	1.59976e+06	2.21842e+06	2.88756e+06	2.24457e+06	2.73811e+06	3.4865e+06	3.26945e+06	4.24401e+06	3.31032e+06	4.47056e+06	3.57101e+06	2.72908e+06
2-Acrylamido-2-methyl-1-propane sulfonic acid	C7 H13 N O4 S	207.056	1.449	3.45059e+06	2.04421e+06	2.11805e+06	3.51587e+06	3.72113e+06	3.57255e+06	2.9466e+06	2.76713e+06	2.76642e+06	3.04796e+06	2.03882e+06	2.57738e+06	2.29901e+06	508001	3.03041e+06	2.08272e+06	1.86671e+06	2.1269e+06	1.53003e+06	2.24421e+06	2.97706e+06	3.33284e+06	3.13941e+06	1.75344e+06	578640	1.76158e+06	1.81381e+06	2.67159e+06	1.70404e+06	685553	965489	770351	2.51519e+06	1.84398e+06	2.11647e+06	2.98688e+06	794695	1.3924e+06	1.85224e+06	3.18156e+06	3.45939e+06	2.06995e+06	2.79441e+06	2.92257e+06	2.3165e+06	4.10129e+06
Pyrrolidine	C4 H9 N	71.0741	8.841	2.1832e+06	1.74216e+06	2.0902e+06	1.49442e+06	1.66575e+06	1.53247e+06	2.33612e+06	1.6122e+06	1.84943e+06	2.03193e+06	2.42896e+06	1.36442e+06	1.44119e+06	3.03367e+06	1.84432e+06	2.86648e+06	1.82241e+06	1.81955e+06	2.4116e+06	2.09161e+06	2.13987e+06	1.5156e+06	1.52897e+06	1.63609e+06	2.47385e+06	1.83978e+06	2.82098e+06	1.99796e+06	2.74348e+06	1.76007e+06	1.55143e+06	2.93585e+06	1.72033e+06	2.0504e+06	1.76089e+06	1.74897e+06	2.57838e+06	1.80282e+06	2.10568e+06	2.72299e+06	1.91954e+06	2.23483e+06	2.47444e+06	1.74234e+06	1.88674e+06	1.65086e+06
1-octadecanoyl-2-(4Z,7Z,10Z,13Z,16Z,19Z-docosahexaenoyl)-sn-glycero-3-phosphoethanolamine zwitterion	C45 H78 N O8 P	791.554	1.162	4.64049e+06	4.92074e+06	5.07867e+06	5.15063e+06	4.41355e+06	4.68883e+06	4.20639e+06	3.88452e+06	4.28545e+06	4.45224e+06	4.76059e+06	4.53443e+06	3.02101e+06	2.51357e+06	4.4014e+06	4.6788e+06	4.17386e+06	4.24358e+06	4.57221e+06	4.48135e+06	5.25435e+06	4.34213e+06	4.94388e+06	2.87714e+06	2.15408e+06	4.23616e+06	4.10072e+06	4.5642e+06	4.45486e+06	3.88852e+06	5.72372e+06	4.59376e+06	4.65668e+06	5.07333e+06	5.43986e+06	4.87999e+06	5.71469e+06	4.93156e+06	8.19322e+06	5.56293e+06	5.46198e+06	6.63487e+06	4.98481e+06	4.73857e+06	6.05438e+06	4.93052e+06
	C9 H10 N8 O5	310.075	17.635	70832.1	80136	70662.1	73111.4	70740.3	31953.7	57372.2	63360.2	96936.3	70130.6	114288	61796.1	46578	88970.5	72335	97275.9	80813	90965.8	77148	87639.3	113406	83590	69732.9	84315.3	59438	108022	87456.4	104417	76705.4	41182.1	80226.3	51225.9	68339.9	97305.2	84800.6	27773	61632.5	66404.4	61226.3	71273.4	77702.4	43495.9	52412.2	54038.3	93877.5	75901.4
	C15 H35 N6 O6 P3	488.185	17.872	315696	212040	195447	174075	178927	206708	201529	355930	209527	282301	318909	274211	247197	340938	186789	263091	233197	367642	171811	285462	396382	479300	213460	269822	434561	217675	294592	190628	280538	271775	176957	283475	196885	179833	190181	274803	202571	166808	181332	241840	251942	206085	178002	270666	189946	477869
Asparagine	C4 H8 N2 O3	132.052	18.057	3.69759e+06	4.67432e+06	4.05809e+06	3.44804e+06	3.77469e+06	3.47392e+06	3.28372e+06	3.08389e+06	4.18419e+06	3.37894e+06	4.20558e+06	3.56953e+06	4.52143e+06	5.2191e+06	4.00279e+06	6.46656e+06	3.76924e+06	3.52969e+06	4.17035e+06	4.8875e+06	4.18427e+06	3.65444e+06	3.98605e+06	4.70385e+06	6.21148e+06	4.57925e+06	5.01752e+06	4.02304e+06	5.70166e+06	5.33964e+06	4.57863e+06	6.78806e+06	4.38449e+06	4.59774e+06	4.07954e+06	4.16068e+06	4.8444e+06	4.57409e+06	4.0801e+06	4.84331e+06	3.74401e+06	3.71506e+06	4.39888e+06	5.3512e+06	4.01745e+06	4.16765e+06
	C2 H2 N9 O3 P	231.003	2.153	3.4187e+06	5.71691e+06	5.79328e+06	4.70937e+06	5.10688e+06	5.12603e+06	5.43808e+06	4.9947e+06	4.96493e+06	4.9514e+06	6.80634e+06	5.71206e+06	6.23066e+06	6.87429e+06	6.34033e+06	6.27835e+06	6.10043e+06	7.16568e+06	6.72316e+06	6.70268e+06	6.23212e+06	4.32996e+06	4.71346e+06	6.85387e+06	8.07553e+06	6.23739e+06	7.84546e+06	7.0539e+06	7.27694e+06	5.99529e+06	5.74674e+06	7.33252e+06	5.27942e+06	5.54077e+06	5.36703e+06	5.13121e+06	5.58999e+06	4.69281e+06	5.39132e+06	4.23643e+06	4.24965e+06	4.18229e+06	4.88549e+06	5.07441e+06	4.62022e+06	3.41302e+06
Phosphoric acid	H3 O4 P	97.9772	20.967	857786	2.76138e+06	1.96729e+06	2.71098e+06	2.27137e+06	2.28365e+06	2.08349e+06	1.75508e+06	2.55945e+06	1.9121e+06	2.88574e+06	2.41599e+06	2.7568e+06	4.16947e+06	3.6213e+06	3.63385e+06	3.01887e+06	3.40864e+06	3.81214e+06	3.81464e+06	3.14343e+06	2.6685e+06	2.6179e+06	4.19661e+06	5.10989e+06	2.77944e+06	4.16612e+06	4.04895e+06	6.25018e+06	4.52098e+06	2.87222e+06	4.77292e+06	2.75866e+06	2.66384e+06	2.20702e+06	2.7682e+06	2.87023e+06	2.29994e+06	2.47406e+06	2.57802e+06	2.32073e+06	1.62789e+06	2.56501e+06	3.88405e+06	2.43662e+06	2.09205e+06
	C17 H41 N10 O4 P	480.305	2.669	1.74587e+06	2.04147e+06	2.09425e+06	1.83111e+06	1.66298e+06	1.72578e+06	1.67764e+06	1.63236e+06	1.66225e+06	1.98462e+06	1.91027e+06	1.64518e+06	1.14246e+06	2.01656e+06	2.18047e+06	2.02805e+06	1.99525e+06	1.58381e+06	2.35487e+06	1.70078e+06	1.76101e+06	2.07194e+06	2.4245e+06	1.69152e+06	2.07053e+06	1.53363e+06	1.80157e+06	2.02233e+06	706042	716620	1.72802e+06	364546	725398	1.79393e+06	1.31368e+06	881155	1.36857e+06	1.63145e+06	1.45854e+06	1.78361e+06	1.38837e+06	1.89133e+06	1.61394e+06	1.52493e+06	1.61329e+06	1.31732e+06
1D-myo-Inositol 1,2-cyclic phosphate	C6 H11 O8 P	242.019	20.933	1.18482e+06	1.38283e+06	1.54343e+06	1.1091e+06	1.23735e+06	1.2247e+06	1.0847e+06	2.05491e+06	1.2697e+06	1.72396e+06	1.42197e+06	1.21391e+06	1.44389e+06	1.62204e+06	1.59212e+06	1.96788e+06	1.40175e+06	1.88839e+06	1.40636e+06	2.17827e+06	2.19478e+06	1.65163e+06	1.73615e+06	1.37969e+06	1.94957e+06	1.47972e+06	1.46299e+06	1.15038e+06	1.4761e+06	2.58031e+06	1.52805e+06	3.09997e+06	2.52662e+06	1.40024e+06	2.90537e+06	3.59135e+06	1.88243e+06	2.51246e+06	1.84023e+06	1.97698e+06	1.88684e+06	2.03514e+06	1.59425e+06	2.19102e+06	1.7554e+06	2.0181e+06
	C9 H22 N O4 P3	301.074	4.637	4.44218e+06	756526	1.32856e+06	2.69473e+06	1.82133e+06	1.92471e+06	1.79285e+06	1.42399e+06	2.50612e+06	1.59586e+06	2.55583e+06	2.27354e+06	2.06878e+06	2.13447e+06	1.6404e+06	1.4191e+06	1.30138e+06	1.17225e+06	1.26176e+06	1.3369e+06	1.56609e+06	4.52507e+06	2.88119e+06	1.06973e+06	1.10018e+06	2.22945e+06	1.01891e+06	1.83165e+06	359714	143383	875576	83385.9	972344	1.53633e+06	1.18495e+06	808657	378822	776211	1.09454e+06	1.01671e+06	587258	899333	612574	629434	385044	2.05272e+06
		806.566	1.164	5.47228e+06	6.7877e+06	7.75751e+06	6.25613e+06	6.38052e+06	6.89096e+06	6.14865e+06	4.8347e+06	7.10149e+06	6.60757e+06	6.85044e+06	6.12535e+06	3.80831e+06	3.26696e+06	7.00798e+06	7.98611e+06	7.46986e+06	6.17567e+06	7.27709e+06	6.92079e+06	7.48346e+06	7.92851e+06	7.44441e+06	3.12988e+06	3.56795e+06	6.15301e+06	5.93725e+06	6.51922e+06	6.39254e+06	5.87647e+06	6.47926e+06	6.81982e+06	6.74574e+06	6.99026e+06	6.90697e+06	7.05403e+06	4.80545e+06	8.20351e+06	7.39399e+06	6.36494e+06	6.09098e+06	6.87871e+06	4.68809e+06	5.85248e+06	6.39801e+06	5.94695e+06
	C6 H10 N3 O2 P	187.052	3.011	4.29663e+06	6.26304e+06	5.73524e+06	5.31229e+06	5.64418e+06	4.6833e+06	4.13856e+06	4.39154e+06	6.92468e+06	5.32529e+06	4.74087e+06	4.27048e+06	4.44106e+06	6.4318e+06	5.99978e+06	5.94796e+06	4.74919e+06	5.67153e+06	4.69572e+06	6.13799e+06	6.41104e+06	5.76171e+06	4.78955e+06	5.7524e+06	6.04221e+06	5.90457e+06	6.10756e+06	6.31693e+06	4.15429e+06	5.57557e+06	6.72813e+06	7.51576e+06	6.31094e+06	5.60576e+06	6.15779e+06	6.31304e+06	7.42254e+06	7.35861e+06	6.2099e+06	4.86505e+06	6.24198e+06	5.07841e+06	4.78344e+06	6.34535e+06	5.91528e+06	6.41132e+06
3-[(2-Methylbutanoyl)oxy]-4-(trimethylammonio)butanoate	C12 H23 N O4	245.163	5.352	511683	298085	272028	561689	442980	348574	474429	398515	305317	446401	808923	587985	297829	882288	902903	1.2701e+06	583108	985740	910976	938813	734305	797042	2.00553e+06	388738	759669	511812	677983	707574	675859	902539	696188	572544	647849	406726	537735	993913	451427	856661	799930	414499	795589	490538	681724	1.67998e+06	893637	618783
	C12 H21 N4 O6 P	348.116	4.572	826478	178216	470702	970192	483860	526343	531385	445874	450151	359485	555262	499516	465219	375384	326432	208979	226764	274881	266340	208008	303001	639300	428807	256439	295725	650536	146390	351384	80535.1	31787	118744	9809.46	115884	432818	222097	145631	109312	118529	320710	207426	152872	297672	128361	101825	178949	336317
	C3 H2 N4 O2	126.018	7.781	4.38951e+06	5.78288e+06	4.95729e+06	4.7551e+06	5.06683e+06	4.68815e+06	5.05986e+06	4.25997e+06	4.80672e+06	4.93824e+06	5.71686e+06	4.83115e+06	5.17042e+06	7.42553e+06	4.1801e+06	4.61903e+06	4.84738e+06	4.42305e+06	4.68456e+06	5.64615e+06	4.96834e+06	4.29285e+06	4.44833e+06	5.36647e+06	7.48155e+06	5.63802e+06	5.94698e+06	5.81505e+06	5.95944e+06	5.06129e+06	5.31018e+06	7.4574e+06	4.92767e+06	4.60563e+06	5.87404e+06	4.93963e+06	5.74725e+06	4.58995e+06	5.29106e+06	5.13758e+06	5.03009e+06	5.09965e+06	5.55503e+06	6.23396e+06	5.58556e+06	5.02537e+06
	C16 H16 Cl N4 O16 P S5	745.86	11.183	2.58345e+06	4.37739e+06	3.5036e+06	2.10165e+06	2.64638e+06	4.15966e+06	4.31394e+06	3.56542e+06	4.42826e+06	4.04345e+06	4.49403e+06	4.19369e+06	4.62164e+06	5.91808e+06	3.98169e+06	3.39921e+06	4.20222e+06	4.78985e+06	4.31858e+06	3.15661e+06	4.59329e+06	3.45996e+06	3.25312e+06	4.91826e+06	6.88718e+06	4.7509e+06	3.37108e+06	3.6722e+06	5.96059e+06	5.45785e+06	4.2711e+06	8.40239e+06	4.93887e+06	4.13024e+06	3.79448e+06	4.93965e+06	4.91214e+06	4.57668e+06	4.03181e+06	2.8549e+06	3.48182e+06	3.63897e+06	4.34934e+06	4.76048e+06	2.29645e+06	3.52745e+06
	C10 H19 O5 P3	312.044	3.383	163264	272903	250555	179791	252669	287469	227957	208177	213320	200374	263624	244348	268822	66399.3	114428	127320	147590	35656	191806	169837	36545.1	161467	140904	46489.4	289071	255098	42980.1	200194	40500.9	44837.2	165556	72133.9	46707.7	65757.1	55295.5	40983.2	47083	109543	45875.4	262301	294803	266673	300472	256717	312625	218975
	C7 H23 N8 O11 P S3	522.04	7.782	2.66217e+06	2.69543e+06	2.02036e+06	2.99657e+06	2.47612e+06	2.41543e+06	2.36055e+06	1.99224e+06	2.48257e+06	2.24607e+06	2.35814e+06	2.87182e+06	2.856e+06	3.79591e+06	1.82934e+06	2.2612e+06	2.23324e+06	1.7082e+06	2.91908e+06	2.52301e+06	2.24147e+06	1.49552e+06	1.9536e+06	2.42591e+06	2.97146e+06	1.9815e+06	1.77273e+06	2.27901e+06	2.04099e+06	2.4267e+06	2.30591e+06	2.7594e+06	2.46476e+06	1.93266e+06	3.01665e+06	1.96543e+06	2.46421e+06	1.84683e+06	3.26375e+06	2.46477e+06	2.11731e+06	2.01666e+06	1.32006e+06	2.99563e+06	2.56972e+06	1.75434e+06
	C7 H10 N10 O8 P2 S4	551.904	11.176	2.60588e+06	4.09913e+06	3.358e+06	3.12306e+06	3.37577e+06	3.58451e+06	3.9902e+06	3.49839e+06	4.14737e+06	3.9025e+06	4.11673e+06	4.08343e+06	4.64508e+06	5.25315e+06	3.89188e+06	4.70532e+06	3.99172e+06	4.39248e+06	3.98391e+06	4.57957e+06	4.47404e+06	3.68888e+06	3.44256e+06	4.51507e+06	5.89177e+06	4.16613e+06	5.03647e+06	4.22447e+06	4.97279e+06	4.74572e+06	4.32152e+06	7.3224e+06	4.48632e+06	3.86656e+06	4.25115e+06	4.83838e+06	4.46083e+06	4.34844e+06	3.78865e+06	3.36719e+06	3.30875e+06	3.50172e+06	3.9962e+06	4.57407e+06	3.7848e+06	3.22386e+06
		70.0013	0.901	1.13018e+06	1.05131e+06	1.10235e+06	1.62111e+06	1.05673e+06	1.31067e+06	2.50162e+06	2.71776e+06	1.89238e+06	1.70103e+06	2.15178e+06	2.33012e+06	2.70785e+06	631850	322131	304032	222748	1.41574e+06	1.18291e+06	1.69696e+06	1.86217e+06	1.71385e+06	368725	833730	1.23016e+06	2.62404e+06	756988	1.9894e+06	2.13597e+06	602822	1.55656e+06	2.45361e+06	3.52024e+06	1.42409e+06	1.02255e+06	1.51497e+06	1.82475e+06	320645	249085	2.07157e+06	1.06075e+06	1.3641e+06	1.60469e+06	2.24722e+06	1.09997e+06	1.55917e+06
	C20 H43 N	297.339	1.656	4992.75	4794.32	24022.7	26040.4	257542	29510.2	8521.48	3746.17	3701.6	9478.29	31446.2	34410.9	11575.9	21574.8	8759.14	2366.39	669368	271425	4230.04	4080.04	5411.9	226865	35144.9	64784	14445.1	67207.7	9922.87	6779.26	14584.6	92750.6	21745	22206.7	7683.22	12847	317914	3558.54	247892	7.2032e+06	11606.6	5965.51	8354.43	15767.1	3281.36	4333.36	4046.61	135615
	C3 H9 N3 S2	151.023	7.342	4.14505e+06	5.11732e+06	3.86866e+06	3.38293e+06	4.52018e+06	3.52953e+06	4.32819e+06	4.16117e+06	4.30781e+06	5.04921e+06	4.50831e+06	3.45044e+06	3.16317e+06	3.64615e+06	2.56306e+06	3.009e+06	3.40769e+06	2.50032e+06	3.29794e+06	2.91581e+06	2.35579e+06	2.54882e+06	2.09187e+06	4.22081e+06	3.70459e+06	3.88954e+06	2.40791e+06	2.35511e+06	1.29237e+06	2.57474e+06	2.72552e+06	2.01128e+06	2.51626e+06	2.6593e+06	2.42102e+06	2.86187e+06	2.46907e+06	3.18938e+06	2.75884e+06	2.7963e+06	1.89519e+06	2.18935e+06	2.08988e+06	2.55699e+06	2.04782e+06	2.10652e+06
Octylamine	C8 H19 N	129.152	2.44	5.14576e+06	252233	7.87708e+06	506629	301868	4.68115e+06	221683	239310	335377	6.10546e+06	4.38246e+06	385244	5.67731e+06	9.3698e+06	2.92726e+06	3.47405e+06	2.13125e+06	3.00446e+06	2.19643e+06	3.37015e+06	3.42654e+06	2.01114e+06	2.40703e+06	483432	5.94031e+06	4.73778e+06	5.60526e+06	4.84045e+06	4.8772e+06	3.98179e+06	286255	2.67027e+06	7.47307e+06	356237	234517	3.85374e+06	462216	140552	184935	304883	331032	602504	592730	265721	579788	226214
		119.91	0.917	1.05903e+06	2.61977e+06	2.18794e+06	2.23885e+06	207197	1.82715e+06	1.41465e+06	2.26408e+06	2.1952e+06	1.69167e+06	1.37625e+06	2.26442e+06	3.39853e+06	1.1343e+07	2.09423e+06	2.19848e+06	1.65821e+06	1.56173e+06	692515	1.07599e+06	2.27828e+06	1.41547e+06	2.12531e+06	5.26322e+06	6.89095e+06	3.47122e+06	7.82185e+06	5.02651e+06	3.31719e+06	1.9713e+06	2.91616e+06	3.223e+06	1.596e+06	1.6563e+06	2.83992e+06	2.05374e+06	1.89322e+06	2.23537e+06	3.34542e+06	1.61864e+06	2.83404e+06	2.28655e+06	1.7441e+06	1.31058e+06	1.64378e+06	1.2669e+06
		72.0194	2.084	7.74317e+06	6.16479e+06	7.78096e+06	7.8374e+06	8.26716e+06	8.41807e+06	8.64643e+06	7.76643e+06	7.37314e+06	7.57797e+06	9.07969e+06	8.01694e+06	9.14351e+06	7.66598e+06	9.04534e+06	6.86725e+06	7.94696e+06	8.09135e+06	7.84118e+06	7.13893e+06	7.4142e+06	8.51424e+06	8.11728e+06	5.90235e+06	7.43298e+06	8.34621e+06	6.70171e+06	7.37509e+06	4.98428e+06	3.12853e+06	5.07527e+06	2.70862e+06	4.74999e+06	6.80478e+06	6.26679e+06	4.40801e+06	4.49484e+06	5.05012e+06	5.5684e+06	4.42431e+06	3.83786e+06	4.91297e+06	4.19824e+06	4.1923e+06	4.9868e+06	5.7493e+06
	C13 H20 N4 O8	360.126	16.608	2.41287e+06	3.46107e+06	3.34202e+06	3.36888e+06	2.83112e+06	3.56484e+06	3.74876e+06	2.71817e+06	3.47179e+06	3.41821e+06	4.42172e+06	3.7498e+06	4.14427e+06	5.10232e+06	2.47724e+06	3.94685e+06	2.19832e+06	2.71834e+06	2.36831e+06	3.95418e+06	3.7194e+06	3.2514e+06	3.54241e+06	4.64914e+06	5.04298e+06	4.12134e+06	4.64832e+06	4.05462e+06	4.12932e+06	3.50237e+06	3.96187e+06	5.23965e+06	3.89098e+06	4.10461e+06	3.90047e+06	3.3434e+06	4.39322e+06	3.94082e+06	2.95829e+06	2.04305e+06	2.45915e+06	3.0877e+06	2.42464e+06	3.86048e+06	2.30673e+06	3.16637e+06
	C H2 N6 O2	130.025	3.414	3.20056e+06	4.92896e+06	4.45312e+06	4.50916e+06	3.70538e+06	4.42272e+06	4.8569e+06	4.26953e+06	3.83613e+06	4.15135e+06	4.613e+06	4.7462e+06	5.54409e+06	6.55796e+06	3.29102e+06	4.1271e+06	3.88232e+06	4.66016e+06	4.55095e+06	4.64167e+06	3.68101e+06	3.3744e+06	4.74466e+06	5.52973e+06	7.20644e+06	4.5708e+06	6.76536e+06	3.9661e+06	4.50711e+06	5.86051e+06	4.96547e+06	5.48489e+06	4.63332e+06	5.00053e+06	5.26163e+06	4.11459e+06	3.57655e+06	2.55494e+06	5.6392e+06	6.32784e+06	4.88672e+06	4.61554e+06	4.65528e+06	5.13531e+06	4.40311e+06	3.50327e+06
	C6 H13 Cl O6	216.039	4.681	1.70551e+06	1.80608e+06	1.43036e+06	1.04985e+06	1.50565e+06	935581	1.4102e+06	3.09289e+06	1.62878e+06	2.83307e+06	687606	766828	763350	808683	717883	1.26343e+06	1.13595e+06	1.2269e+06	727040	1.40472e+06	1.40295e+06	2.08587e+06	1.56587e+06	667718	829548	662358	713962	1.17807e+06	578822	1.49498e+06	1.41856e+06	2.04947e+06	2.55722e+06	1.38272e+06	2.5814e+06	3.04506e+06	944931	2.71292e+06	2.29584e+06	1.24465e+06	1.57222e+06	1.05484e+06	1.14083e+06	718727	578152	852710
L-(+)-Alanine	C3 H7 N O2	89.048	15.667	3.81788e+06	5.33058e+06	5.35886e+06	5.00427e+06	5.11027e+06	5.00413e+06	4.92257e+06	4.12762e+06	4.46151e+06	5.40911e+06	6.01079e+06	6.10585e+06	5.91414e+06	7.04258e+06	4.45394e+06	5.66733e+06	5.17582e+06	5.77837e+06	5.14298e+06	5.71317e+06	5.59069e+06	5.30086e+06	4.95859e+06	5.84064e+06	7.46003e+06	5.68222e+06	5.78337e+06	5.60508e+06	5.17873e+06	4.80251e+06	5.45764e+06	7.01591e+06	5.30477e+06	5.24524e+06	5.09763e+06	4.48832e+06	5.57172e+06	5.24824e+06	4.51848e+06	4.791e+06	4.48628e+06	4.83552e+06	4.49353e+06	5.69409e+06	4.7164e+06	4.4995e+06
[Similar to: Phosphatidylinositol-1,2-dipalmitoyl; ΔMass: 553.4596 Da]	C8 H16 Cl N O6	257.066	4.679	2.88324e+06	2.72738e+06	2.6595e+06	2.83434e+06	1.68979e+06	1.20961e+06	2.07094e+06	2.52554e+06	3.00096e+06	2.10561e+06	2.46517e+06	1.73404e+06	3.16427e+06	1.86439e+06	1.82247e+06	3.18315e+06	2.64975e+06	2.16041e+06	2.52832e+06	2.06149e+06	2.64721e+06	2.98975e+06	3.59384e+06	2.35423e+06	2.04776e+06	2.53301e+06	2.60405e+06	3.29471e+06	2.48088e+06	2.05182e+06	2.18177e+06	3.60193e+06	1.81956e+06	2.16917e+06	2.40426e+06	2.28965e+06	1.99967e+06	3.22127e+06	3.1031e+06	1.99929e+06	1.75768e+06	1.44697e+06	2.33449e+06	1.7402e+06	1.33542e+06	1.8382e+06
Glycerophospho-N-palmitoyl ethanolamine	C21 H44 N O7 P	453.285	2.931	1.79934e+06	2.01508e+06	1.90124e+06	1.36486e+06	1.83123e+06	1.87225e+06	1.75376e+06	1.28965e+06	1.504e+06	1.64116e+06	2.1648e+06	2.05172e+06	1.7965e+06	2.00336e+06	2.02215e+06	2.20216e+06	1.33311e+06	1.9059e+06	1.15244e+06	2.04832e+06	1.71417e+06	2.18004e+06	1.86961e+06	1.36759e+06	2.0374e+06	1.48922e+06	1.99089e+06	1.88849e+06	741026	625831	1.56283e+06	433194	677373	1.12936e+06	1.40767e+06	851343	852696	1.07589e+06	1.48632e+06	2.07112e+06	1.43778e+06	1.61664e+06	1.96833e+06	1.87814e+06	1.06209e+06	1.43035e+06
Secnidazole	C7 H11 N3 O3	185.08	9.203	113919	57269.9	31231	54074.8	45178.5	69328.8	1.97322e+06	2.59299e+06	1.33262e+06	2.56941e+06	117552	76637.4	79019.5	74723.3	109203	86038.2	92242.2	80653.1	62196.3	82819.5	76477.1	113336	49527.5	47550.6	57032.7	61221.3	52938.9	81691.7	37375.6	46831.7	30534.6	133589	139829	63425.3	59019.6	92228.2	33346.5	37605.2	40853.1	51013.2	60800.3	43893.6	88746.7	121857	61176.6	125079
	C12 H32 N7 O12 P S4	625.072	7.771	3.95668e+06	6.11599e+06	3.8666e+06	4.73575e+06	5.16847e+06	4.07033e+06	3.42867e+06	4.12972e+06	4.53172e+06	3.70352e+06	4.40352e+06	4.33013e+06	4.14118e+06	4.96926e+06	2.76056e+06	2.37751e+06	4.05505e+06	3.06394e+06	4.17e+06	4.60519e+06	3.18528e+06	3.08891e+06	2.38184e+06	4.20214e+06	7.63239e+06	4.8059e+06	3.49776e+06	5.51867e+06	3.48489e+06	5.34427e+06	4.94912e+06	7.92977e+06	4.60661e+06	3.12794e+06	5.73908e+06	4.16457e+06	4.77754e+06	3.65347e+06	4.88392e+06	3.93586e+06	4.68951e+06	4.38103e+06	5.44643e+06	5.57717e+06	4.22414e+06	3.55807e+06
	C7 H14 N2 O2 P2 S	252.025	7.767	3.46129e+06	5.43942e+06	3.64766e+06	4.10444e+06	4.21555e+06	3.98228e+06	4.00594e+06	3.53367e+06	4.04345e+06	3.4427e+06	4.25189e+06	3.83505e+06	4.23457e+06	5.64341e+06	3.28984e+06	3.45172e+06	4.19246e+06	2.94282e+06	3.93492e+06	4.58519e+06	3.66526e+06	3.12977e+06	3.31838e+06	4.2799e+06	6.13624e+06	4.29859e+06	3.38593e+06	4.67842e+06	4.62949e+06	4.67566e+06	4.3056e+06	6.55701e+06	4.05201e+06	3.48462e+06	4.70877e+06	4.00382e+06	4.53778e+06	3.46231e+06	4.48769e+06	3.91891e+06	4.14159e+06	3.75228e+06	4.67835e+06	5.18344e+06	4.24326e+06	3.57256e+06
oxiracetam	C6 H10 N2 O3	158.069	18.911	1.53993e+06	2.44217e+06	1.42375e+06	1.05487e+06	1.61939e+06	1.22416e+06	1.2593e+06	1.27201e+06	1.19292e+06	1.71164e+06	2.06571e+06	1.89845e+06	1.94369e+06	2.60616e+06	1.47705e+06	1.97562e+06	1.38645e+06	1.48898e+06	2.28308e+06	1.46707e+06	1.60847e+06	1.7562e+06	1.06629e+06	1.49652e+06	2.56742e+06	1.67849e+06	2.17141e+06	1.93442e+06	2.08954e+06	2.00886e+06	1.40783e+06	5.3631e+06	1.39247e+06	1.60391e+06	1.66745e+06	1.77442e+06	2.52224e+06	2.10768e+06	1.4621e+06	1.78045e+06	2.06661e+06	2.18693e+06	2.71092e+06	3.4973e+06	2.56907e+06	1.8848e+06
DL-Lysine	C6 H14 N2 O2	146.104	22.279	1.32861e+06	1.42648e+06	1.63772e+06	1.53595e+06	1.47254e+06	1.34144e+06	995893	1.0172e+06	1.31743e+06	1.38646e+06	1.62797e+06	1.44557e+06	1.61847e+06	2.13389e+06	1.41019e+06	2.38565e+06	1.48159e+06	1.64685e+06	1.55066e+06	2.06578e+06	2.02049e+06	1.61399e+06	1.65111e+06	1.41502e+06	2.57572e+06	1.83508e+06	2.26612e+06	1.68792e+06	1.95667e+06	1.61392e+06	1.33201e+06	1.89206e+06	1.40698e+06	1.31947e+06	1.66771e+06	1.80711e+06	1.64592e+06	1.73413e+06	1.35741e+06	1.65061e+06	1.41696e+06	1.46758e+06	1.28592e+06	2.12858e+06	1.17773e+06	1.59938e+06
	C8 H11 N O5	201.063	18.746	151385	677439	481464	528222	424288	487427	269879	256299	363979	464697	743885	868890	911126	2.09199e+06	497940	1.6553e+06	354668	489821	374537	494150	954218	535780	826081	128790	1.29076e+06	647714	885016	1.10793e+06	913270	852556	893722	79556.8	567524	874799	535313	665703	732189	496606	1.11034e+06	1.68122e+06	1.37035e+06	868373	1.49904e+06	1.78907e+06	1.32413e+06	1.34772e+06
nitrilotriacetic acid	C6 H9 N O6	191.042	2.375	2.92079e+06	7.588e+06	7.00141e+06	4.38432e+06	4.87253e+06	5.33342e+06	3.99855e+06	5.4004e+06	5.24624e+06	6.00112e+06	4.05941e+06	5.22774e+06	5.71023e+06	4.94751e+06	2.48437e+06	3.7255e+06	3.25149e+06	4.87642e+06	3.56713e+06	4.3936e+06	4.92744e+06	2.82652e+06	3.26457e+06	6.66486e+06	5.38094e+06	5.83669e+06	4.84032e+06	6.04946e+06	4.63611e+06	6.41492e+06	6.47422e+06	6.48283e+06	4.61207e+06	6.7311e+06	6.13359e+06	5.70031e+06	7.17702e+06	6.03167e+06	7.84104e+06	6.78458e+06	7.46921e+06	7.72359e+06	8.28572e+06	7.69165e+06	7.67503e+06	4.8497e+06
5-Aminolevulinic acid	C5 H9 N O3	131.057	3.897	1.65852e+06	885924	1.13412e+06	1.08688e+06	1.27901e+06	817501	848264	1.07395e+06	663584	858154	878205	757041	750303	942797	684491	688982	805596	931109	1.53195e+06	1.04697e+06	632954	716634	716479	815597	1.2521e+06	786904	919075	549168	955959	784223	557248	1.25172e+06	656222	797557	775150	715376	1.05023e+06	957177	960303	1.28741e+06	931564	868719	815368	801536	677385	500403
	C6 H9 N O3 S	175.03	3.741	3.52295e+06	3.649e+06	2.85508e+06	3.55551e+06	4.94973e+06	4.98174e+06	4.12846e+06	5.20511e+06	3.60964e+06	5.13153e+06	1.67739e+06	3.57421e+06	3.87118e+06	1.9124e+06	3.82718e+06	2.99234e+06	3.20913e+06	4.20515e+06	3.83504e+06	3.4696e+06	2.67845e+06	2.70604e+06	2.81673e+06	5.76915e+06	2.62256e+06	3.65951e+06	2.15297e+06	3.08233e+06	3.33273e+06	2.21718e+06	1.95843e+06	7.46571e+06	3.33206e+06	3.04783e+06	3.58162e+06	3.29452e+06	2.40629e+06	2.24759e+06	3.17004e+06	2.74462e+06	2.96914e+06	2.8452e+06	3.18108e+06	2.52513e+06	2.57235e+06	1.17319e+06
		125.997	1.468	97584.1	3376.84	48902.9	143572	3725.71	3637.95	3695.97	3420.75	3489.82	3939.25	2971.96	3215.16	2474.92	77323.1	3405.84	2464.87	3074.74	2740.56	2990.19	2742.44	3278.76	3628.96	3979.24	66834.9	2034.05	3203.87	2725.75	3590.51	2562.06	191483	3674.24	59431.3	71732.4	3961.9	168444	103324	2593.24	3.64554e+06	4261.4	3219.32	3071.52	3424.2	2810.32	2405.3	3147.47	3301.4
	C H3 N O7	140.99	2.941	501152	681347	519067	697293	478856	457240	503917	752775	775534	590972	613766	586715	569916	692296	349753	615343	425718	540585	526630	526313	517136	457312	436582	580160	801417	631898	462810	591310	776517	1.00682e+06	719084	867166	929421	707565	640045	684968	616523	682595	647777	587203	606222	574149	675295	507191	405874	1.09321e+06
[Similar to: 2'-Deoxyinosine; ΔMass: 75.0210 Da]	C7 H7 N5 O	177.065	2.287	3.61838e+06	4.40657e+06	4.25634e+06	3.67246e+06	5.09178e+06	4.19121e+06	3.63715e+06	3.99573e+06	3.74466e+06	3.30899e+06	5.38995e+06	4.21794e+06	5.65689e+06	5.94614e+06	3.76302e+06	4.03827e+06	3.59727e+06	4.17665e+06	3.84716e+06	4.24798e+06	3.44793e+06	3.19011e+06	2.5911e+06	5.04665e+06	6.73004e+06	5.10959e+06	5.02093e+06	3.6719e+06	5.09607e+06	5.53225e+06	3.99992e+06	6.48564e+06	4.16502e+06	5.21435e+06	4.24143e+06	4.41204e+06	6.04968e+06	4.39778e+06	3.69787e+06	5.93089e+06	4.79247e+06	6.13867e+06	6.2341e+06	6.19777e+06	5.68948e+06	5.20222e+06
[Similar to: DL-Dipalmitoylphosphatidylcholine; ΔMass: -84.0687 Da]	C46 H93 N O4 P2 S	817.631	1.446	5.22259e+06	5.28201e+06	5.1675e+06	4.97703e+06	5.2602e+06	5.14681e+06	4.97347e+06	4.6819e+06	4.08426e+06	4.94576e+06	3.97579e+06	4.78163e+06	2.33092e+06	2.01031e+06	3.15266e+06	3.7591e+06	3.79511e+06	3.28761e+06	4.46331e+06	5.47815e+06	5.18481e+06	4.37218e+06	4.26115e+06	2.63108e+06	1.94872e+06	4.25083e+06	3.73702e+06	5.97111e+06	4.01623e+06	2.77025e+06	4.75103e+06	2.7393e+06	4.20848e+06	5.67423e+06	5.65344e+06	3.60792e+06	5.4818e+06	4.78625e+06	4.43238e+06	3.5289e+06	4.46175e+06	5.41036e+06	3.39279e+06	2.88541e+06	4.54333e+06	4.75935e+06
9,10-Dihydroxyoctadecanoic acid	C18 H36 O4	316.261	1.019	357480	541395	409275	497410	301278	331387	371024	285125	349008	384108	529031	521780	701437	841256	468134	405639	424067	458745	370628	436843	568046	370881	396035	487638	627525	440246	467172	468698	441923	345323	432855	304021	458296	284317	407310	506262	367963	274635	398147	814540	804241	629057	773496	599233	596741	922859
N3,N4-Dimethyl-L-arginine	C8 H18 N4 O2	202.143	21.687	1.44632e+06	1.36268e+06	1.46485e+06	1.07126e+06	1.3854e+06	1.10757e+06	1.17261e+06	1.10466e+06	1.08203e+06	1.28416e+06	1.725e+06	1.39842e+06	1.63285e+06	1.91913e+06	1.78653e+06	2.11311e+06	1.48727e+06	1.3669e+06	1.4875e+06	1.40827e+06	1.41731e+06	1.18167e+06	1.22768e+06	1.42635e+06	2.20137e+06	1.64911e+06	1.7005e+06	1.38396e+06	1.72242e+06	1.1148e+06	1.09331e+06	1.71312e+06	1.09241e+06	1.02334e+06	1.19081e+06	1.21177e+06	1.35377e+06	1.29019e+06	1.07172e+06	1.63672e+06	1.36819e+06	1.52052e+06	1.23512e+06	1.47457e+06	1.20338e+06	1.37264e+06
Ethyl (9E)-9-octadecenoate	C20 H38 O2	310.287	0.948	3.76622e+06	2.97314e+06	4.34923e+06	4.44445e+06	4.62331e+06	3.07698e+06	2.39088e+06	2.25634e+06	2.42584e+06	2.79741e+06	2.78754e+06	2.94283e+06	2.26397e+06	4.01547e+06	3.06285e+06	2.75566e+06	3.03343e+06	3.62225e+06	3.61148e+06	4.02831e+06	3.60516e+06	2.76818e+06	3.01143e+06	2.10566e+06	4.20292e+06	2.04077e+06	3.22405e+06	2.45095e+06	2.88868e+06	3.54394e+06	3.35088e+06	3.12054e+06	2.59869e+06	3.97233e+06	3.72192e+06	3.60943e+06	3.23724e+06	4.61082e+06	4.2509e+06	3.70452e+06	2.21719e+06	2.01093e+06	2.31242e+06	2.48987e+06	2.3165e+06	1.97357e+06
		366.274	0.993	496976	479544	617379	628555	435855	459673	488544	409821	427633	434501	566823	724775	567645	605210	566550	564032	458246	545112	522994	535979	614419	438093	541837	403786	612408	510119	486928	524597	417267	419661	547153	277403	354195	541312	544275	425110	476439	465588	653065	508831	562019	487812	440275	464937	433900	400002
		88.0143	1.645	2.4624e+06	2.14314e+06	1.665e+06	1.65551e+06	2.80283e+06	2.41425e+06	2.96883e+06	4.35517e+06	3.3121e+06	2.88135e+06	1.44824e+06	1.7102e+06	3.34457e+06	1.34059e+06	1.12608e+06	847404	888542	1.11939e+06	749708	1.18e+06	1.4856e+06	1.34071e+06	1.07275e+06	2.02208e+06	1.48466e+06	1.31197e+06	1.68834e+06	1.2497e+06	887499	1.20248e+06	1.54671e+06	2.35833e+06	1.94902e+06	1.41558e+06	1.53404e+06	1.83924e+06	978310	1.18134e+06	1.7467e+06	2.21302e+06	2.45262e+06	1.70388e+06	2.56849e+06	1.5147e+06	1.9139e+06	2.33988e+06
3-Methylhistidine	C7 H11 N3 O2	169.085	19.155	1.08325e+06	2.92792e+06	2.73068e+06	1.91641e+06	1.75182e+06	2.47167e+06	2.87049e+06	2.80667e+06	3.31219e+06	2.93444e+06	2.5198e+06	2.27578e+06	2.49668e+06	3.76867e+06	3.46937e+06	3.98322e+06	3.01511e+06	1.87315e+06	1.11915e+06	2.27997e+06	2.75871e+06	2.56618e+06	2.04638e+06	3.51586e+06	2.67782e+06	1.98988e+06	2.51216e+06	2.9404e+06	1.88393e+06	5.51433e+06	2.69904e+06	4.20552e+06	2.95203e+06	1.85944e+06	2.67182e+06	4.18745e+06	2.31176e+06	3.66975e+06	3.31441e+06	1.27247e+06	2.75271e+06	1.48653e+06	2.02999e+06	1.84091e+06	1.49255e+06	1.50909e+06
	C2 H8 N10 O3 S	252.049	1.441	2.66757e+06	1.54063e+06	1.64622e+06	2.79173e+06	2.87357e+06	2.83885e+06	2.2631e+06	2.08503e+06	2.32948e+06	2.36184e+06	1.64317e+06	2.06012e+06	1.81554e+06	377240	2.24405e+06	1.49456e+06	1.34461e+06	1.61333e+06	1.12915e+06	1.86723e+06	2.22735e+06	2.56133e+06	2.27271e+06	1.36494e+06	530163	1.20926e+06	1.49573e+06	2.10818e+06	1.32251e+06	686013	834221	768473	2.12168e+06	1.55014e+06	1.67083e+06	2.53853e+06	618176	1.18045e+06	1.65187e+06	2.7145e+06	2.98911e+06	1.70919e+06	2.35731e+06	2.43031e+06	2.02617e+06	3.29683e+06
Dihydrothymine	C5 H8 N2 O2	128.059	16.809	2.40065e+06	3.17955e+06	2.72849e+06	2.83596e+06	2.89059e+06	2.65013e+06	2.96425e+06	2.11007e+06	2.88629e+06	2.23592e+06	3.82323e+06	3.48138e+06	4.36018e+06	5.75828e+06	2.63619e+06	3.23808e+06	2.93171e+06	3.12274e+06	2.95178e+06	3.68093e+06	3.47369e+06	2.42353e+06	3.04188e+06	4.66127e+06	5.16907e+06	4.04886e+06	3.81119e+06	3.89979e+06	4.84994e+06	4.26246e+06	3.43574e+06	5.78082e+06	2.96729e+06	3.29391e+06	2.87378e+06	3.29246e+06	3.4036e+06	3.51069e+06	2.6698e+06	2.83188e+06	3.69969e+06	3.63116e+06	4.25165e+06	5.58323e+06	4.27133e+06	2.93083e+06
ricinelaidic acid	C18 H34 O3	298.25	1.032	262510	381954	303546	441732	218821	244697	311232	213458	264892	298215	415286	419608	536603	686189	362007	327197	313236	370878	314856	341718	465312	290909	316211	383779	506999	368454	384131	382604	417252	316212	354747	251797	396377	250618	314022	410307	284060	211699	314071	635613	657904	567543	712726	524737	477728	765284
	C7 H25 N10 O17 P3 S2	678.006	14.114	1.83467e+06	1.8848e+06	1.26697e+06	1.41019e+06	1.65013e+06	1.75726e+06	1.96098e+06	1.40559e+06	1.94758e+06	1.70592e+06	4.04584e+06	837209	2.14877e+06	2.20899e+06	2.57178e+06	834519	3.19319e+06	924646	2.04823e+06	1.68546e+06	1.96598e+06	1.23609e+06	2.65648e+06	3.64862e+06	4.6409e+06	3.09345e+06	3.50816e+06	2.80193e+06	4.17412e+06	2.7655e+06	1.7056e+06	3.47505e+06	836186	2.43778e+06	1.46269e+06	1.87895e+06	1.36497e+06	1.78362e+06	2.37646e+06	2.16054e+06	1.26922e+06	1.51155e+06	3.01632e+06	2.90374e+06	1.99022e+06	1.59276e+06
hexanethiol	C6 H14 S	118.082	6.179	1.98935e+06	1.50553e+06	1.71065e+06	1.75444e+06	2.1131e+06	1.58836e+06	1.45951e+06	1.54338e+06	1.49842e+06	1.50452e+06	2.72773e+06	2.10455e+06	2.53432e+06	3.37414e+06	1.96369e+06	1.93609e+06	1.72454e+06	1.95542e+06	1.98869e+06	1.88604e+06	2.08983e+06	1.96556e+06	1.66122e+06	2.12903e+06	2.79296e+06	2.75077e+06	2.47646e+06	1.84638e+06	2.4319e+06	1.8346e+06	1.66967e+06	2.3849e+06	1.69293e+06	1.83687e+06	1.98141e+06	1.53802e+06	1.91132e+06	1.4894e+06	1.45726e+06	2.00057e+06	1.94647e+06	1.93258e+06	1.69326e+06	1.91411e+06	2.33688e+06	1.84844e+06
	C8 H8 O10 S4	391.899	11.318	246992	284265	300703	236176	279238	283614	273708	263322	355417	237628	398792	294220	397407	302228	230818	269813	261493	249565	241401	321610	260141	244376	215884	254601	354342	262159	271722	264509	254739	230389	249913	324344	230664	289970	252093	227020	295150	278497	203862	273053	306580	302112	279969	268401	274795	250587
[Similar to: (S)-Nicotine; ΔMass: 30.0493 Da]		132.066	15.667	3.7486e+06	5.27103e+06	4.56954e+06	4.40241e+06	4.65596e+06	5.04071e+06	5.7488e+06	4.27999e+06	4.7216e+06	4.40426e+06	5.59168e+06	4.90732e+06	5.77512e+06	6.6538e+06	4.74083e+06	5.06868e+06	4.86114e+06	5.49356e+06	4.7549e+06	5.44588e+06	5.43301e+06	4.91726e+06	4.89296e+06	5.57642e+06	6.61057e+06	5.45136e+06	5.50493e+06	4.97111e+06	5.75672e+06	5.07317e+06	5.22908e+06	7.08612e+06	4.8562e+06	4.75037e+06	4.86627e+06	4.771e+06	5.83693e+06	5.25405e+06	5.08425e+06	4.50559e+06	4.63234e+06	4.78988e+06	4.61008e+06	5.6006e+06	4.84438e+06	4.52045e+06
	C6 H11 Cl N O10 P S	354.955	11.187	3.21441e+06	4.79578e+06	3.98173e+06	3.95943e+06	4.38688e+06	4.50379e+06	4.24665e+06	4.13571e+06	4.76612e+06	4.35509e+06	5.19106e+06	4.61108e+06	5.01922e+06	6.16654e+06	4.69982e+06	5.2597e+06	4.35156e+06	5.02622e+06	4.6264e+06	4.14287e+06	5.30265e+06	4.39096e+06	3.76101e+06	4.95706e+06	6.43098e+06	4.90913e+06	5.28336e+06	4.70508e+06	5.11596e+06	3.65564e+06	4.56965e+06	7.19151e+06	4.71505e+06	4.74012e+06	3.41397e+06	4.6183e+06	4.59511e+06	4.77777e+06	4.25552e+06	3.05563e+06	3.96796e+06	4.04271e+06	4.38351e+06	4.84118e+06	4.32637e+06	3.60716e+06
[Similar to: D-Glucose 6-phosphate; ΔMass: -17.0264 Da]	C6 H16 N O9 P	277.056	20.958	1.2421e+06	1.40659e+06	1.75778e+06	1.61152e+06	1.78287e+06	1.67684e+06	1.56802e+06	1.99196e+06	1.37184e+06	1.72497e+06	1.8845e+06	1.78346e+06	1.76159e+06	2.26096e+06	2.05455e+06	2.04302e+06	1.80081e+06	2.41151e+06	1.89976e+06	2.78372e+06	2.50903e+06	2.03003e+06	1.97545e+06	1.5007e+06	2.67915e+06	1.92645e+06	2.29531e+06	1.67466e+06	2.0714e+06	2.76075e+06	1.82589e+06	2.81727e+06	2.41605e+06	1.45026e+06	2.49175e+06	2.99509e+06	1.92495e+06	2.51907e+06	1.82082e+06	1.73614e+06	1.81762e+06	1.77398e+06	1.60887e+06	2.62736e+06	1.92209e+06	1.97087e+06
Cytosine	C4 H5 N3 O	111.043	3.124	2.34006e+06	2.69607e+06	2.61415e+06	1.99102e+06	2.82304e+06	3.14983e+06	2.05272e+06	2.97251e+06	2.86896e+06	1.9677e+06	3.60998e+06	2.40959e+06	2.54708e+06	3.86694e+06	2.28844e+06	3.1196e+06	2.78033e+06	2.35228e+06	2.58925e+06	3.04013e+06	1.91273e+06	1.87116e+06	1.91762e+06	2.77787e+06	4.5475e+06	2.47403e+06	2.92531e+06	2.74761e+06	4.43721e+06	2.85018e+06	3.05997e+06	3.26379e+06	2.48143e+06	1.95942e+06	2.09513e+06	2.69796e+06	2.38536e+06	1.64889e+06	2.82461e+06	2.16278e+06	3.46187e+06	2.52009e+06	3.18422e+06	2.24544e+06	2.33127e+06	2.44766e+06
	C4 H8 Cl N3 O2 S	197.003	2.048	752158	672664	603933	584753	918222	729398	750952	1.06292e+06	934298	710297	1.28079e+06	1.02894e+06	1.56324e+06	1.43144e+06	832025	874977	760235	772748	568796	742808	553980	658288	608011	1.00495e+06	1.55602e+06	682973	917151	752454	402597	532139	481784	966951	558162	575977	711863	651399	784233	524613	993014	1.01855e+06	977577	783022	855559	690772	1.15227e+06	715051
		120.041	1.525	1.5862e+06	583017	347378	1.33372e+06	1.02173e+06	1.54081e+06	227709	296803	213132	215541	1.09735e+06	1.68837e+06	1.72609e+06	620456	1.39881e+06	930971	818331	1.36586e+06	956443	704189	853878	1.53731e+06	226708	1.29537e+06	748816	1.38895e+06	818809	1.92806e+06	2.40087e+06	652487	408002	1.46909e+06	1.31327e+06	2.24931e+06	747901	1.79931e+06	990029	383509	432863	746818	1.46404e+06	654189	2.08667e+06	2.64057e+06	1.95183e+06	2.29887e+06
D-Sphingosine	C18 H37 N O2	299.282	0.944	1.93179e+06	1.92438e+06	2.27184e+06	2.57282e+06	1.90895e+06	1.88306e+06	1.74411e+06	1.50463e+06	1.87562e+06	1.91441e+06	1.8569e+06	1.87448e+06	1.3869e+06	1.54939e+06	2.61451e+06	2.43335e+06	2.05511e+06	2.46119e+06	1.97731e+06	2.78087e+06	1.70719e+06	2.66303e+06	2.42633e+06	1.64991e+06	1.41718e+06	1.80932e+06	1.83247e+06	2.34936e+06	1.92466e+06	2.29577e+06	1.71839e+06	1.5108e+06	1.72588e+06	1.84195e+06	1.98993e+06	1.85644e+06	2.04443e+06	2.75008e+06	2.10596e+06	1.83177e+06	1.46336e+06	1.72896e+06	1.26112e+06	1.70923e+06	1.63857e+06	1.42512e+06
Isopropyl methoxy pyrazine	C8 H12 N2 O	152.095	5.616	42802.1	2991.76	2338.65	14738.8	20021.4	9118.34	548056	999328	504442	1.4791e+06	9656.05	17212.6	17001.4	2068.08	30307.1	5114.36	3416.54	16103.9	5344.95	8273.59	7478.59	41964.7	7133.77	21773.4	2223.93	10925.2	3703.49	7222.75	27287.8	4120.16	6910.45	16867.7	21517.3	5789.92	5706.69	13976.2	2988.22	3573.65	8619.31	3282.13	11074.5	7300.75	22090.7	19553.6	13921.1	16692.4
	C5 H12 N2 O4 P2	226.026	19.167	100464	124119	117218	94961.2	121920	113707	109417	81798.4	108416	106640	154949	128550	146567	147126	119765	112380	111503	133886	94593.6	118201	135544	110887	102436	119441	145197	125516	129734	127739	104386	100567	102323	105530	99758.3	95128.5	120558	126631	131201	102163	126252	102431	119598	123722	110065	119228	125531	97730.4
D-Ribulose 5-phosphate	C5 H11 O8 P	230.018	20.58	1.24882e+06	3.69272e+06	2.82912e+06	2.60018e+06	2.28785e+06	2.75252e+06	1.61525e+06	1.75271e+06	2.11361e+06	1.78897e+06	3.50254e+06	2.35743e+06	2.68895e+06	5.54266e+06	2.11833e+06	4.11782e+06	3.02674e+06	3.30209e+06	2.93112e+06	4.01389e+06	4.07594e+06	3.04998e+06	3.76743e+06	3.08595e+06	4.49041e+06	2.80739e+06	4.20247e+06	3.00129e+06	2.80967e+06	5.33822e+06	4.30466e+06	5.09327e+06	3.26129e+06	2.93264e+06	4.57728e+06	3.4441e+06	3.32131e+06	3.87758e+06	3.37365e+06	2.81398e+06	3.15526e+06	2.03817e+06	1.74872e+06	3.33305e+06	2.12824e+06	2.63649e+06
	C3 H2 N8	150.04	17.707	3.0878e+06	3.84939e+06	3.40903e+06	2.81719e+06	3.545e+06	3.33735e+06	3.75964e+06	3.01227e+06	4.2582e+06	3.23265e+06	4.44153e+06	3.38443e+06	4.53035e+06	4.99996e+06	4.26574e+06	5.92936e+06	3.86245e+06	4.1429e+06	3.65641e+06	3.91795e+06	3.67209e+06	3.53863e+06	3.3472e+06	4.48592e+06	5.27932e+06	4.45626e+06	4.48932e+06	3.53308e+06	4.75065e+06	3.89063e+06	4.14728e+06	6.33891e+06	3.46397e+06	4.03707e+06	3.84831e+06	4.20464e+06	4.11391e+06	4.43022e+06	2.99047e+06	2.88204e+06	2.77014e+06	3.54541e+06	3.39639e+06	4.50276e+06	4.06667e+06	3.7449e+06
	C6 H8 N10 O7	332.057	17.643	14041.5	18537.9	15373.8	14023.8	15267.2	14184.7	16029.1	14177.3	17024.7	13627.4	17619.7	14726.4	17421.2	19528.4	18298.5	21167.4	19147.1	16650.5	16275.1	16861.9	19586.3	14469.6	17611.5	17414.6	20875.4	17599.2	17607.4	15173.4	15689.3	16480	17622.3	23193.5	15191.7	16820.5	17164.9	17264.9	17796.6	17452.8	15299.4	14987.7	17638.2	16323.3	17469.6	19981.5	17944	15912.3
		75.0302	16.585	2.58575e+06	3.54977e+06	2.62009e+06	2.71686e+06	2.90476e+06	2.62059e+06	2.87379e+06	2.43044e+06	3.02171e+06	2.84019e+06	3.95442e+06	2.8711e+06	2.98495e+06	3.52018e+06	3.04812e+06	3.77686e+06	3.01056e+06	3.40281e+06	3.47327e+06	3.35459e+06	2.7825e+06	2.41722e+06	2.54027e+06	3.70856e+06	3.97343e+06	3.15062e+06	3.26335e+06	2.84915e+06	3.34432e+06	3.07243e+06	2.47454e+06	3.82003e+06	2.40674e+06	2.92486e+06	2.47939e+06	2.78069e+06	2.79149e+06	2.63602e+06	2.58399e+06	2.78473e+06	2.61346e+06	3.03012e+06	2.74587e+06	3.23974e+06	2.89201e+06	2.81174e+06
		123.981	2.293	578530	78372.8	125088	293386	257782	270926	233328	178762	215743	259545	244693	142132	193546	239869	251695	146898	100078	101740	131879	103641	183388	355103	190173	136154	163376	134662	55845	115725	134116	36935.2	85605.3	47570.7	48323.4	167817	79938.4	72616.5	57495.8	144489	98976.7	44106.9	77251.5	119880	61992	76604	72937	254657
3-[(3S,5S)-7-Oxo-4-oxa-1-azabicyclo[3.2.0]hept-3-yl]-L-alanine	C8 H12 N2 O4	200.079	8.2	182589	575701	424617	476489	390876	346378	225541	176695	302169	385655	710828	592781	690998	1.74644e+06	330287	1.32345e+06	354223	349772	346493	379421	683500	481829	598981	92194.8	966036	485277	575991	646442	916892	542861	513516	53489.8	315221	507986	242243	473903	365137	294762	593453	1.19304e+06	776959	12121.2	851539	1.16709e+06	19249.8	837017
1,3,4-Trihydroxy-5-oxocyclohexanecarboxylic acid	C7 H10 O6	190.047	3.282	2.00919e+06	1.94192e+06	2.05521e+06	1.79594e+06	1.68119e+06	1.82374e+06	2.13912e+06	2.19355e+06	1.89028e+06	1.77147e+06	1.92022e+06	1.83172e+06	1.69636e+06	2.0391e+06	1.56103e+06	1.46784e+06	1.42556e+06	1.7314e+06	1.53335e+06	1.693e+06	1.76278e+06	1.67069e+06	1.7912e+06	2.33447e+06	2.42991e+06	1.82215e+06	2.1544e+06	1.99877e+06	2.69112e+06	2.71918e+06	2.02573e+06	3.52391e+06	2.38164e+06	1.79529e+06	2.01681e+06	1.76665e+06	1.7777e+06	1.58198e+06	2.36921e+06	1.96061e+06	1.9928e+06	1.76526e+06	2.04577e+06	1.97594e+06	2.0916e+06	1.49001e+06
	C5 H16 N8 O5 S	300.094	15.65	249090	406359	325058	318385	324648	365678	351633	344071	356537	409085	389024	356566	408938	476800	380051	430186	337354	363746	357678	440031	448916	353891	341583	471092	569551	396510	422240	413845	552274	642854	405856	1.01347e+06	425768	392683	420503	415281	501049	457397	431503	318644	355686	266007	358626	457045	341068	353554
[Similar to: Cytidine; ΔMass: -74.0378 Da]	C10 H24 N O8 P	317.123	18.8	1.0089e+06	1.45949e+06	1.71721e+06	2.12032e+06	1.7692e+06	1.34073e+06	1.31147e+06	1.13085e+06	2.38979e+06	1.47115e+06	2.13638e+06	2.25076e+06	2.96331e+06	4.25086e+06	2.58082e+06	4.56968e+06	1.95783e+06	2.26719e+06	1.3171e+06	2.68956e+06	2.67171e+06	2.32941e+06	2.66804e+06	1.95964e+06	3.92641e+06	2.52587e+06	2.25433e+06	2.9309e+06	2.52308e+06	3.19883e+06	3.37081e+06	3.29338e+06	2.94619e+06	3.1698e+06	3.01425e+06	2.74944e+06	1.79418e+06	1.75659e+06	2.20983e+06	2.12109e+06	1.8634e+06	1.90218e+06	2.01547e+06	2.80546e+06	2.34823e+06	2.51738e+06
	C4 H10 N2 O4 P2	212.011	19.419	59941.2	79072	73710.2	65210.4	45566.5	62358.3	69539	70832.9	60453.9	73477.8	80448.2	71047	73128	106370	75220.3	99472	75513.3	88818.1	68303.4	89982.3	73514.8	69141.5	60128	79302.4	101413	74112.1	88080.7	79081.1	74766.7	61330.5	86789	136236	82373.8	67434.9	59148.2	84776.3	76487.6	71913.8	63285	69022.4	66443.3	74024.4	50535.2	76390.3	66016.6	44448.8
pentanethiol	C5 H12 S	104.067	17.229	3.50909e+06	5.00449e+06	3.96819e+06	3.59921e+06	4.49369e+06	3.6148e+06	3.48998e+06	3.07565e+06	4.64464e+06	3.29256e+06	4.77783e+06	3.15395e+06	4.34848e+06	4.62179e+06	4.43548e+06	4.61748e+06	5.30924e+06	4.36195e+06	4.27476e+06	4.09033e+06	4.09624e+06	3.5191e+06	3.81267e+06	5.88821e+06	6.09291e+06	4.80053e+06	4.67461e+06	4.26183e+06	4.99274e+06	3.8821e+06	3.68308e+06	5.64296e+06	3.71402e+06	4.311e+06	3.3492e+06	3.52114e+06	4.10443e+06	3.91313e+06	3.79556e+06	4.133e+06	3.61016e+06	4.22844e+06	4.65098e+06	5.19858e+06	4.6147e+06	3.93509e+06
	C6 H8 N3 O3 P	201.031	17.183	110868	145619	137844	130303	155926	117064	120350	110689	141775	114877	147247	134340	142944	147311	144001	135383	153098	167232	128262	107164	171107	139504	124223	177802	202157	159104	170694	146298	114084	105773	119382	156462	117671	145946	128764	102546	131886	141714	141249	140842	133265	140850	161564	165505	155093	138900
		175.115	22.182	3.28831e+06	3.32086e+06	3.41756e+06	3.6856e+06	3.30581e+06	2.8415e+06	2.56783e+06	2.35965e+06	2.99142e+06	2.66432e+06	4.04829e+06	3.16493e+06	3.4278e+06	4.71192e+06	3.05082e+06	3.94271e+06	3.08337e+06	4.31768e+06	3.48026e+06	3.75722e+06	3.87138e+06	3.51812e+06	3.40744e+06	3.02274e+06	5.58704e+06	3.62138e+06	3.73624e+06	3.27452e+06	3.57755e+06	3.37996e+06	3.6586e+06	3.55721e+06	3.02234e+06	3.29616e+06	3.48399e+06	3.7992e+06	3.67719e+06	3.98439e+06	3.33692e+06	3.45441e+06	2.86931e+06	2.81428e+06	3.00174e+06	3.8916e+06	3.06656e+06	3.18195e+06
Phenylthioethene	C8 H8 S	136.036	16.638	1.75607e+06	2.50979e+06	3.33435e+06	2.52157e+06	1.96918e+06	1.94099e+06	2.99127e+06	2.04835e+06	2.65649e+06	1.93127e+06	3.18773e+06	2.13466e+06	2.40218e+06	3.65779e+06	1.93063e+06	2.66512e+06	2.60211e+06	2.39096e+06	2.35393e+06	3.63961e+06	2.64685e+06	2.8619e+06	3.23807e+06	2.25061e+06	3.43717e+06	2.45708e+06	2.75724e+06	2.30744e+06	3.41935e+06	3.79076e+06	3.07675e+06	4.42637e+06	3.33054e+06	2.37713e+06	3.69249e+06	2.31888e+06	2.59128e+06	2.69666e+06	3.23525e+06	2.30971e+06	2.2538e+06	2.37671e+06	2.30624e+06	2.36453e+06	2.17128e+06	3.58272e+06
Cys-pro	C8 H14 N2 O3 S	218.072	2.177	98315	68854.3	69841.3	95476.4	109034	86711.8	78194.3	82432.6	146970	97130.3	96805.2	73942.6	150010	88744.3	77638.8	104395	54407.2	74588.8	84032.3	86903.6	70858.2	92735.2	64087.4	125111	114113	88484.4	89221.4	75541.4	113329	109376	95383.6	116641	94307	163827	73718.7	85368.7	147912	125296	99079.6	57419.1	63714.6	85956	88743.4	96515.3	78927.9	57076.7
	C41 H83 N6 O9 P	834.596	1.181	2.69421e+06	1.97433e+06	3.30762e+06	2.90358e+06	2.2834e+06	2.53138e+06	1.6807e+06	1.80565e+06	2.4963e+06	2.50106e+06	2.13587e+06	2.22633e+06	1.17894e+06	515633	3.31163e+06	2.67338e+06	3.41673e+06	2.61772e+06	3.14961e+06	2.69287e+06	3.21041e+06	3.52093e+06	4.11252e+06	1.01644e+06	665919	2.01517e+06	2.07926e+06	2.73442e+06	2.54113e+06	2.35862e+06	2.54877e+06	2.04056e+06	2.63448e+06	2.45601e+06	2.51208e+06	2.43187e+06	2.17209e+06	1.82757e+06	1.71086e+06	2.02897e+06	1.79451e+06	2.03059e+06	1.3159e+06	1.40522e+06	1.65647e+06	1.95572e+06
[Similar to: Syringic acid; ΔMass: 14.9657 Da]	C5 H9 N7 O	183.087	16.533	2.13299e+06	1.8842e+06	1.87857e+06	1.79154e+06	2.49975e+06	1.87213e+06	2.44598e+06	2.86127e+06	2.59478e+06	2.1527e+06	2.3894e+06	2.00097e+06	2.205e+06	2.83332e+06	2.45126e+06	1.97593e+06	2.24093e+06	2.12611e+06	2.53539e+06	2.20155e+06	2.65752e+06	2.09818e+06	2.42318e+06	2.37877e+06	3.177e+06	2.24798e+06	2.01697e+06	2.75243e+06	2.895e+06	3.13322e+06	2.59946e+06	2.28573e+06	2.15398e+06	2.47907e+06	2.79935e+06	3.18482e+06	3.13878e+06	2.67847e+06	3.24957e+06	2.70639e+06	2.69406e+06	2.2559e+06	3.13893e+06	3.58169e+06	2.99525e+06	2.63761e+06
	C H4 Cl N3 O3 P2 S	234.913	11.192	2.91308e+06	3.59718e+06	3.77619e+06	3.43552e+06	3.68203e+06	3.72106e+06	3.90041e+06	3.33705e+06	4.05067e+06	3.79569e+06	4.36248e+06	3.66122e+06	4.73775e+06	5.2744e+06	3.90066e+06	4.75386e+06	3.75315e+06	3.95354e+06	4.46485e+06	4.55602e+06	4.30308e+06	3.41228e+06	3.49246e+06	4.5588e+06	5.86423e+06	4.23275e+06	4.46953e+06	3.98583e+06	4.35034e+06	4.21617e+06	4.21443e+06	6.23429e+06	4.2432e+06	4.09448e+06	3.91083e+06	4.08534e+06	4.65811e+06	4.08735e+06	3.75194e+06	3.79279e+06	3.80338e+06	3.85229e+06	4.19181e+06	4.07284e+06	3.73994e+06	3.43944e+06
[Similar to: Phosphatidylinositol-1,2-dipalmitoyl; ΔMass: 47.0108 Da]	C39 H70 N7 O6 P	763.515	1.157	3.1736e+06	2.08218e+06	2.98236e+06	2.3391e+06	2.24015e+06	2.32885e+06	2.44555e+06	1.91474e+06	2.18367e+06	2.41424e+06	1.36444e+06	1.50217e+06	859542	500426	2.86522e+06	1.80252e+06	2.19392e+06	2.11802e+06	2.57029e+06	2.0789e+06	2.25578e+06	3.05697e+06	2.83567e+06	1.092e+06	545769	2.04344e+06	1.91808e+06	2.5849e+06	2.28911e+06	2.19041e+06	2.92579e+06	1.48941e+06	2.15001e+06	2.40528e+06	2.31294e+06	2.27226e+06	1.80205e+06	2.91255e+06	2.36678e+06	1.5615e+06	1.57672e+06	2.10138e+06	1.16055e+06	1.17086e+06	1.52911e+06	1.72755e+06
		393.282	0.92	2.28693e+06	816562	2.50226e+06	1.10014e+06	779179	1.00014e+06	1.26475e+06	1.44713e+06	1.1295e+06	1.3839e+06	2.13077e+06	1.07909e+06	1.04373e+06	618574	1.55278e+06	2.82691e+06	5.78688e+06	1.84311e+06	6.18533e+06	1.71736e+06	1.53251e+06	2.56827e+06	1.73744e+06	1.31484e+06	1.2567e+06	933715	1.79204e+06	1.47295e+06	1.24349e+06	897662	526905	1.87642e+06	1.09218e+06	1.76105e+06	1.34118e+06	898995	1.24967e+06	764655	1.06205e+06	890573	1.22679e+06	1.32398e+06	531118	962556	1.02524e+06	563488
	C23 H52 N7 O3 P3	567.332	2.117	2.02957e+06	4.74224e+06	2.49069e+06	1.63227e+06	2.01523e+06	2.02707e+06	2.38898e+06	2.58698e+06	3.94192e+06	2.68387e+06	1.90507e+06	1.31462e+06	1.68749e+06	888545	2.0557e+06	2.36212e+06	2.84427e+06	1.61326e+06	2.08108e+06	1.44501e+06	2.03406e+06	1.98052e+06	1.51815e+06	2.54599e+06	1.94816e+06	3.15638e+06	2.23155e+06	2.19495e+06	652875	878464	1.82429e+06	811222	1.15061e+06	2.67215e+06	1.94532e+06	954242	2.25403e+06	2.09278e+06	1.74257e+06	1.87583e+06	2.40095e+06	3.57241e+06	2.79539e+06	1.90021e+06	2.83801e+06	3.05402e+06
		367.116	7.081	63956.7	62565.2	37560.9	17566.8	15921.9	39737.2	56278.5	778451	65746.2	255287	17473.6	25637.6	34991.9	36697.6	12819.3	97475	45122.1	136336	25414	132292	245644	294701	103075	11178.5	27901.8	20849.7	35852.7	7460.1	6499.19	343284	136287	579047	629102	46348.4	1.06722e+06	1.67527e+06	79916.6	878108	289469	156885	147059	39016.5	34864	83855.8	28667.1	99006.1
Hypoxanthine	C5 H4 N4 O	136.036	3.408	1.16786e+06	5.9698e+06	3.89621e+06	1.80799e+06	1.86784e+06	1.5542e+06	1.66729e+06	6.29584e+06	1.63665e+06	5.71725e+06	1.81992e+06	1.93587e+06	1.5673e+06	2.5156e+06	1.17823e+06	1.33715e+06	1.09597e+06	1.30624e+06	1.19193e+06	757741	1.64141e+06	1.32071e+06	1.42864e+06	2.18787e+06	2.17843e+06	1.80932e+06	1.94837e+06	4.53503e+06	1.67777e+06	5.26241e+06	2.04436e+06	2.98273e+06	1.83468e+06	2.03957e+06	2.17859e+06	5.98196e+06	1.59472e+06	2.12944e+06	4.9318e+06	1.78203e+06	2.18049e+06	1.86031e+06	6.99406e+06	1.93195e+06	1.81311e+06	1.54062e+06
	C3 H7 Cl N10	218.055	6.129	2.06459e+06	2.33619e+06	1.5787e+06	1.69297e+06	2.46623e+06	1.32393e+06	1.47234e+06	2.61651e+06	1.67068e+06	1.93904e+06	1.96713e+06	1.42099e+06	2.2546e+06	2.29805e+06	2.22826e+06	2.26001e+06	2.18872e+06	1.51707e+06	1.49685e+06	2.13515e+06	1.73671e+06	2.92811e+06	1.74594e+06	1.83981e+06	2.75332e+06	1.93879e+06	1.68279e+06	2.76551e+06	2.50959e+06	1.88816e+06	1.89406e+06	2.38126e+06	2.38079e+06	1.49164e+06	1.98457e+06	1.86945e+06	1.60529e+06	1.92584e+06	2.06385e+06	1.69254e+06	2.64758e+06	1.18768e+06	1.59363e+06	2.2592e+06	1.42217e+06	2.06095e+06
		118.025	16.599	964608	904388	1.86433e+06	1.53866e+06	1.10883e+06	1.03798e+06	1.58123e+06	765258	1.43995e+06	809365	1.85047e+06	918328	892166	1.08868e+06	1.10351e+06	849675	1.0475e+06	1.14462e+06	752407	1.73606e+06	1.00887e+06	1.64392e+06	1.09618e+06	920777	1.29889e+06	933474	738173	931710	781597	286972	1.13112e+06	228573	1.33837e+06	875434	1.66877e+06	529427	748378	661160	1.56686e+06	1.04559e+06	1.1611e+06	1.39095e+06	1.18015e+06	1.00392e+06	1.17771e+06	1.99354e+06
		124.908	3.391	1.15222e+06	1.61647e+06	1.09655e+06	949774	3.1035e+06	996145	1.842e+06	709296	1.0652e+06	1.03759e+06	3.28275e+06	1.17561e+06	1.81216e+06	3.36515e+06	1.19254e+06	1.81246e+06	1.06298e+06	1.7403e+06	882412	1.01465e+06	1.81298e+06	1.37775e+06	1.02228e+06	1.60329e+06	2.21856e+06	1.16724e+06	1.87441e+06	831901	2.00959e+06	1.38871e+06	1.7073e+06	1.80304e+06	1.31638e+06	1.28577e+06	1.67274e+06	2.60584e+06	2.93736e+06	2.13461e+06	1.43664e+06	843294	943653	1.13004e+06	871630	3.40066e+06	1.11032e+06	3.24354e+06
		113.057	15.801	1.7335e+06	3.26616e+06	3.23722e+06	2.25153e+06	2.74305e+06	2.42327e+06	2.46251e+06	2.47147e+06	2.51935e+06	3.30374e+06	4.32299e+06	2.89442e+06	4.40452e+06	3.54913e+06	2.62636e+06	4.18506e+06	2.73476e+06	3.44186e+06	2.79665e+06	3.36707e+06	3.09305e+06	2.8987e+06	4.19963e+06	3.85559e+06	3.17092e+06	3.34425e+06	3.45416e+06	2.28962e+06	3.29091e+06	4.35506e+06	4.58292e+06	6.85283e+06	2.4772e+06	2.16477e+06	3.35529e+06	2.05467e+06	2.92465e+06	2.67013e+06	2.93059e+06	2.73294e+06	2.5829e+06	3.14715e+06	3.11185e+06	5.64447e+06	2.37516e+06	2.40964e+06
	C8 H22 N O5 P3	305.073	5.691	301251	517816	272648	449610	436866	404000	338464	438159	378748	298116	392572	576392	478784	907542	227922	246650	511070	351107	374742	233074	328486	370085	348659	378261	636376	387909	532140	387061	345785	867791	572018	2.04752e+06	920642	530739	713365	1.03428e+06	646648	462860	546323	235109	270108	251517	280793	222973	173163	163416
	C23 H17 N6 O13 P3	678.006	14.361	1.84292e+06	356725	1.17067e+06	2.25518e+06	1.74643e+06	1.86778e+06	2.01087e+06	259868	206645	1.59654e+06	3.13433e+06	750523	1.96e+06	1.93728e+06	1.63261e+06	2.29522e+06	1.94994e+06	1.01984e+06	1.23668e+06	1.17089e+06	1.4223e+06	912207	1.85495e+06	594655	3.85639e+06	2.68945e+06	2.66599e+06	2.23324e+06	2.99544e+06	1.57256e+06	1.99539e+06	2.78743e+06	938261	245248	1.62868e+06	1.84521e+06	1.76907e+06	508848	177742	53644.8	179601	181237	510505	708405	557645	389157
	C4 H12 N2 O6	184.069	21.845	1.64422e+06	2.34848e+06	1.76952e+06	1.68583e+06	1.87059e+06	1.6303e+06	1.81932e+06	1.67066e+06	1.83466e+06	1.85572e+06	2.29204e+06	2.0002e+06	2.16156e+06	2.66392e+06	3.10695e+06	2.30965e+06	2.19056e+06	2.4128e+06	2.35142e+06	2.85385e+06	1.99372e+06	1.74274e+06	1.74938e+06	3.64495e+06	3.16236e+06	2.15879e+06	2.5857e+06	2.12921e+06	3.46038e+06	2.74411e+06	1.74661e+06	3.00489e+06	1.74726e+06	1.47984e+06	1.75379e+06	1.696e+06	1.70757e+06	1.77911e+06	1.4034e+06	1.92538e+06	1.72446e+06	1.83872e+06	1.93915e+06	2.91212e+06	1.96379e+06	1.54724e+06
4-Oxoproline	C5 H7 N O3	129.041	17.717	3.40194e+06	2.52847e+06	3.65104e+06	3.10521e+06	2.91283e+06	3.52888e+06	3.98476e+06	2.95014e+06	3.60871e+06	3.66985e+06	4.20106e+06	3.74011e+06	4.01095e+06	4.68695e+06	4.20809e+06	5.48927e+06	3.08776e+06	5.53648e+06	6.02052e+06	4.38761e+06	4.61041e+06	1.83477e+06	2.21112e+06	2.90485e+06	4.47565e+06	4.56848e+06	4.21614e+06	3.55082e+06	2.36566e+06	3.45605e+06	3.86896e+06	5.82024e+06	3.28367e+06	2.35008e+06	2.28422e+06	3.92921e+06	3.79708e+06	2.34855e+06	3.2916e+06	2.25e+06	3.07417e+06	2.29137e+06	3.98752e+06	4.43978e+06	4.38291e+06	3.50347e+06
[Similar to: DL-Dipalmitoylphosphatidylcholine; ΔMass: -24.0004 Da]	C43 H76 N5 O4 P	757.563	1.177	3.80374e+06	2.95373e+06	3.79121e+06	3.57798e+06	3.10062e+06	3.39074e+06	3.15371e+06	2.7394e+06	2.81769e+06	3.12162e+06	3.43377e+06	3.46199e+06	2.12164e+06	1.33637e+06	3.31125e+06	3.0939e+06	2.27431e+06	3.5464e+06	2.86613e+06	3.81284e+06	3.36689e+06	2.93811e+06	3.59944e+06	1.65017e+06	1.56154e+06	3.18179e+06	3.07195e+06	3.44941e+06	3.42419e+06	2.20935e+06	2.53469e+06	3.45876e+06	3.73189e+06	3.22554e+06	3.17105e+06	2.55757e+06	3.53701e+06	3.12914e+06	2.74525e+06	3.15322e+06	3.04072e+06	3.83161e+06	2.61858e+06	2.89427e+06	3.30839e+06	3.24215e+06
	C3 H9 N2 O5 P	184.025	17.704	2.05653e+06	3.09848e+06	2.49737e+06	2.32927e+06	2.69732e+06	1.65503e+06	2.41056e+06	2.32499e+06	2.90375e+06	2.44322e+06	3.33908e+06	2.49378e+06	3.37172e+06	3.65056e+06	3.0955e+06	4.15378e+06	2.59325e+06	3.10389e+06	2.82692e+06	2.93942e+06	2.66693e+06	2.38674e+06	2.45831e+06	3.4974e+06	4.16397e+06	3.16664e+06	3.34248e+06	2.79527e+06	4.06855e+06	3.35584e+06	3.34513e+06	5.61912e+06	3.01471e+06	3.18757e+06	3.20614e+06	3.45093e+06	3.24859e+06	3.27221e+06	2.48557e+06	2.16013e+06	2.25311e+06	2.41656e+06	2.61159e+06	3.72046e+06	2.83383e+06	2.73879e+06
	C5 H9 Cl2 N10 O16 P3 S3	723.794	11.183	1.60116e+06	2.02701e+06	2.55814e+06	1.47774e+06	1.62357e+06	1.29623e+06	2.40626e+06	2.05383e+06	2.81708e+06	2.25795e+06	2.77724e+06	1.97028e+06	2.56986e+06	3.71864e+06	941056	2.67345e+06	1.46316e+06	3.50767e+06	2.61061e+06	3.18623e+06	2.95813e+06	1.61864e+06	1.39053e+06	2.95962e+06	520486	2.43316e+06	3.3927e+06	2.85388e+06	3.69866e+06	2.31553e+06	2.83568e+06	5.22213e+06	2.9247e+06	2.36192e+06	1.69221e+06	2.87624e+06	2.75419e+06	1.60652e+06	1.97618e+06	1.84705e+06	1.94753e+06	1.97972e+06	2.40577e+06	2.16906e+06	1.82182e+06	1.68666e+06
	C5 H15 Cl N3 O11 P3 S	452.932	11.191	1.63138e+06	3.6918e+06	2.68945e+06	2.97227e+06	3.58199e+06	3.46821e+06	2.32335e+06	2.0402e+06	3.63917e+06	3.22247e+06	3.89339e+06	3.5595e+06	4.23499e+06	4.87908e+06	3.60088e+06	4.31585e+06	3.37776e+06	4.07754e+06	3.58232e+06	4.08566e+06	2.78792e+06	3.28913e+06	3.27e+06	4.15064e+06	5.21323e+06	3.82573e+06	4.39026e+06	2.17054e+06	4.16832e+06	4.13502e+06	3.77882e+06	6.21495e+06	3.75722e+06	3.55074e+06	3.8162e+06	2.82013e+06	4.01066e+06	3.36526e+06	3.19796e+06	3.23952e+06	3.08165e+06	3.17487e+06	3.56466e+06	3.81962e+06	3.3855e+06	3.00838e+06
	C9 H13 Cl N O P	217.042	16.637	3.23341e+06	4.41591e+06	3.91896e+06	3.92097e+06	4.10411e+06	4.16065e+06	4.3673e+06	3.77805e+06	4.15958e+06	3.75939e+06	5.19115e+06	4.24193e+06	4.49393e+06	5.50106e+06	3.35082e+06	4.52253e+06	3.63869e+06	3.69864e+06	3.92771e+06	4.71158e+06	4.62541e+06	3.93118e+06	4.1362e+06	4.58806e+06	5.90429e+06	4.5705e+06	4.79279e+06	4.50768e+06	3.95923e+06	3.66592e+06	4.09526e+06	4.5678e+06	4.08927e+06	4.19059e+06	4.17867e+06	4.12181e+06	4.17035e+06	3.72826e+06	4.07692e+06	3.82682e+06	3.5146e+06	2.99815e+06	3.29487e+06	4.06358e+06	2.90361e+06	3.81379e+06
N6,N6,N6-Trimethyl-L-lysine	C9 H20 N2 O2	188.152	22.363	1.73597e+06	2.60611e+06	1.876e+06	2.19822e+06	2.15918e+06	1.74032e+06	2.06747e+06	1.85293e+06	1.92445e+06	2.12408e+06	2.19231e+06	1.79698e+06	2.40404e+06	3.44249e+06	2.43127e+06	2.99225e+06	2.06259e+06	2.65656e+06	2.93792e+06	2.50829e+06	2.34482e+06	2.66843e+06	2.71789e+06	2.32013e+06	3.30126e+06	2.63385e+06	3.77748e+06	2.00804e+06	2.73127e+06	2.93369e+06	1.99264e+06	5.35629e+06	2.39443e+06	1.81299e+06	2.5904e+06	3.38622e+06	2.49458e+06	1.66472e+06	2.34168e+06	2.36277e+06	2.53649e+06	3.06078e+06	2.16168e+06	2.78041e+06	2.42845e+06	2.03337e+06
	C H2 N O P3	136.936	11.229	3.18874e+06	4.11648e+06	4.11598e+06	4.04838e+06	3.92719e+06	4.00861e+06	4.03924e+06	3.57413e+06	4.02833e+06	3.90115e+06	4.54614e+06	4.27225e+06	4.76673e+06	5.53791e+06	3.90579e+06	4.90665e+06	4.03919e+06	4.32645e+06	4.30902e+06	4.87549e+06	4.38348e+06	3.92934e+06	3.6834e+06	4.75441e+06	6.33473e+06	4.4928e+06	4.95676e+06	4.43285e+06	4.39729e+06	4.0007e+06	4.35796e+06	5.58107e+06	3.90989e+06	4.08234e+06	4.24622e+06	4.04758e+06	4.65297e+06	4.5222e+06	3.68993e+06	3.75278e+06	3.91578e+06	3.91138e+06	4.18203e+06	4.48767e+06	4.10323e+06	3.78963e+06
	C40 H84 Cl N9 O2 S	789.616	1.412	3.02488e+06	998179	2.32136e+06	2.68351e+06	1.72822e+06	1.6858e+06	1.96054e+06	1.52964e+06	1.56027e+06	2.00373e+06	1.2447e+06	1.24027e+06	278313	18581.8	2.55568e+06	995314	1.87261e+06	1.33069e+06	2.0676e+06	1.21461e+06	1.61737e+06	3.09676e+06	3.67429e+06	525928	32347.4	1.33762e+06	1.08336e+06	2.59675e+06	2.14912e+06	2.05178e+06	1.97049e+06	594512	1.80778e+06	1.75893e+06	1.41683e+06	1.63757e+06	1.21419e+06	2.32072e+06	1.93621e+06	882267	1.13331e+06	1.35937e+06	672275	760853	970590	1.23303e+06
[Similar to: Milbemycin A3 oxime; ΔMass: -234.2697 Da]	C37 H79 N9 O4 P2	775.574	1.164	3.52932e+06	2.45946e+06	3.43061e+06	3.4098e+06	2.83206e+06	3.0462e+06	2.73588e+06	2.54406e+06	2.50013e+06	2.82263e+06	2.83261e+06	2.928e+06	1.62347e+06	929112	3.05288e+06	2.5776e+06	1.91003e+06	2.99258e+06	2.3492e+06	3.2788e+06	2.88437e+06	2.65055e+06	3.24827e+06	1.33285e+06	967520	2.79642e+06	2.4446e+06	3.14487e+06	3.29459e+06	1.89542e+06	2.22843e+06	2.82929e+06	3.17753e+06	2.91352e+06	2.9718e+06	1.88575e+06	3.01323e+06	3.11981e+06	2.4008e+06	2.57315e+06	2.4405e+06	3.14895e+06	2.13973e+06	2.37809e+06	2.77e+06	2.52571e+06
	C4 H4 N9 O P	225.03	14.157	2.66124e+06	3.11487e+06	3.13575e+06	2.74201e+06	2.94117e+06	2.73706e+06	2.28151e+06	2.43187e+06	2.70514e+06	2.44477e+06	4.7313e+06	3.13403e+06	4.21063e+06	4.39509e+06	3.51104e+06	4.03885e+06	3.86754e+06	3.22867e+06	3.11831e+06	3.56301e+06	3.34311e+06	2.78187e+06	3.07029e+06	4.17345e+06	5.13355e+06	3.38055e+06	4.17648e+06	3.60109e+06	3.65466e+06	3.16463e+06	3.1278e+06	4.18373e+06	2.83946e+06	3.11211e+06	3.04894e+06	3.25246e+06	3.24059e+06	2.90701e+06	2.55119e+06	2.78264e+06	2.94497e+06	2.60535e+06	3.16597e+06	3.5987e+06	2.89602e+06	3.37028e+06
	C7 H12 N3 O7 P	281.043	2.244	818115	1.57489e+06	1.02346e+06	1.06555e+06	1.46297e+06	1.37224e+06	1.37392e+06	1.75523e+06	1.55017e+06	1.39827e+06	1.3206e+06	1.39539e+06	1.70337e+06	2.16185e+06	737657	1.1143e+06	812719	1.11191e+06	846806	1.12584e+06	1.04575e+06	752718	707469	1.59454e+06	2.0786e+06	1.38821e+06	1.6242e+06	1.07351e+06	1.81533e+06	2.60417e+06	1.742e+06	4.92006e+06	1.49227e+06	1.71402e+06	1.64003e+06	1.77671e+06	1.75082e+06	1.42521e+06	1.63498e+06	2.08205e+06	2.13082e+06	1.99617e+06	2.49002e+06	1.97739e+06	1.91294e+06	1.53733e+06
		102.03	1.528	1.68085e+06	1.32761e+06	850036	1.55229e+06	1.32418e+06	1.80574e+06	1.39025e+06	2.06313e+06	1.41505e+06	982755	1.58133e+06	1.77581e+06	2.19492e+06	1.726e+06	1.4364e+06	1.37284e+06	1.35717e+06	1.65528e+06	1.31406e+06	1.18939e+06	1.27315e+06	1.631e+06	757552	1.75259e+06	1.85749e+06	1.79099e+06	1.82002e+06	2.03068e+06	2.11157e+06	1.48297e+06	1.33953e+06	2.24855e+06	1.79109e+06	2.44106e+06	1.61513e+06	2.2661e+06	2.11799e+06	1.18116e+06	1.43699e+06	1.903e+06	2.57405e+06	1.98983e+06	3.08783e+06	3.21934e+06	2.76717e+06	2.66639e+06
L-(+)-Citrulline	C6 H13 N3 O3	197.077	19.096	1.70522e+06	2.60068e+06	1.45365e+06	1.24015e+06	2.01675e+06	1.28373e+06	1.41666e+06	1.70918e+06	1.35159e+06	1.68643e+06	2.38287e+06	2.47243e+06	2.54138e+06	2.49461e+06	1.68931e+06	1.80103e+06	1.78814e+06	1.66025e+06	2.29266e+06	1.93285e+06	2.07659e+06	1.84312e+06	1.32988e+06	1.71333e+06	2.622e+06	1.73593e+06	2.35021e+06	2.08589e+06	1.97874e+06	1.3827e+06	1.99671e+06	3.61499e+06	1.2484e+06	1.47738e+06	1.64057e+06	2.13336e+06	1.29685e+06	1.03519e+06	1.5624e+06	1.84505e+06	2.1919e+06	2.0582e+06	3.78407e+06	4.39209e+06	2.50369e+06	1.95093e+06
N-(2-Sulfoethyl)-D-alanine	C5 H11 N O5 S	197.035	12.903	483117	206930	104071	520862	834996	721577	2.1096e+06	2.96421e+06	2.18007e+06	2.12663e+06	168960	550897	774687	50587.5	875998	173702	84117.1	486531	93007.4	215504	301535	692148	51772.7	707354	74458.2	459390	171451	577251	913204	42707.9	26154.8	818106	923364	178236	93581.2	368996	56203	57632.8	57032.9	108810	413535	73874.7	462877	372442	357585	338613
	C16 H13 N3 O14	471.039	14.157	1.73931e+06	2.35138e+06	2.19349e+06	2.13027e+06	2.22553e+06	2.12823e+06	1.94593e+06	1.98334e+06	2.13463e+06	1.66735e+06	3.3387e+06	2.49269e+06	3.13008e+06	4.10532e+06	2.59444e+06	2.86947e+06	2.42921e+06	2.33823e+06	2.37501e+06	2.92323e+06	2.41596e+06	1.81912e+06	2.21791e+06	3.32153e+06	4.495e+06	2.60135e+06	3.97376e+06	3.06021e+06	3.82755e+06	2.92618e+06	2.39831e+06	3.35363e+06	2.22454e+06	2.20317e+06	2.1358e+06	2.47102e+06	2.8501e+06	1.64103e+06	2.10163e+06	2.5185e+06	2.13228e+06	1.88445e+06	2.36232e+06	2.56654e+06	2.25084e+06	2.26186e+06
	C3 H8 Cl N5 P2	210.995	2.121	2.33785e+06	3.87032e+06	3.88075e+06	3.38006e+06	3.60521e+06	3.59443e+06	3.61295e+06	3.17975e+06	3.49415e+06	3.50366e+06	5.06234e+06	4.08025e+06	4.30001e+06	4.89176e+06	4.56552e+06	5.13346e+06	3.942e+06	5.00006e+06	4.60697e+06	5.04314e+06	4.50939e+06	3.76941e+06	3.97616e+06	4.61608e+06	5.81049e+06	4.62159e+06	5.34932e+06	5.13916e+06	4.96364e+06	3.58332e+06	4.01315e+06	4.60125e+06	3.43715e+06	4.02139e+06	3.62505e+06	3.45829e+06	4.02151e+06	3.1267e+06	3.52463e+06	3.26299e+06	2.95472e+06	3.09454e+06	3.12376e+06	3.53529e+06	3.50062e+06	2.76154e+06
	C10 H3 N6 O3 P S4	413.89	11.221	1.20742e+06	1.28027e+06	2.04401e+06	1.62407e+06	1.23595e+06	1.01822e+06	1.81656e+06	1.48381e+06	2.3213e+06	200811	1.2504e+06	975531	1.74695e+06	1.45381e+06	2.1204e+06	2.05669e+06	1.25467e+06	1.2304e+06	2.12887e+06	1.80095e+06	1.44797e+06	1.06933e+06	1.52365e+06	2.05521e+06	1.60998e+06	2.60517e+06	1.25608e+06	1.79925e+06	1.47751e+06	1.3914e+06	1.26659e+06	1.80972e+06	1.63817e+06	1.35903e+06	1.74232e+06	1.44584e+06	916483	1.19566e+06	1.20971e+06	929436	2.06416e+06	895681	1.23807e+06	1.45088e+06	1.88024e+06	1.53775e+06
[Similar to: Kanamycin; ΔMass: 401.2005 Da]	C4 H5 N O	83.0375	17.7	2.61756e+06	3.33697e+06	3.09014e+06	2.21882e+06	3.15753e+06	2.55424e+06	2.8205e+06	2.64644e+06	3.59882e+06	2.88601e+06	2.64666e+06	2.83062e+06	3.71765e+06	4.0139e+06	3.5806e+06	4.86134e+06	3.50855e+06	3.39195e+06	3.32961e+06	3.33893e+06	2.85488e+06	2.97341e+06	2.7405e+06	3.36308e+06	4.26382e+06	3.61095e+06	3.53321e+06	2.88756e+06	3.93059e+06	3.54135e+06	3.43654e+06	5.38152e+06	2.77545e+06	3.23246e+06	3.13533e+06	3.74886e+06	3.37979e+06	2.06217e+06	2.53278e+06	2.39763e+06	2.66022e+06	2.71845e+06	2.99906e+06	3.73232e+06	3.37563e+06	3.01602e+06
[Similar to: Υ-Aminobutyric acid (GABA); ΔMass: 16.0230 Da]		87.0403	17.223	3.02796e+06	4.33037e+06	3.45238e+06	3.10343e+06	3.80578e+06	3.1222e+06	3.00846e+06	2.65887e+06	4.03138e+06	2.85745e+06	4.12714e+06	2.77437e+06	3.74809e+06	3.99479e+06	3.87563e+06	3.98499e+06	4.57623e+06	3.6735e+06	3.6648e+06	3.53143e+06	3.54957e+06	3.0662e+06	3.29375e+06	5.06502e+06	5.21203e+06	4.14672e+06	4.02813e+06	3.7017e+06	4.30762e+06	3.31776e+06	3.15722e+06	4.76179e+06	3.19819e+06	3.71111e+06	2.9367e+06	3.06151e+06	3.54353e+06	3.36911e+06	3.3021e+06	3.51717e+06	3.10816e+06	4.1597e+06	4.01526e+06	4.50144e+06	3.97285e+06	3.40681e+06
	C5 H11 N5 O3 P2 S	283.003	7.75	405803	464163	463023	616504	466497	469814	415543	437181	441363	401039	594561	451451	451826	528088	466802	394425	413775	458000	385765	405431	407011	409887	373456	389810	617778	487844	390185	451568	287189	312428	365069	391812	343374	379301	415238	396258	394506	316103	411624	466302	391156	466490	396313	427281	407913	486702
[Similar to: Validamycin A; ΔMass: 392.2223 Da]	C2 H3 N O2 S	104.989	14.148	3.09224e+06	3.47122e+06	3.35683e+06	3.23225e+06	3.30667e+06	3.34059e+06	3.4157e+06	3.13794e+06	3.36934e+06	2.85663e+06	4.60792e+06	3.57746e+06	4.13603e+06	5.77558e+06	3.73938e+06	4.18312e+06	3.38231e+06	3.56997e+06	3.57159e+06	4.16007e+06	3.68936e+06	3.07951e+06	3.27369e+06	4.33502e+06	5.79738e+06	4.20294e+06	5.48774e+06	4.11314e+06	4.12288e+06	3.69886e+06	3.48313e+06	4.61433e+06	3.15337e+06	3.59633e+06	3.2498e+06	3.24851e+06	3.82475e+06	2.8685e+06	3.31393e+06	3.25294e+06	3.23118e+06	3.41945e+06	3.4418e+06	4.01418e+06	3.47593e+06	3.13149e+06
		86.035	2.14	2.19065e+06	4.14847e+06	4.06805e+06	3.39482e+06	3.13808e+06	3.44509e+06	3.02667e+06	3.33336e+06	3.20099e+06	3.65e+06	4.32625e+06	3.61813e+06	4.44927e+06	5.11169e+06	3.62442e+06	4.27304e+06	3.47851e+06	4.13858e+06	2.81446e+06	4.30306e+06	3.90159e+06	2.6297e+06	3.01353e+06	4.29737e+06	5.14732e+06	4.14924e+06	4.9421e+06	3.93527e+06	4.84777e+06	4.25742e+06	4.32724e+06	5.00794e+06	3.74496e+06	3.88452e+06	3.96704e+06	3.6469e+06	3.87793e+06	3.27169e+06	3.11418e+06	3.2539e+06	3.37934e+06	2.78032e+06	3.48847e+06	3.69611e+06	3.86828e+06	2.64718e+06
heptanethiol	C7 H16 S	132.096	6.077	1.80465e+06	1.62624e+06	1.49298e+06	1.52621e+06	1.68201e+06	1.48878e+06	1.25217e+06	1.26988e+06	1.39326e+06	1.3972e+06	1.54803e+06	1.36789e+06	1.52862e+06	1.83163e+06	1.61263e+06	1.98518e+06	1.46815e+06	1.77606e+06	1.77493e+06	1.81298e+06	1.5059e+06	1.35407e+06	1.20987e+06	1.48483e+06	2.37182e+06	1.62945e+06	1.79238e+06	1.53245e+06	1.84068e+06	1.96125e+06	1.55172e+06	2.68905e+06	1.68261e+06	1.62952e+06	1.64631e+06	1.77569e+06	1.98025e+06	1.9086e+06	1.77547e+06	1.93551e+06	1.78849e+06	1.67619e+06	1.76372e+06	1.73362e+06	1.65211e+06	1.43305e+06
2-Amino-4-sulfinobutanoic acid	C4 H9 N O4 S	167.024	2.08	1.91331e+06	2.01066e+06	1.73212e+06	1.80017e+06	1.83047e+06	1.79626e+06	2.14715e+06	2.38782e+06	2.40532e+06	2.02463e+06	1.79679e+06	2.2665e+06	2.21492e+06	2.24956e+06	1.84347e+06	1.2356e+06	2.00796e+06	1.42768e+06	1.73454e+06	1.79042e+06	1.93705e+06	1.86025e+06	1.79563e+06	2.4046e+06	2.65683e+06	2.23059e+06	1.87714e+06	2.31825e+06	2.43818e+06	2.52574e+06	1.92199e+06	2.43869e+06	2.08915e+06	1.7728e+06	1.94336e+06	1.76797e+06	2.2898e+06	1.77944e+06	2.17672e+06	2.48937e+06	2.7398e+06	2.04745e+06	2.95113e+06	3.64952e+06	2.51614e+06	2.36642e+06
[Similar to: N-Glycolylneuraminic acid ; ΔMass: 128.0356 Da]	C5 H7 N7 O2	197.065	9.142	925785	703717	746442	614982	700796	539610	630782	645972	654019	662971	627257	533734	719596	834455	578900	893265	699467	605400	625543	779910	635079	499755	522599	652333	1.00752e+06	740429	669636	603156	744774	602199	549346	1.01698e+06	608421	552247	674795	702053	715649	753904	616340	815632	730093	689690	704229	686551	625646	524146
	C5 H5 O P S	143.981	11.155	3.1076e+06	4.29125e+06	3.66525e+06	3.53726e+06	3.92396e+06	3.70757e+06	3.6678e+06	3.89726e+06	3.88332e+06	3.54402e+06	4.71707e+06	4.41059e+06	4.6291e+06	5.2206e+06	4.22864e+06	4.47864e+06	3.92912e+06	4.92356e+06	4.15823e+06	4.55443e+06	4.52711e+06	4.11343e+06	3.7288e+06	4.59639e+06	5.44053e+06	4.05785e+06	4.75898e+06	4.11445e+06	4.24514e+06	4.16397e+06	4.2648e+06	5.58444e+06	3.97803e+06	4.32778e+06	4.29526e+06	3.91787e+06	4.48466e+06	4.38891e+06	4.41842e+06	4.03173e+06	3.9147e+06	3.59273e+06	4.00721e+06	4.2234e+06	3.72938e+06	3.69385e+06
	C23 H41 N	331.324	1.625	1.07189e+06	2.13785e+06	1.84588e+06	260021	183275	1.15573e+06	2.48683e+06	2.5716e+06	2.25834e+06	1.95964e+06	322619	2.86515e+06	246841	193349	138760	676292	1.58263e+06	2.1331e+06	506391	164161	2.95341e+06	57047	239046	179046	70368	155396	244960	103091	123430	665150	775354	161490	452078	781130	675582	5.47348e+06	1.05266e+06	1.2157e+06	414111	990263	359191	294860	930280	525135	438089	1.42683e+06
DL-Histidine	C6 H9 N3 O2	155.068	18.719	7335.1	31279.1	24701.8	22928.2	12807.5	18313.5	5187.85	10065.8	11410	15631.1	35728.8	38373.2	34250.5	107232	21336	126507	18052.4	14835.2	18887.6	29026.1	47709.9	23612.9	47854.4	71530.5	57563.6	26811.4	41717.1	44159.8	252545	349804	43124.9	1.15509e+06	83956.6	40620.6	19864.1	152477	37956.9	81649.5	45747.6	139124	141980	35100.2	73198.8	94389.1	58937.6	59160.5
[Similar to: C-6 NBD ceramide; ΔMass: 438.3329 Da]	C2 H8 N3 O2 P	137.035	3.411	2.03005e+06	3.58604e+06	3.04436e+06	3.555e+06	3.57122e+06	3.52999e+06	3.39309e+06	3.70304e+06	3.55002e+06	3.46735e+06	3.30271e+06	3.3514e+06	4.24374e+06	4.47687e+06	2.16682e+06	2.97722e+06	2.80287e+06	3.45274e+06	3.16525e+06	2.86396e+06	2.99355e+06	2.81537e+06	3.08682e+06	3.89909e+06	4.2886e+06	3.67995e+06	3.76069e+06	3.01343e+06	3.71047e+06	4.40438e+06	3.24768e+06	5.51671e+06	3.72122e+06	3.7324e+06	4.11214e+06	3.79241e+06	3.37874e+06	2.28587e+06	3.50235e+06	3.77311e+06	3.57888e+06	3.11325e+06	3.90002e+06	3.78745e+06	3.4044e+06	3.40451e+06
O-tetradecanoyl-L-carnitine	C21 H41 N O4	371.303	2.154	1.05445e+06	1.07484e+06	1.02905e+06	1.36463e+06	1.57294e+06	1.33667e+06	1.12502e+06	1.36535e+06	1.6072e+06	1.08792e+06	2.24367e+06	1.32186e+06	1.55876e+06	2.66406e+06	1.50876e+06	1.64243e+06	1.11734e+06	1.50038e+06	1.00621e+06	2.33847e+06	2.29743e+06	1.71533e+06	1.70404e+06	1.76415e+06	1.5116e+06	1.45287e+06	1.32418e+06	1.73944e+06	1.21025e+06	1.08408e+06	1.18569e+06	637108	1.07526e+06	2.09556e+06	1.63147e+06	1.30933e+06	1.46518e+06	1.7874e+06	1.58283e+06	1.90616e+06	2.14008e+06	1.67464e+06	1.9445e+06	1.57792e+06	1.3993e+06	1.51205e+06
	C7 H22 N5 O P3 S4	412.991	7.769	556746	639501	501555	586937	654353	633474	534433	503817	563560	485421	590304	553550	519681	716466	367634	434653	556679	396572	453531	459026	423421	401248	381242	431286	698081	550240	411880	519226	362416	419206	468217	529314	452356	427416	580941	516198	528854	473793	529560	521045	521010	458195	537515	483627	641104	409753
[Similar to: Cytidine; ΔMass: -5.9868 Da]	C6 H11 N5 O6	249.072	3.089	901649	1.89749e+06	1.37414e+06	863845	1.73783e+06	1.69105e+06	1.24147e+06	1.54783e+06	1.82495e+06	1.10061e+06	1.88471e+06	1.27637e+06	1.49355e+06	2.49844e+06	897210	1.65911e+06	1.1109e+06	980205	1.02174e+06	1.60934e+06	1.24199e+06	911908	552042	1.49107e+06	2.41521e+06	1.36356e+06	1.46799e+06	1.51483e+06	2.17033e+06	1.71212e+06	1.73795e+06	2.51447e+06	1.61699e+06	1.4838e+06	1.4885e+06	2.0022e+06	2.25533e+06	924474	1.78648e+06	2.05671e+06	2.90368e+06	2.24342e+06	2.73623e+06	2.51464e+06	2.06621e+06	2.05932e+06
	C14 H36 N6 O	304.296	1.624	614439	1.76884e+06	1.07992e+06	112099	100440	437972	3.51479e+06	4.05495e+06	1.46293e+06	870771	170856	2.43969e+06	169226	131724	77600.8	338526	1.14487e+06	1.39301e+06	412933	97770.1	1.33002e+06	20860.6	108513	109363	45436	90336.2	150023	44534.1	69907.9	411470	378832	105791	262094	358463	345005	4.69292e+06	539591	780558	233282	547182	190928	150562	515136	307127	237528	1.02969e+06
	C7 H16 N3 O6 P	269.078	3.404	1.93479e+06	3.34488e+06	2.86338e+06	3.30432e+06	3.16855e+06	3.35815e+06	3.06631e+06	3.38685e+06	3.23236e+06	3.09431e+06	3.16795e+06	3.36145e+06	3.28069e+06	4.14302e+06	2.18838e+06	2.87431e+06	2.64829e+06	3.2792e+06	2.92462e+06	2.78163e+06	2.86716e+06	2.67891e+06	2.98932e+06	3.72914e+06	4.05881e+06	3.44974e+06	3.45172e+06	2.94517e+06	3.22539e+06	3.61161e+06	3.4543e+06	5.4341e+06	3.30893e+06	3.53102e+06	3.58825e+06	3.40296e+06	2.83031e+06	1.93266e+06	3.35432e+06	2.89159e+06	3.17947e+06	2.62565e+06	3.45233e+06	3.09096e+06	3.08071e+06	2.66704e+06
	C12 H16 N2 O17 P2 S4	649.881	11.191	1.81539e+06	2.82934e+06	2.43718e+06	2.51921e+06	2.31646e+06	2.62127e+06	2.72915e+06	2.4993e+06	2.89535e+06	2.82079e+06	3.15129e+06	2.90654e+06	3.20366e+06	4.03051e+06	2.9194e+06	3.37067e+06	2.85689e+06	3.17191e+06	3.10452e+06	3.40583e+06	3.44315e+06	2.47277e+06	2.47669e+06	3.26601e+06	4.44102e+06	3.08807e+06	3.55073e+06	3.05564e+06	3.91093e+06	3.57217e+06	2.89599e+06	5.36616e+06	3.16597e+06	2.69327e+06	2.92476e+06	3.44116e+06	2.98984e+06	3.08187e+06	2.69675e+06	2.41752e+06	2.39264e+06	2.50296e+06	2.86294e+06	3.22181e+06	2.61381e+06	2.30114e+06
Tris(hydroxymethyl)aminomethane	C4 H11 N O3	121.074	7.755	373080	294859	294014	210034	137497	130267	112354	89208.5	101143	54356.6	540576	553743	960480	8.49317e+06	86885	616356	214814	164686	136238	254801	157870	195999	193942	4.50721e+06	3.03141e+06	650224	4.00613e+06	2.18731e+06	1.3881e+06	359877	175455	223197	402399	133177	146785	282162	325845	179488	127207	187352	126912	152652	190055	238111	85721.3	1.74591e+06
1-Palmitoyl-2-linoleoyl-sn-glycero-phosphatidylcholine	C42 H81 N O8 P	758.566	1.344	3.73853e+06	1.84014e+06	3.19937e+06	3.46849e+06	2.40463e+06	2.68103e+06	2.73887e+06	2.1626e+06	2.17824e+06	2.70887e+06	1.84269e+06	2.20494e+06	1.02981e+06	468817	3.09202e+06	605902	2.21596e+06	1.97476e+06	2.4238e+06	2.23294e+06	2.33994e+06	3.23103e+06	3.31301e+06	881498	526332	2.01706e+06	1.81997e+06	2.70326e+06	2.25924e+06	1.86345e+06	2.69975e+06	1.22662e+06	2.4252e+06	2.65705e+06	2.3069e+06	1.02874e+06	2.36577e+06	2.76491e+06	2.89733e+06	1.92227e+06	1.77362e+06	1.90288e+06	1.27878e+06	1.29125e+06	1.54729e+06	1.86016e+06
	C19 H45 N8 O3 P3	526.288	2.447	1.59533e+06	4.15154e+06	1.96428e+06	1.55771e+06	1.98919e+06	1.99692e+06	1.79839e+06	2.07307e+06	2.54996e+06	1.93189e+06	2.51222e+06	1.92229e+06	2.38104e+06	2.77615e+06	2.13674e+06	2.89522e+06	2.56645e+06	1.6281e+06	2.18602e+06	2.0213e+06	2.06636e+06	1.68983e+06	1.80117e+06	2.19358e+06	3.40448e+06	2.7334e+06	1.72038e+06	2.51959e+06	964261	977934	2.28393e+06	1.07085e+06	841983	2.46223e+06	1.77635e+06	1.23934e+06	1.93198e+06	1.81727e+06	2.00941e+06	2.22691e+06	3.38567e+06	3.47721e+06	3.89209e+06	3.64075e+06	3.25829e+06	3.45405e+06
Homo-L-arginine	C7 H16 N4 O2	188.127	21.938	1.31739e+06	804703	1.05914e+06	984169	1.028e+06	434358	499017	347615	404414	322245	914392	421471	504285	1.24335e+06	530578	591274	780459	516691	1.04646e+06	1.17229e+06	1.59656e+06	510095	461433	478295	1.19998e+06	1.33154e+06	632884	527295	1.07386e+06	478428	551684	1.2588e+06	684716	506231	490111	676600	649855	1.46809e+06	763305	1.06677e+06	492860	489105	375676	550118	420412	251427
	C25 H43 N3 O5	465.321	2.388	934054	561474	990625	1.00694e+06	789335	875770	679169	820239	730417	845492	704219	766908	387922	429798	835645	730444	999996	822524	1.23845e+06	808131	767238	1.10302e+06	1.4671e+06	352076	507764	641526	614853	874426	334819	428567	800953	164306	384254	822591	790496	495604	538699	780882	801624	555692	590582	610684	491737	569026	484496	659776
	C6 H7 N4 O P	182.037	17.183	109723	127037	107821	102303	116668	104931	83562.5	87705.8	100102	92282.6	118148	102548	130945	119437	115062	124364	124385	133731	100376	115834	113490	109185	118856	130752	185138	143069	130864	126054	105401	76312.9	102440	156543	93353.9	117966	105714	84405.6	110056	104756	113263	102523	104167	108098	118784	159757	135260	125258
16-Heptadecenoic acid	C17 H32 O2	268.24	0.971	668136	647056	522226	652725	617391	515493	527886	555791	548243	474307	611519	659321	610097	945069	561610	442941	411805	590185	508633	628831	469532	507383	458908	562285	1.06148e+06	639548	657244	580876	602833	495158	508941	852579	540784	681644	541068	518577	780420	653404	466498	619111	570310	600146	641793	829059	676742	586764
gamma-Glutamylleucine	C11 H20 N2 O5	260.137	19.468	458030	60749.9	22650.5	261751	535138	524095	2.69944e+06	2.16914e+06	3.71864e+06	3.49442e+06	50908.9	313065	636746	8342.53	1.06384e+06	124658	57817.3	506399	34964.3	39587.5	165845	461986	19380.7	892527	19315.2	298794	80128.3	436840	1.65587e+06	8865.2	5104.48	816280	711484	149470	12461.9	325586	7275.43	12852.3	6285.66	35691.2	208718	22293.5	461539	352546	403019	99669.1
	C3 H11 N9 O3 P2	283.046	2.25	752346	1.45278e+06	930238	972925	1.30101e+06	1.22598e+06	1.19382e+06	1.60165e+06	1.40174e+06	1.27976e+06	1.17645e+06	1.27506e+06	1.65302e+06	2.00235e+06	667945	1.00742e+06	725921	1.02211e+06	771122	1.03165e+06	986082	689113	632441	1.4661e+06	1.88273e+06	1.24673e+06	1.46218e+06	962110	1.65751e+06	2.39048e+06	1.73182e+06	3.86884e+06	1.34579e+06	1.57913e+06	1.51406e+06	1.58779e+06	1.61923e+06	1.28741e+06	1.50226e+06	1.91083e+06	1.92626e+06	1.8052e+06	2.31742e+06	1.81957e+06	1.66763e+06	1.43882e+06
cytarabine	C9 H13 N3 O5	243.087	21.84	2.62916e+06	2.89972e+06	2.70637e+06	2.32904e+06	2.67953e+06	2.36256e+06	2.6348e+06	2.62569e+06	2.6601e+06	2.62144e+06	3.17835e+06	2.68793e+06	2.91601e+06	3.50678e+06	3.21618e+06	2.75476e+06	2.78917e+06	3.21705e+06	3.23446e+06	3.65115e+06	2.92565e+06	2.59249e+06	2.46937e+06	3.94331e+06	4.01923e+06	2.98993e+06	3.07992e+06	2.74656e+06	3.15931e+06	2.75744e+06	2.30287e+06	3.43205e+06	2.37266e+06	2.34874e+06	2.52241e+06	2.27252e+06	2.49677e+06	2.41401e+06	2.26577e+06	2.76802e+06	2.55694e+06	2.69721e+06	2.79995e+06	3.22908e+06	2.83114e+06	2.0535e+06
	C6 H9 N O3 S	175.03	2.198	1.60442e+06	3.30482e+06	2.60565e+06	1.38434e+06	1.63033e+06	2.19477e+06	760699	877592	709191	1.08448e+06	1.73237e+06	1.62132e+06	1.70389e+06	2.57895e+06	2.1681e+06	2.03619e+06	1.90324e+06	1.66515e+06	1.57025e+06	3.78386e+06	2.20045e+06	1.29487e+06	1.69816e+06	2.4096e+06	2.72671e+06	2.09464e+06	2.79222e+06	1.65235e+06	2.73373e+06	4.58971e+06	3.68401e+06	5.63785e+06	1.98867e+06	2.88422e+06	4.55283e+06	2.73719e+06	4.08195e+06	3.84933e+06	4.06453e+06	3.5006e+06	2.49998e+06	4.6462e+06	1.79481e+06	3.89772e+06	2.13703e+06	2.08575e+06
		144.041	1.669	139625	574187	303585	283089	178920	339407	144775	195564	108713	312993	703215	328940	320912	1.52872e+06	161625	597226	197546	264300	112894	346752	566379	483835	711868	44359.7	504606	139648	344751	249053	372521	566682	314494	51283.8	173872	254016	166389	321493	142985	179499	465563	1.05305e+06	788421	461304	693075	598690	368785	974400
	C3 H10 N O6 P S	218.996	11.688	2.96957e+06	3.92011e+06	3.9288e+06	3.86687e+06	3.82418e+06	3.6695e+06	3.69036e+06	2.99995e+06	3.65098e+06	3.17102e+06	4.72014e+06	4.22458e+06	4.58875e+06	5.25179e+06	3.38057e+06	3.61397e+06	2.538e+06	3.56096e+06	3.15926e+06	4.28704e+06	4.38707e+06	4.02492e+06	3.44121e+06	4.70305e+06	6.26838e+06	4.65777e+06	4.25161e+06	4.1671e+06	3.76124e+06	3.27869e+06	3.30613e+06	4.20171e+06	3.52944e+06	3.87167e+06	3.56167e+06	3.48707e+06	4.34129e+06	3.62551e+06	3.25232e+06	4.29136e+06	3.70113e+06	3.86269e+06	4.08518e+06	4.82573e+06	3.76575e+06	3.38889e+06
3-Methylhistidine	C7 H11 N3 O2	169.085	18.865	1.34384e+06	3.80893e+06	3.25687e+06	2.4498e+06	2.41309e+06	3.15488e+06	3.6761e+06	3.86736e+06	4.34626e+06	3.81082e+06	2.7043e+06	2.37805e+06	2.65427e+06	3.72375e+06	3.0245e+06	2.51294e+06	2.92957e+06	2.88055e+06	1.46931e+06	2.10999e+06	2.71768e+06	2.7595e+06	2.14267e+06	3.79288e+06	2.53818e+06	2.00141e+06	2.44731e+06	2.96967e+06	2.18568e+06	4.08859e+06	3.08885e+06	5.64467e+06	3.3173e+06	2.25332e+06	3.49038e+06	4.71561e+06	2.70948e+06	4.29708e+06	4.12935e+06	1.36414e+06	2.85739e+06	1.52828e+06	2.65726e+06	2.66463e+06	2.10075e+06	1.73326e+06
[Similar to: Cytidine; ΔMass: -211.0954 Da]	C9 H33 N10 O5 P3	454.181	3.114	1.10723e+06	741698	952865	611411	848079	1.0844e+06	520075	778304	1.39828e+06	519526	1.54649e+06	521454	499847	1.4374e+06	1.3437e+06	1.89666e+06	1.45112e+06	730453	955991	1.87084e+06	656095	919683	851936	604278	1.73439e+06	477952	825567	1.35032e+06	2.60806e+06	1.15555e+06	1.39209e+06	1.03607e+06	923991	431288	576510	1.29625e+06	1.09847e+06	704815	1.16376e+06	701827	1.74192e+06	650121	939838	599484	377561	995772
	C4 H11 N4 O8 P S2	337.978	11.245	2.77622e+06	3.21656e+06	1.71489e+06	1.52549e+06	1.93168e+06	3.04568e+06	3.31519e+06	506156	1.9177e+06	3.30808e+06	2.15108e+06	3.19725e+06	4.2459e+06	3.88604e+06	3.67981e+06	3.25192e+06	2.53518e+06	3.06392e+06	2.79194e+06	3.63093e+06	2.02415e+06	1.71416e+06	1.38683e+06	2.88568e+06	2.63423e+06	3.42764e+06	3.14833e+06	1.65386e+06	1.08694e+06	669197	2.96099e+06	1.23053e+06	2.88004e+06	3.25652e+06	3.97635e+06	3.82988e+06	3.21958e+06	3.03068e+06	2.98067e+06	2.81154e+06	2.48675e+06	3.8691e+06	3.00018e+06	1.01308e+06	3.56925e+06	2.13701e+06
	C16 H36 N10 O12 P2 S4	750.087	7.77	2.26433e+06	3.28388e+06	2.29493e+06	3.08128e+06	2.38699e+06	2.62249e+06	2.22224e+06	2.47257e+06	2.50251e+06	1.84347e+06	3.19185e+06	3.02937e+06	2.69641e+06	3.06154e+06	1.91915e+06	2.2391e+06	2.56497e+06	2.00866e+06	2.70253e+06	3.04967e+06	2.23748e+06	1.6467e+06	2.05941e+06	2.37682e+06	3.91416e+06	2.88112e+06	2.3955e+06	2.78249e+06	2.79204e+06	3.06034e+06	2.39573e+06	4.06122e+06	2.7245e+06	2.11222e+06	3.0851e+06	2.50751e+06	2.40074e+06	2.26115e+06	2.78571e+06	2.50636e+06	2.56075e+06	2.38386e+06	2.75032e+06	2.88861e+06	2.68309e+06	2.2281e+06
	C5 H12 N2 O4 S	196.051	3.488	189447	24365.6	21456.3	83113.2	138810	103115	1.59434e+06	2.10939e+06	1.80635e+06	2.08662e+06	27685.1	104750	109928	31703.9	104636	30250.9	22277.5	71598.2	23473.2	23061.5	24384.6	96143.1	22174.3	108681	32334.2	56233.7	28489.4	56643.2	105803	21377.7	22653.3	149137	156052	25499.9	27112.9	46283.1	19035.4	15016.1	23528.8	19944.6	83507.2	19203.1	101350	43406.2	72706.8	25445
1-Palmitoyl-2-palmitoleoyl-sn-glycero-3-phosphocholine	C40 H78 N O8 P	731.547	1.177	2.93111e+06	2.62655e+06	3.13643e+06	3.10912e+06	2.88178e+06	3.49738e+06	2.83617e+06	2.13004e+06	2.62354e+06	2.91364e+06	2.53593e+06	2.98718e+06	1.42337e+06	926346	3.0715e+06	2.73896e+06	2.98507e+06	2.91253e+06	3.44289e+06	3.08117e+06	3.34431e+06	3.81298e+06	3.24239e+06	1.05325e+06	950800	2.4046e+06	2.48202e+06	3.08478e+06	3.29065e+06	2.66188e+06	2.95542e+06	2.66847e+06	3.02924e+06	2.94378e+06	2.85198e+06	2.81462e+06	2.86629e+06	3.27348e+06	3.03009e+06	2.56028e+06	2.53416e+06	3.18048e+06	2.17608e+06	2.06429e+06	2.64601e+06	2.63858e+06
	C18 H16 N7 O10 P S	553.042	14.129	1.0015e+06	1.45279e+06	1.51422e+06	1.46201e+06	1.56485e+06	1.4143e+06	1.34494e+06	1.41396e+06	1.5474e+06	1.24064e+06	2.68298e+06	1.79198e+06	2.17075e+06	2.35051e+06	1.79022e+06	2.29697e+06	1.71728e+06	1.63829e+06	1.69359e+06	2.28152e+06	1.7173e+06	1.07131e+06	1.53266e+06	2.39785e+06	3.22109e+06	2.01203e+06	2.87111e+06	2.08513e+06	2.39448e+06	2.01491e+06	1.61589e+06	1.97276e+06	1.66502e+06	1.58813e+06	1.33001e+06	1.71582e+06	1.80545e+06	1.28438e+06	1.44627e+06	1.75521e+06	1.46166e+06	1.29327e+06	1.60806e+06	1.80455e+06	1.20248e+06	1.56414e+06
	C23 H55 N9 O4 P2	583.384	2.573	2.03916e+06	1.67187e+06	2.13663e+06	1.92512e+06	2.25979e+06	2.19993e+06	1.96876e+06	1.31187e+06	1.99543e+06	2.05323e+06	2.46427e+06	1.90298e+06	1.8825e+06	1.82896e+06	2.6283e+06	2.31499e+06	2.59453e+06	1.97001e+06	2.47348e+06	2.62628e+06	2.13894e+06	2.23178e+06	2.51065e+06	1.54503e+06	1.88554e+06	1.82017e+06	1.36041e+06	2.41361e+06	882463	789788	1.46516e+06	559908	897367	1.49011e+06	1.70521e+06	1.21336e+06	1.3934e+06	1.76909e+06	1.68132e+06	1.64244e+06	1.27876e+06	1.72656e+06	1.47708e+06	1.7731e+06	1.62668e+06	1.61579e+06
[Similar to: L-Cysteic acid; ΔMass: -17.9869 Da]	C3 H2 N5 O3 P	186.991	14.169	2.23012e+06	2.68235e+06	2.35708e+06	2.9004e+06	2.68927e+06	2.32142e+06	2.60017e+06	2.12718e+06	2.43996e+06	2.19302e+06	3.94561e+06	2.60906e+06	3.12188e+06	4.63554e+06	3.07207e+06	3.12426e+06	3.08561e+06	2.76073e+06	3.25585e+06	3.0204e+06	2.71272e+06	2.2381e+06	2.57608e+06	3.5645e+06	5.2708e+06	3.1869e+06	3.63356e+06	3.51952e+06	3.61045e+06	2.72952e+06	2.71234e+06	3.45371e+06	2.40426e+06	2.8701e+06	2.49694e+06	2.34357e+06	3.00052e+06	2.26105e+06	2.35069e+06	2.3145e+06	2.29753e+06	2.42152e+06	2.48277e+06	3.03149e+06	2.622e+06	2.4879e+06
	C5 H8 N2 O P2	174.011	2.279	965141	771569	728934	612321	913383	731440	754554	942371	817092	720798	1.18692e+06	858226	1.21962e+06	1.14666e+06	718600	627921	640177	532105	649034	627169	445335	417481	442212	1.41292e+06	1.5524e+06	890123	1.09702e+06	553009	1.77187e+06	1.25553e+06	687243	1.98562e+06	503403	837737	532945	662966	1.02791e+06	695945	450961	1.33407e+06	899485	1.30398e+06	1.301e+06	1.07604e+06	1.00469e+06	1.02037e+06
	C4 H13 N2 O7 P S	264.019	14.124	3.06812e+06	3.63916e+06	3.17715e+06	3.811e+06	3.46832e+06	4.17044e+06	3.43595e+06	3.16971e+06	3.71716e+06	3.88013e+06	4.52889e+06	3.69509e+06	4.32218e+06	5.14534e+06	3.07522e+06	4.01905e+06	2.84418e+06	3.49542e+06	3.30639e+06	4.04254e+06	3.73691e+06	3.06436e+06	4.662e+06	5.41922e+06	5.52792e+06	4.14206e+06	4.1272e+06	5.23166e+06	2.7785e+06	2.68261e+06	3.82691e+06	2.47171e+06	3.02411e+06	4.17711e+06	3.66763e+06	2.49642e+06	3.67139e+06	3.22247e+06	3.09693e+06	2.76655e+06	2.65491e+06	3.00767e+06	3.52289e+06	3.59231e+06	2.69528e+06	3.11636e+06
		92.0339	3.023	2.30782e+06	3.78412e+06	3.30237e+06	3.47587e+06	3.67986e+06	3.35855e+06	3.26245e+06	3.63425e+06	3.82182e+06	3.03849e+06	3.06381e+06	3.16955e+06	3.34693e+06	4.06291e+06	2.47742e+06	2.94714e+06	2.71053e+06	3.3098e+06	2.93469e+06	2.90096e+06	2.84614e+06	2.51068e+06	2.91258e+06	4.2078e+06	4.34877e+06	3.28527e+06	3.57214e+06	3.08196e+06	3.31827e+06	3.81185e+06	3.33641e+06	4.93092e+06	3.19381e+06	3.31641e+06	3.12477e+06	3.09335e+06	2.78415e+06	2.11733e+06	3.51641e+06	3.3148e+06	3.69379e+06	3.23509e+06	3.84292e+06	2.99436e+06	3.14939e+06	2.47609e+06
	C2 H3 N7 O2	157.034	16.538	351250	495008	367487	354991	384393	426006	362853	302371	365909	377617	554270	410278	440398	518416	452830	563288	434681	462721	493176	503891	416541	337698	391467	523682	608480	466465	461920	423233	558801	472463	380533	609399	393266	407882	383566	399121	455221	437277	386134	401945	376771	449556	393705	479622	357478	406827
	C4 H4 N10	192.061	3.379	2.40497e+06	3.3293e+06	2.92609e+06	3.38772e+06	3.12968e+06	3.29456e+06	2.76372e+06	3.32988e+06	3.19463e+06	3.10787e+06	2.96761e+06	3.25931e+06	3.196e+06	4.29793e+06	2.11048e+06	2.60913e+06	2.67429e+06	3.36928e+06	3.2946e+06	2.18946e+06	2.25193e+06	2.39389e+06	2.83055e+06	3.76419e+06	3.51127e+06	3.48245e+06	3.56218e+06	2.96474e+06	2.8906e+06	3.76673e+06	3.01299e+06	3.89563e+06	3.35012e+06	3.4811e+06	3.55083e+06	3.20534e+06	2.31724e+06	1.18931e+06	3.74394e+06	3.31581e+06	3.58365e+06	3.0468e+06	3.83014e+06	2.60785e+06	3.2419e+06	2.44886e+06
[Similar to: L-Threonic acid; ΔMass: -82.0035 Da]	C5 H2 N10 O	218.041	2.4	493895	637149	494917	505564	592066	572901	545420	586545	465004	453762	468727	541030	573693	573999	340164	380543	358068	443348	452292	481343	377418	394849	312091	526317	591317	512590	423103	472463	351409	323372	492196	576492	391611	578565	459420	346288	397469	419116	556592	503233	511668	534087	546406	467631	485371	448030
Allantoin	C4 H6 N4 O3	158.043	2.68	618006	815094	975494	434542	467096	561217	523913	586044	550237	427386	1.29883e+06	1.36713e+06	966609	1.56723e+06	522249	614500	647198	782505	691178	543106	749523	562697	427735	954709	1.2085e+06	764550	1.0046e+06	469552	1.01544e+06	680060	517419	1.09321e+06	430973	570994	502952	514386	399611	362814	602211	617532	982023	649452	994805	736077	948896	478607
oxazolidinone	C3 H5 N O2	87.0325	19.386	1.43707e+06	1.78071e+06	1.64631e+06	1.45449e+06	1.32067e+06	1.59097e+06	1.72271e+06	1.61088e+06	1.64519e+06	1.84769e+06	2.08838e+06	1.88632e+06	1.94157e+06	2.53086e+06	1.97091e+06	2.66666e+06	2.10181e+06	2.26207e+06	1.72316e+06	2.13139e+06	2.26093e+06	1.7635e+06	1.78746e+06	2.49006e+06	2.44385e+06	2.03963e+06	2.24775e+06	2.07221e+06	2.46045e+06	2.25347e+06	2.04181e+06	5.42864e+06	1.97348e+06	1.70065e+06	2.00009e+06	2.06973e+06	1.84002e+06	2.03657e+06	1.45453e+06	1.77903e+06	1.13165e+06	1.93039e+06	1.70402e+06	2.1175e+06	1.80864e+06	1.5422e+06
N-Acetyl-L-glutamine	C7 H12 N2 O4	188.079	9.178	1.55467e+06	2.0593e+06	1.75341e+06	1.47759e+06	2.12222e+06	1.64217e+06	2.10237e+06	1.86961e+06	2.27304e+06	1.75488e+06	1.9599e+06	1.49203e+06	1.96352e+06	2.21119e+06	1.89741e+06	3.22191e+06	2.02519e+06	2.07338e+06	1.83538e+06	1.83468e+06	1.86286e+06	1.85761e+06	1.52369e+06	1.89006e+06	2.22688e+06	2.00114e+06	1.63821e+06	1.55602e+06	1.22215e+06	1.91224e+06	1.78544e+06	1.86545e+06	1.45883e+06	1.69346e+06	1.90595e+06	2.42533e+06	1.87624e+06	2.07732e+06	1.71233e+06	1.3656e+06	1.3971e+06	1.36328e+06	1.5045e+06	1.81539e+06	1.56782e+06	1.21402e+06
5-Hydroxymethyl-6-methyl-2,4(1H,3H)-pyrimidinedione	C6 H8 N2 O3	156.052	3.48	35027.6	34512.3	30912.7	34809.7	31236.1	22813.4	48585.2	68838	63143.4	41295.5	64880.8	54928	56802.5	26165.9	37974.8	27101.1	16375.2	22383.5	47612.5	23833.2	15610	29301.3	12337.9	82950.3	59139.4	59198.9	30132.4	41735.3	44146.2	24883.4	45524.6	41658	38095	39610.2	54667.7	19895.3	33605.5	31532.2	34543.6	39787.1	35291.3	34808.4	44776.1	28731.4	41540	11405.7
		177.866	11.321	3.97766e+06	2.34447e+06	3.56211e+06	3.21778e+06	3.73502e+06	4.38757e+06	3.49423e+06	3.27715e+06	2.21249e+06	3.12108e+06	4.53283e+06	3.48504e+06	4.25103e+06	6.46626e+06	2.04506e+06	3.34476e+06	2.06652e+06	3.19374e+06	4.17984e+06	4.00554e+06	4.28165e+06	3.17888e+06	2.76671e+06	3.84593e+06	4.49495e+06	4.25168e+06	3.35356e+06	3.55874e+06	2.51531e+06	3.18495e+06	3.21335e+06	3.59518e+06	2.82199e+06	3.9843e+06	3.25991e+06	2.95817e+06	3.64214e+06	3.09436e+06	3.24258e+06	3.75095e+06	4.08023e+06	2.75607e+06	2.86159e+06	3.43122e+06	3.13247e+06	2.70645e+06
	C7 H11 N O8	237.047	2.747	156781	292388	304657	545368	301509	325215	143163	108000	147745	251884	463047	771083	423015	1.64177e+06	348215	511799	215220	302680	243755	258543	482703	417095	694946	99560.2	764213	306854	478305	577374	780447	561851	339072	15419.4	161126	304971	138438	211309	152740	147462	447601	706132	505451	284102	572481	551586	394298	430702
9-[2-(phosphonomethoxy)ethyl]guanine	C8 H12 N5 O5 P	289.058	15.711	158249	181704	194340	187849	173598	181864	188876	168859	182832	168431	222970	198757	195141	247308	172917	191391	182027	190282	186790	224770	191993	169620	172980	194824	258091	231073	201080	212796	175923	149243	180213	215473	163491	216222	200335	158724	215452	172254	180607	152445	181478	168599	172885	205459	217415	174204
Glycine	C2 H5 N O2	75.0326	16.581	2.06646e+06	2.38297e+06	1.98437e+06	2.10943e+06	2.13119e+06	2.20581e+06	1.98873e+06	1.84906e+06	2.04405e+06	2.0202e+06	2.77887e+06	2.15745e+06	2.23231e+06	2.86562e+06	2.28182e+06	2.51683e+06	2.05824e+06	2.36746e+06	2.35318e+06	2.56769e+06	2.19744e+06	1.75045e+06	1.03424e+06	2.64035e+06	2.95763e+06	2.44525e+06	2.34081e+06	2.15261e+06	2.49032e+06	2.31439e+06	2.05137e+06	3.10672e+06	2.11292e+06	2.23513e+06	1.83728e+06	2.12756e+06	2.32259e+06	2.45134e+06	2.09305e+06	2.02361e+06	2.00344e+06	2.57223e+06	2.43285e+06	2.82622e+06	2.41026e+06	2.27762e+06
1,5-Anhydro-D-glucitol	C6 H12 O5	164.068	3.104	729774	768262	754795	1.09975e+06	789962	777488	585009	935883	863695	822978	1.13335e+06	608336	742044	1.1342e+06	1.10967e+06	1.4628e+06	1.23607e+06	1.05781e+06	1.04765e+06	1.00398e+06	561893	858979	615660	676048	1.05749e+06	759385	1.04357e+06	1.13521e+06	1.07409e+06	869037	1.06153e+06	1.32868e+06	515910	1.33435e+06	1.08634e+06	991427	637431	839243	718006	881365	697497	978671	815075	1.25342e+06	1.10125e+06	799638
	C13 H18 N4 O8	358.112	3.351	1.29362e+06	2.62566e+06	2.19933e+06	2.40071e+06	2.37126e+06	2.23455e+06	2.29847e+06	2.51897e+06	2.52482e+06	2.14243e+06	2.01846e+06	2.08796e+06	2.09124e+06	2.8313e+06	1.25826e+06	1.76571e+06	1.63971e+06	2.31438e+06	2.00961e+06	1.81784e+06	1.6785e+06	1.77637e+06	2.15429e+06	2.71797e+06	3.03536e+06	1.92423e+06	2.52866e+06	1.99686e+06	2.31489e+06	2.867e+06	2.33689e+06	4.60046e+06	2.56e+06	2.17791e+06	2.40088e+06	2.34687e+06	1.87131e+06	931436	2.70004e+06	2.42608e+06	2.63537e+06	2.04957e+06	2.97022e+06	2.04381e+06	2.39474e+06	1.6298e+06
	C20 H49 N10 O4 P	524.367	2.2	1.68402e+06	1.96086e+06	2.66984e+06	2.60319e+06	3.09671e+06	3.55084e+06	1.70171e+06	2.35081e+06	2.46993e+06	2.76239e+06	1.98058e+06	1.80951e+06	2.28655e+06	1.25626e+06	2.74975e+06	1.8909e+06	1.08674e+06	2.03609e+06	2.3709e+06	1.95908e+06	1.03787e+06	2.27697e+06	2.19353e+06	805019	1.48148e+06	1.49349e+06	1.7891e+06	3.10431e+06	53771.9	288800	3.11546e+06	352710	676162	2.596e+06	2.40949e+06	2.06079e+06	2.58697e+06	2.70863e+06	2.8584e+06	2.89841e+06	1.92143e+06	2.89374e+06	1.72734e+06	1.70041e+06	2.26365e+06	2.20877e+06
[Similar to: N-α-Acetyl-L-asparagine; ΔMass: -150.0313 Da]	C10 H12 N8 O5	324.095	1.682	453279	651267	586584	584203	395902	294537	299243	405105	426698	439644	346037	281534	382172	339395	411800	640427	470045	683171	818280	979556	605409	534183	433539	659757	705991	548986	492203	397430	12465.4	295824	595017	242958	454391	710595	681589	433935	876649	634443	558774	450034	343315	510672	320704	383519	333928	353203
Hexose	C6 H12 O6	180.062	3.039	1.65609e+06	2.96047e+06	2.28994e+06	2.66509e+06	2.94257e+06	2.34255e+06	2.30874e+06	2.7703e+06	2.95534e+06	2.12365e+06	1.96295e+06	2.1974e+06	2.17858e+06	2.66676e+06	1.64703e+06	1.91641e+06	1.73303e+06	2.42376e+06	2.08822e+06	2.04482e+06	1.91507e+06	1.7196e+06	2.03822e+06	2.98239e+06	3.22983e+06	2.13658e+06	2.72364e+06	2.03756e+06	2.25586e+06	2.73908e+06	2.81818e+06	3.77932e+06	2.26396e+06	2.73454e+06	2.41613e+06	2.22182e+06	1.68301e+06	1.33747e+06	2.77765e+06	2.57909e+06	2.4654e+06	2.03674e+06	2.74074e+06	2.13588e+06	2.19468e+06	1.53882e+06
DL-Lactic Acid	C3 H6 O3	90.031	3.025	1.65609e+06	2.96047e+06	2.28994e+06	2.66509e+06	2.94257e+06	2.34255e+06	2.30874e+06	2.7703e+06	2.95534e+06	2.12365e+06	1.96295e+06	2.1974e+06	2.17858e+06	2.66676e+06	1.64703e+06	1.91641e+06	1.73303e+06	2.42376e+06	2.08822e+06	2.04482e+06	1.91507e+06	1.7196e+06	2.03822e+06	2.98239e+06	3.22983e+06	2.13658e+06	2.72364e+06	2.03756e+06	2.25586e+06	2.73908e+06	2.81818e+06	3.77932e+06	2.26396e+06	2.73454e+06	2.41613e+06	2.22182e+06	1.68301e+06	1.33747e+06	2.77765e+06	2.57909e+06	2.4654e+06	2.03674e+06	2.74074e+06	2.13588e+06	2.19468e+06	1.53882e+06
	C5 H9 N7 O2	199.081	8.837	645491	850031	611640	538245	722233	612199	610780	498095	689648	544719	686218	609297	589360	800378	656848	855100	642047	561918	527157	601098	682853	482188	587415	528042	912228	829210	849182	814234	828914	811985	570794	1.25021e+06	754635	499756	800309	972563	792673	649915	744889	756559	726122	888633	784962	614729	578706	715745
		109.018	13.651	485629	692050	577071	679059	611093	643284	535276	531829	645886	588176	829562	625314	826284	854132	796637	1.17542e+06	654878	872059	829046	981282	1.00162e+06	639915	618547	760831	1.22523e+06	874229	815188	389026	986490	1.08919e+06	878757	796130	652563	845536	789133	594788	949758	1.00174e+06	501678	456595	703910	596323	639928	820212	734572	539419
	C39 H83 N6 O11 P	842.586	1.363	2.37482e+06	3.15686e+06	3.5472e+06	3.22604e+06	3.04582e+06	3.23904e+06	2.70698e+06	2.60489e+06	2.51681e+06	3.37701e+06	2.56276e+06	2.95086e+06	2.0118e+06	1.27914e+06	2.99637e+06	2.88798e+06	3.04008e+06	2.78651e+06	3.66151e+06	2.82075e+06	1.63227e+06	3.01779e+06	3.77731e+06	1.2435e+06	1.45558e+06	2.00326e+06	2.3326e+06	2.62367e+06	710482	2.51163e+06	2.72442e+06	1.25413e+06	2.37574e+06	2.60462e+06	2.74244e+06	2.25913e+06	2.19849e+06	2.59992e+06	3.52399e+06	2.40501e+06	1.76306e+06	2.08351e+06	1.70439e+06	1.44901e+06	1.8738e+06	1.43115e+06
	C7 H8 N3 O5 P	245.021	19.17	60870.1	111589	86470.7	84288.5	89494.6	94052.1	93892.2	78991.4	96864.3	70601.1	79881.3	88222.7	94319.8	112456	90246.3	125684	72234.9	101900	83022.7	91179.3	106203	84909.1	81758.9	109365	145467	105142	105264	100849	83320.7	75670.6	97527.3	103004	79346	97159.7	97761.2	90020.7	101414	82072.5	104618	75083.8	87077.6	89530.7	94222.3	95727.5	86525.9	88780.1
[Similar to: DL-Dipalmitoylphosphatidylcholine; ΔMass: -98.0153 Da]	C42 H83 N5 O7 P2	831.577	1.163	2.39846e+06	3.39719e+06	3.37257e+06	3.14392e+06	2.84305e+06	2.86199e+06	2.88993e+06	2.47345e+06	3.20731e+06	2.79633e+06	3.54317e+06	2.63768e+06	3.19036e+06	2.49393e+06	2.92369e+06	3.68753e+06	3.59851e+06	2.62384e+06	3.31699e+06	3.36264e+06	3.62111e+06	3.11609e+06	3.33404e+06	2.60128e+06	3.26523e+06	2.89145e+06	2.73514e+06	2.34562e+06	3.00566e+06	2.69176e+06	2.97935e+06	4.84788e+06	3.29397e+06	3.1509e+06	3.33175e+06	3.03486e+06	3.00794e+06	3.51479e+06	3.28128e+06	2.92932e+06	3.21931e+06	3.55677e+06	2.63848e+06	2.98417e+06	3.38514e+06	2.81927e+06
	C38 H84 N8 P2 S	746.602	1.351	3.85794e+06	1.36003e+06	3.16504e+06	3.81266e+06	3.04983e+06	3.19012e+06	2.41411e+06	1.6109e+06	2.32161e+06	2.69824e+06	1.50877e+06	2.01671e+06	605332	220210	4.08802e+06	1.49377e+06	2.67962e+06	2.20893e+06	2.67523e+06	2.09637e+06	2.35969e+06	4.65131e+06	4.42481e+06	874953	194428	1.83119e+06	1.42571e+06	2.94558e+06	2.89208e+06	2.39553e+06	2.43343e+06	805217	1.77533e+06	2.37186e+06	1.87297e+06	2.20192e+06	1.6237e+06	2.84026e+06	1.75967e+06	1.46238e+06	1.40418e+06	1.66936e+06	927923	1.21473e+06	1.30112e+06	1.59248e+06
	C41 H84 N9 O P3	811.601	1.236	2.63344e+06	1.90222e+06	3.25545e+06	2.9972e+06	2.35898e+06	2.78545e+06	2.42769e+06	1.83224e+06	2.38546e+06	2.60892e+06	2.14237e+06	2.2987e+06	1.06249e+06	422365	3.25904e+06	2.5825e+06	2.78018e+06	2.42137e+06	3.02729e+06	2.29968e+06	3.01275e+06	3.53673e+06	4.03332e+06	875652	515995	1.90265e+06	1.85009e+06	2.78025e+06	2.27286e+06	2.39679e+06	2.50493e+06	1.06527e+06	2.41153e+06	2.33156e+06	2.29662e+06	2.20558e+06	2.18422e+06	2.95481e+06	2.88996e+06	1.89492e+06	1.57681e+06	1.81807e+06	1.23199e+06	1.32877e+06	1.62722e+06	1.78285e+06
	C3 H11 N3 O3 P2	199.027	1.692	513793	1.25921e+06	650574	586186	879432	768554	780031	1.0052e+06	947290	693358	948701	838079	1.61376e+06	890164	538501	734691	617564	600326	632667	863559	732336	459430	464832	1.08852e+06	1.25813e+06	794246	808495	668619	622089	829230	973685	1.69391e+06	704787	966904	915711	753598	933377	592107	642453	902320	1.14833e+06	1.02923e+06	1.36716e+06	1.03638e+06	1.19556e+06	774294
	C5 H12 N6 O8 P2	346.022	14.129	2.84786e+06	2.89856e+06	3.87646e+06	2.74751e+06	3.22822e+06	3.066e+06	3.11718e+06	2.70485e+06	3.38887e+06	3.47379e+06	4.20254e+06	3.32624e+06	4.29673e+06	4.75063e+06	2.95004e+06	3.41596e+06	2.40272e+06	2.85656e+06	2.67728e+06	3.96536e+06	3.08299e+06	3.07024e+06	3.13597e+06	3.84521e+06	4.93044e+06	3.47524e+06	4.18543e+06	3.54085e+06	3.82316e+06	1.58384e+06	3.6324e+06	1.59512e+06	2.3875e+06	3.76135e+06	3.48157e+06	1.02587e+06	3.10143e+06	2.69518e+06	2.37369e+06	2.16727e+06	2.28381e+06	2.41738e+06	2.27469e+06	3.24208e+06	2.61915e+06	2.99004e+06
	C7 H15 N8 O2 P S	306.075	21.044	323514	1.19788e+06	1.06851e+06	734368	784992	679995	449722	410675	528711	552231	630091	773825	688987	1.2847e+06	608000	1.16342e+06	845010	1.22581e+06	908309	1.27899e+06	982561	874992	864653	1.21801e+06	1.87579e+06	732357	1.31841e+06	927219	1.4974e+06	2.31503e+06	1.0733e+06	3.41091e+06	1.59699e+06	1.01185e+06	1.1268e+06	1.31832e+06	1.25387e+06	1.01865e+06	718588	1.01084e+06	858666	721794	778481	964744	856798	1.23204e+06
	C9 H7 N6 O3 P	278.031	16.672	118549	127051	144469	159523	127677	156346	156627	121741	146451	135224	186910	154142	176938	190240	118076	143199	108112	129922	113313	162954	153739	124869	136088	151887	223605	157198	145236	155932	131759	105833	120998	168920	113074	133562	147902	115245	142573	187109	132228	88424.1	108763	149124	125479	135457	109113	140033
	C9 H17 N4 O2 P3	306.054	3.417	2.19445e+06	3.00215e+06	2.69596e+06	3.09648e+06	2.85942e+06	3.17247e+06	2.74536e+06	3.20682e+06	2.98908e+06	2.79482e+06	2.68164e+06	3.22842e+06	3.16754e+06	3.90003e+06	1.91605e+06	2.3884e+06	2.41025e+06	3.03369e+06	2.97647e+06	2.14785e+06	2.01302e+06	2.16998e+06	2.48797e+06	3.37951e+06	3.4657e+06	3.1714e+06	2.9307e+06	2.67922e+06	2.6271e+06	3.52975e+06	2.7121e+06	3.73953e+06	3.05644e+06	3.20498e+06	3.29256e+06	2.89447e+06	2.14872e+06	1.09864e+06	3.4456e+06	3.09654e+06	3.36841e+06	2.88133e+06	3.61402e+06	2.63125e+06	3.01804e+06	2.24211e+06
Propionylcarnitine	C10 H19 N O4	217.131	8.268	756545	1.48043e+06	715142	524243	1.40986e+06	1.18605e+06	1.02174e+06	986007	998131	733096	1.54708e+06	1.14623e+06	708510	940793	930677	1.43125e+06	614617	673615	1.49263e+06	1.25475e+06	890764	659036	1.49902e+06	1.33476e+06	1.88283e+06	776828	913343	1.26056e+06	1.863e+06	599793	376447	2.09071e+06	232554	290563	242591	167397	497868	240117	248669	816005	895004	1.67832e+06	1.92928e+06	2.48841e+06	2.03737e+06	1.53677e+06
Pyrophosphoric Acid	H4 O7 P2	177.942	21.107	423065	1.58482e+06	1.06875e+06	1.54029e+06	1.29434e+06	1.24649e+06	1.13335e+06	872872	1.53703e+06	1.02844e+06	1.5265e+06	1.39576e+06	1.50969e+06	2.41112e+06	1.83569e+06	1.8642e+06	1.54074e+06	1.68049e+06	1.90042e+06	1.92397e+06	1.61782e+06	1.3919e+06	1.30354e+06	2.26401e+06	2.76144e+06	1.5471e+06	2.22319e+06	2.19494e+06	3.49081e+06	2.56617e+06	1.68714e+06	2.74976e+06	1.50553e+06	1.55106e+06	1.10143e+06	1.48785e+06	1.74628e+06	1.20496e+06	1.45479e+06	1.53042e+06	1.3503e+06	939399	1.53088e+06	2.38827e+06	1.54588e+06	1.18122e+06
	C4 H6 N8 O	182.066	16.65	1.63561e+06	2.75826e+06	2.234e+06	2.1881e+06	2.26555e+06	2.32382e+06	2.43423e+06	2.1822e+06	2.41166e+06	2.24854e+06	2.76713e+06	2.36177e+06	2.62414e+06	3.34014e+06	2.05839e+06	2.71185e+06	2.21536e+06	2.42508e+06	2.35138e+06	2.71174e+06	2.62317e+06	2.28705e+06	2.44447e+06	2.96405e+06	3.47325e+06	2.63899e+06	3.09923e+06	2.6348e+06	2.79114e+06	2.67904e+06	2.46182e+06	3.30671e+06	2.52308e+06	2.56359e+06	2.77402e+06	2.61898e+06	2.63142e+06	2.37497e+06	2.43176e+06	2.33896e+06	2.25263e+06	2.1535e+06	2.19099e+06	2.51272e+06	1.96562e+06	2.31271e+06
	C8 H8 N8 O4	280.067	7.352	944457	945294	615561	315993	600936	467210	772323	675398	760223	1.00743e+06	569429	451229	506276	407160	458262	749331	723857	448536	644986	405872	289031	294966	320289	944473	520042	450800	312787	385235	65836.9	40495.2	270296	133229	186654	255364	222115	287963	307920	614383	220895	269241	124016	175971	161883	278442	137080	239764
	C6 H6 N3 O5 P	231.005	19.42	43016.6	44024.1	42119.2	51472.2	36560.1	43667.8	41757.3	44864.9	47835.6	39602.3	57362.4	53437	52018.9	59593.9	52667.2	66808.1	46687	54700.2	65804.2	54341.2	51203.1	43218.3	44750.3	69216.8	68021.7	49762.1	46739.5	50432.7	62134	51612.3	58803.1	95147.5	56936.2	50153.3	51093.4	49273.4	50174.1	46213.8	48037	48902.4	49569	50620.4	45984.7	53721.3	43435	46338.3
	C6 H13 Cl O7 P2 S	325.954	2.831	528479	101460	591290	99401.9	8052.16	76601.7	155900	268683	81653.1	125358	72781.6	163172	54205.1	23471.7	303366	80498	626300	246050	15378.6	42769.1	88105.2	333192	99983.9	107573	12748.5	108664	83752.8	92128.1	89596.6	120227	65175	58964.4	103430	31127	129598	110010	16704.4	60263.6	74689.4	154183	156801	23696.9	54726.4	9252.91	22847.1	51357.9
	C6 H14 O3 S	166.066	11.529	980823	682228	837922	1.21936e+06	386504	625694	437598	307517	200860	407951	353388	1.52033e+06	838094	671349	55949.4	141732	122004	518892	240637	422588	1.45413e+06	695689	100284	1.06008e+06	395960	1.29181e+06	572607	1.63858e+06	1.0112e+06	720737	232823	403057	896996	837832	602693	1.33787e+06	1.02002e+06	56789.7	218338	623201	374917	139883	184644	316694	88295.2	2.17955e+06
UNII:N99176196Z	C6 H12 O2 S2	180.027	2.078	110207	364379	290865	353388	290114	256672	127505	138014	165521	228092	486052	547036	510230	1.01099e+06	307707	474256	249273	258034	265031	286666	541473	333641	425477	66540.9	647359	325509	366430	549555	646854	456773	290539	40188.4	196544	356730	200927	244222	254266	111133	420010	1.00409e+06	867727	465535	927373	980161	798010	550329
(2E)-hexadecenoylcarnitine	C23 H43 N O4	397.319	2.042	589428	1.13344e+06	875174	989538	1.1329e+06	1.08256e+06	1.17921e+06	806274	1.28312e+06	866947	1.3154e+06	1.17023e+06	1.18042e+06	1.77877e+06	1.47951e+06	1.23717e+06	817906	979278	547260	1.56829e+06	1.65112e+06	1.5469e+06	1.47604e+06	1.23265e+06	970365	1.10801e+06	812814	1.23147e+06	863268	812416	1.12799e+06	433860	640707	1.6054e+06	889838	739643	951392	872024	1.52125e+06	1.29233e+06	1.96874e+06	1.0437e+06	1.98908e+06	1.81486e+06	1.66175e+06	1.38786e+06
	C13 H25 N O4 P2 S2	385.067	10.446	2.1957e+06	2.12288e+06	2.05346e+06	2.82688e+06	2.93561e+06	2.02328e+06	2.44835e+06	1.91618e+06	1.2715e+06	2.02578e+06	2.6835e+06	2.55357e+06	2.80944e+06	4.93213e+06	2.16335e+06	2.63258e+06	1.89718e+06	1.76525e+06	1.91365e+06	2.79449e+06	2.4562e+06	2.2277e+06	2.02477e+06	3.74038e+06	3.89995e+06	2.98251e+06	2.86653e+06	2.7613e+06	2.38233e+06	1.83832e+06	2.17667e+06	2.04924e+06	1.88777e+06	1.99576e+06	2.71388e+06	2.42459e+06	2.2967e+06	2.50531e+06	1.52113e+06	2.20606e+06	2.03452e+06	1.45286e+06	2.17543e+06	2.57612e+06	1.60209e+06	2.12514e+06
Diethylpyrocarbonate	C6 H10 O5	162.051	7.035	228100	292847	186210	83375.3	171894	169507	219960	1.0585e+06	209787	561038	116002	151429	166908	225110	67484.7	285158	178055	325785	60423.5	336187	402364	442484	246154	128351	206331	175171	176437	114209	116728	572623	320023	1.0544e+06	757378	168049	1.05669e+06	1.48189e+06	276408	1.00068e+06	583127	446895	316416	221289	172832	319771	184005	292493
	C6 H10 P2	144.027	14.156	2.26628e+06	2.61549e+06	2.44524e+06	2.37946e+06	2.78164e+06	2.31795e+06	2.19218e+06	2.63173e+06	2.58013e+06	2.26369e+06	3.72962e+06	2.41906e+06	2.84493e+06	3.52069e+06	2.56768e+06	3.10191e+06	2.45909e+06	2.96481e+06	2.52957e+06	2.95629e+06	2.84826e+06	2.3561e+06	2.55117e+06	3.55635e+06	4.09207e+06	3.01953e+06	3.33287e+06	3.47324e+06	2.91472e+06	2.36534e+06	2.88722e+06	3.21228e+06	2.51469e+06	2.71959e+06	2.72265e+06	2.03539e+06	2.83919e+06	2.42979e+06	2.49455e+06	2.55654e+06	2.53964e+06	2.4112e+06	2.24538e+06	3.23927e+06	2.47073e+06	2.28631e+06
	C12 H5 N3 O10	350.997	14.144	1.83133e+06	2.21899e+06	1.1216e+06	1.81936e+06	1.99077e+06	1.8882e+06	2.08043e+06	2.02354e+06	2.05783e+06	1.65799e+06	3.55237e+06	2.24381e+06	2.75394e+06	4.20607e+06	2.41777e+06	2.66551e+06	2.41967e+06	2.21209e+06	2.22876e+06	2.565e+06	2.2176e+06	1.84753e+06	2.17757e+06	3.10299e+06	4.11479e+06	2.63094e+06	3.24816e+06	2.55384e+06	3.16968e+06	2.54823e+06	2.26494e+06	3.43302e+06	2.00666e+06	2.28245e+06	1.99984e+06	1.97636e+06	2.39473e+06	1.81039e+06	2.00563e+06	1.9605e+06	2.11746e+06	2.11379e+06	2.29075e+06	2.81228e+06	2.06504e+06	2.15671e+06
S-Allyl propanethioate	C6 H10 O S	130.046	17.702	1.91414e+06	2.68011e+06	2.18048e+06	2.0037e+06	2.43579e+06	2.01405e+06	2.38046e+06	1.9975e+06	2.69782e+06	2.0492e+06	2.52548e+06	2.11165e+06	2.68159e+06	2.93221e+06	2.68599e+06	3.6838e+06	2.69119e+06	2.60961e+06	2.58639e+06	2.50547e+06	2.3253e+06	2.18409e+06	2.10788e+06	2.62206e+06	2.93554e+06	2.95962e+06	2.38778e+06	2.3221e+06	3.00198e+06	2.63407e+06	2.55645e+06	4.08216e+06	2.07419e+06	2.48431e+06	2.43142e+06	2.81433e+06	2.26766e+06	2.59734e+06	2.05311e+06	2.12976e+06	1.93433e+06	2.15985e+06	2.08499e+06	2.76766e+06	2.44584e+06	2.27147e+06
	C3 H3 N3 O6	177.001	19.402	786817	1.06939e+06	1.00493e+06	969245	817112	888895	580839	881625	954146	963016	1.15834e+06	1.06651e+06	1.06789e+06	1.31417e+06	1.00441e+06	1.37622e+06	1.12362e+06	1.17086e+06	983025	1.21285e+06	1.12667e+06	942174	883546	1.27704e+06	1.47984e+06	1.10516e+06	1.13474e+06	1.01619e+06	629407	880654	1.03081e+06	1.60411e+06	958843	996083	1.02116e+06	936931	1.11333e+06	1.04827e+06	898933	1.01263e+06	995289	993939	913246	1.0521e+06	594077	842339
	C2 H2 N6 O S	158	1.675	476571	1.13162e+06	599357	539498	763350	704964	718476	921147	870515	629253	883467	777889	1.51043e+06	795057	481507	660773	529917	547062	537750	786718	672272	407299	436928	1.0031e+06	1.19e+06	729960	736598	603869	567272	729115	899423	1.58117e+06	653788	896431	867862	641035	846911	531192	545733	778453	996597	953735	1.22265e+06	989575	1.11445e+06	712695
	C7 H12 N2 O3 S	204.056	2.623	159082	50232.7	51053	111080	140132	129237	196144	288583	202614	284174	31406.2	145261	157885	95114	112623	32250	53121.9	73245	78620.8	55343.9	57264.9	82918.6	55150.5	149993	71261.3	79055.1	55976.4	126526	181039	280815	247432	324922	267686	184290	139791	261404	161404	140974	157722	49675.4	68507.2	59084	103958	72563.9	114792	38986.2
	C6 H13 N O9	243.058	16.667	1.43786e+06	1.19315e+06	1.31572e+06	1.55279e+06	1.43641e+06	1.60257e+06	1.49633e+06	1.29257e+06	1.03043e+06	1.19045e+06	1.62523e+06	1.24057e+06	1.47618e+06	1.63286e+06	4.22696e+06	2.15506e+06	3.00562e+06	4.55541e+06	2.62663e+06	1.6791e+06	1.4667e+06	1.2324e+06	1.55837e+06	1.26133e+06	1.70974e+06	1.35544e+06	1.64012e+06	1.2779e+06	892240	861082	1.01545e+06	899682	1.0322e+06	1.21363e+06	1.11553e+06	931762	1.02792e+06	1.03429e+06	951825	1.40111e+06	2.59113e+06	3.30177e+06	2.94522e+06	1.31148e+06	4.10244e+06	1.04889e+06
	C8 H15 Cl N3 O14 P S	474.971	11.369	992146	663725	2.26247e+06	1.48588e+06	572372	490264	1.6247e+06	508520	166193	359291	2.66466e+06	2.4925e+06	278686	4.51547e+06	2.74162e+06	1.67678e+06	992939	2.29451e+06	1.94402e+06	2.32851e+06	1.65119e+06	1.17405e+06	1.47847e+06	2.68826e+06	3.79944e+06	2.60624e+06	2.89751e+06	2.25369e+06	795458	648825	675381	726792	1.25635e+06	158237	536105	1.02417e+06	1.66467e+06	556676	527380	739352	1.44754e+06	247123	1.74845e+06	724904	427815	1.46051e+06
[Similar to: Phloroglucinol; ΔMass: -97.9768 Da]	C6 H9 O7 P	224.009	20.958	630458	689030	821262	567382	625981	626562	581158	1.10226e+06	621203	900608	737919	677565	742825	920237	837695	1.05149e+06	769284	993419	695072	1.1617e+06	1.23056e+06	882337	934944	767699	1.02857e+06	829142	801166	594030	811770	1.35034e+06	850124	1.67721e+06	1.36e+06	707637	1.59365e+06	1.74647e+06	1.03965e+06	1.39559e+06	952769	1.02006e+06	949691	1.12718e+06	832169	1.25553e+06	946758	1.13402e+06
2-Amino-4-(methylsulfanyl)pentanedioic acid	C6 H11 N O4 S	193.04	2.29	1.57924e+06	3.39342e+06	2.68483e+06	1.52061e+06	1.64564e+06	1.65071e+06	1.06099e+06	1.4939e+06	1.21182e+06	1.72092e+06	812102	830939	927198	931621	1.19005e+06	1.43711e+06	1.2503e+06	1.21887e+06	1.39377e+06	1.626e+06	1.65542e+06	948727	1.20381e+06	2.40523e+06	1.50751e+06	1.25052e+06	1.63679e+06	992827	1.49767e+06	2.31952e+06	1.63583e+06	5.67519e+06	1.34329e+06	1.24049e+06	1.46162e+06	1.40312e+06	1.46885e+06	2.60421e+06	2.04909e+06	1.99251e+06	1.49513e+06	2.24212e+06	1.12281e+06	1.14538e+06	1.07907e+06	729569
[Similar to: D-Sphingosine; ΔMass: -154.0028 Da]	C20 H43 N3 O6 S	453.285	2.666	637409	674351	689268	527909	630328	1.33245e+06	757178	697625	638034	752656	821605	832006	823113	810465	604809	435889	557060	659945	806704	1.10834e+06	622061	709709	633467	523713	763231	1.05591e+06	624096	514697	176929	292316	687773	142177	670618	788228	1.19805e+06	903717	886957	687312	772249	1.10115e+06	663272	733379	1.87088e+06	908547	827788	550452
	C7 H10 N6 O6 S	306.036	3.473	3.11249e+06	3.5437e+06	5.00454e+06	3.6427e+06	3.45776e+06	3.94999e+06	3.3999e+06	3.7115e+06	1.26098e+06	1.91267e+06	2.94959e+06	3.88651e+06	3.86971e+06	3.9193e+06	2.49238e+06	3.06353e+06	4.29254e+06	910572	3.28041e+06	2.5474e+06	3.38241e+06	2.67416e+06	3.71937e+06	2.88334e+06	4.8258e+06	3.54016e+06	3.85321e+06	3.09349e+06	1.46227e+06	2.15693e+06	2.71072e+06	4.86591e+06	3.32939e+06	800996	3.3461e+06	2.65338e+06	3.09486e+06	3.00932e+06	4.06134e+06	2.35901e+06	3.16044e+06	1.70287e+06	3.07009e+06	2.5014e+06	2.81074e+06	2.75857e+06
4,5-Dihydroxy-3-(phosphonooxy)-1-cyclohexene-1-carboxylic acid	C7 H11 O8 P	254.021	19	96342.2	124308	118431	111469	117409	124144	124888	110948	130723	139714	140369	114630	161010	144702	120283	130749	113281	111769	118701	137165	126357	120691	129373	131521	187675	133104	133055	129246	130319	99424.3	125942	124908	110158	132765	142440	98713.1	140711	109760	111126	85238.7	117014	123117	105457	141221	138402	125408
		118.025	17.201	2.08843e+06	2.35356e+06	2.31342e+06	1.91888e+06	2.26489e+06	1.21287e+06	2.04034e+06	920837	2.21315e+06	1.11786e+06	2.585e+06	1.79717e+06	2.26587e+06	2.82077e+06	1.95972e+06	2.33647e+06	1.90888e+06	1.74664e+06	1.33075e+06	2.32061e+06	1.52975e+06	2.32587e+06	2.17721e+06	2.20092e+06	2.75291e+06	2.30556e+06	1.38243e+06	1.47071e+06	1.67232e+06	1.10045e+06	957231	1.21957e+06	1.55982e+06	1.99023e+06	904156	1.31869e+06	1.86242e+06	1.6044e+06	990538	1.06283e+06	850900	1.81129e+06	1.61743e+06	1.34542e+06	1.60767e+06	2.37532e+06
	C37 H71 P3	608.48	0.95	1.37878e+06	2.0693e+06	1.59454e+06	1.54504e+06	1.42321e+06	1.17988e+06	1.73389e+06	1.73812e+06	1.44882e+06	1.67523e+06	996684	1.11919e+06	1.63135e+06	1.36559e+06	1.54674e+06	1.59121e+06	1.39678e+06	1.60478e+06	1.01487e+06	1.37607e+06	1.27755e+06	1.01445e+06	1.18686e+06	2.20238e+06	1.91464e+06	1.68387e+06	1.96905e+06	1.36744e+06	1.65684e+06	1.78267e+06	2.13964e+06	2.97148e+06	1.06237e+06	1.40823e+06	1.66688e+06	1.65578e+06	1.33813e+06	1.92541e+06	1.74945e+06	1.87309e+06	2.20201e+06	1.65614e+06	1.17199e+06	1.16129e+06	1.44407e+06	486132
	C3 H12 N5 O5 P	229.055	19.162	387212	637775	500124	490695	465008	522896	494946	438690	535522	403395	547048	507356	644498	624822	478736	619857	390901	524061	552838	522108	595389	499432	480153	546853	748134	609381	558078	563199	440039	459847	597515	628634	576088	611368	607311	524595	599575	484691	549404	473417	465165	500898	577046	571875	481437	517085
[Similar to: Vincristine; ΔMass: 717.3953 Da]	C2 H5 N O2 S	107.004	7.797	2.44863e+06	3.15377e+06	2.61123e+06	2.5925e+06	2.8001e+06	2.68179e+06	2.91099e+06	2.33641e+06	2.64039e+06	2.52655e+06	3.14185e+06	2.8939e+06	2.95564e+06	3.93324e+06	2.43437e+06	2.79434e+06	2.093e+06	2.32711e+06	2.59984e+06	3.22655e+06	2.9316e+06	2.37047e+06	2.64511e+06	3.1111e+06	4.08688e+06	3.25374e+06	2.62674e+06	3.31891e+06	3.38054e+06	2.70779e+06	3.17605e+06	4.00651e+06	2.65508e+06	2.42361e+06	3.29176e+06	2.65111e+06	3.23081e+06	2.66139e+06	2.85606e+06	2.47452e+06	2.77041e+06	2.90461e+06	2.99319e+06	3.43801e+06	3.18064e+06	2.94665e+06
	C5 H9 N9 O6	291.066	3.461	1.50906e+06	2.39947e+06	1.20426e+06	1.57018e+06	2.31606e+06	2.20577e+06	2.33831e+06	2.35262e+06	300015	851103	2.09596e+06	2.4895e+06	2.66651e+06	2.34889e+06	1.32657e+06	1.60782e+06	1.71246e+06	1.84412e+06	1.86687e+06	1.47529e+06	1.63972e+06	1.55922e+06	1.67684e+06	2.14481e+06	2.5922e+06	2.17758e+06	2.07995e+06	1.68305e+06	828054	1.95181e+06	1.33896e+06	2.46588e+06	1.88367e+06	2.44049e+06	2.79183e+06	2.38475e+06	2.19424e+06	1.2127e+06	1.0823e+06	2.36616e+06	1.91817e+06	1.24132e+06	2.29367e+06	998935	1.35919e+06	2.7305e+06
	C5 H15 N4 O2 P	194.091	2.249	2.60804e+06	2.55236e+06	3.18983e+06	2.80674e+06	3.20445e+06	2.93235e+06	2.51248e+06	2.25326e+06	2.58776e+06	2.31232e+06	3.47328e+06	2.62707e+06	3.1091e+06	3.34951e+06	2.84533e+06	2.42038e+06	2.10151e+06	2.63139e+06	2.30077e+06	2.63235e+06	2.28372e+06	2.55733e+06	1.92206e+06	2.87832e+06	3.91812e+06	3.20817e+06	3.08043e+06	2.8853e+06	3.28714e+06	3.61966e+06	3.00997e+06	3.21421e+06	3.04667e+06	3.68594e+06	3.01525e+06	2.939e+06	4.09093e+06	3.26192e+06	2.58442e+06	3.40295e+06	2.97886e+06	3.99654e+06	3.34567e+06	3.92388e+06	3.65022e+06	3.61924e+06
	C6 H11 N3 O8	253.053	14.3	1.59472e+06	2.39256e+06	2.16401e+06	1.9867e+06	2.35962e+06	1.90087e+06	2.0581e+06	2.18037e+06	2.26906e+06	2.09267e+06	1.95447e+06	2.18146e+06	2.46419e+06	3.08203e+06	2.10802e+06	3.02482e+06	1.62059e+06	2.37619e+06	1.80723e+06	2.66244e+06	2.19598e+06	2.07873e+06	1.86102e+06	2.63309e+06	3.73339e+06	2.55051e+06	2.86113e+06	2.5807e+06	2.81465e+06	3.164e+06	2.68473e+06	3.82636e+06	2.63135e+06	2.17944e+06	2.75081e+06	2.59141e+06	2.52746e+06	3.03586e+06	2.36074e+06	2.08684e+06	1.82286e+06	1.48063e+06	1.92245e+06	2.01167e+06	1.74067e+06	1.80896e+06
	C9 H13 N4 O6 P	304.058	17.718	64724.5	87717.8	65454.5	70279.5	73670.3	67118.6	75023.1	73419.3	79126.5	69133.3	102691	65635.2	68770.8	85666.4	72797.2	108399	84089.6	107933	98581.3	83474.8	77520.5	74714.5	77198.2	76181	93135.2	79833.4	98006	58530.7	63241.4	62336.5	58536.2	91025.3	64681.8	92423.9	83028.6	54895.3	76728.8	66041.8	65179.8	48956.9	61940.3	80766.7	73689.2	72740.5	68929.8	79571.9
	C5 H15 N5 O8	273.093	17.916	647373	1.12869e+06	1.14491e+06	867213	1.20073e+06	1.1984e+06	966823	682642	921662	838979	1.6334e+06	1.81746e+06	1.48467e+06	1.95326e+06	817637	1.17217e+06	755383	974225	973861	1.38438e+06	1.36514e+06	1.12677e+06	1.27871e+06	1.39309e+06	1.90669e+06	1.18818e+06	1.45829e+06	933578	911337	875577	742563	1.37489e+06	1.02913e+06	1.27166e+06	1.24704e+06	1.08851e+06	1.1337e+06	1.07138e+06	1.12711e+06	1.27722e+06	1.02605e+06	937999	933075	1.21331e+06	793268	1.28267e+06
Oxalosuccinic acid	C6 H6 O7	190.01	2.03	4.3487e+06	467291	4.80504e+06	4.81061e+06	4.97336e+06	5.05996e+06	4.29427e+06	541460	2.92569e+06	4.25997e+06	1.88067e+06	1.38548e+06	1.73421e+06	2.066e+06	1.64327e+06	2.85179e+06	3.73286e+06	4.81283e+06	793617	2.78178e+06	1.58344e+06	2.91998e+06	3.87725e+06	2.30644e+06	1.70912e+06	1.59513e+06	2.89676e+06	591200	261172	174957	312679	72434.4	304288	492974	665252	226202	390701	2.48633e+06	625397	606745	159022	2.26018e+06	433644	1.62914e+06	1.61916e+06	1.3062e+06
1-[(3-Carboxypropyl)amino]-1-deoxy-beta-D-fructofuranose	C10 H19 N O7	265.116	19.384	63026.9	102147	54598.2	58304.9	61193.6	55651.3	124230	235509	165369	208245	104536	75908	55769.7	113827	94569.5	129308	112488	96586.8	73275.1	160517	111106	60527.6	106875	146911	133795	82042.5	120747	115966	199984	215123	117101	199795	169894	71299.9	136641	146813	162341	103251	82370.2	126376	116695	68501	121362	305920	126470	105470
	C15 H32 N5 O10 P	473.185	15.777	82811.2	38988.6	62099.6	43703.3	12320.9	19284.9	20130.1	20724.1	154710	14148.4	45272.5	61534.1	28569.9	35927.4	21734.7	12593.5	33914.4	30250.3	23570.7	99971.8	35705.5	34865.8	23187.4	47642.3	35995.2	23234.2	40239.8	19668.7	71622.3	27257.9	31599.3	22810.4	4.48105e+06	28894.7	113537	55036.2	53396.8	750031	10117.9	37386.4	15113	40664.2	18864.1	28556.3	4569.87	96192.3
[Similar to: Syringic acid; ΔMass: 14.9658 Da]	C4 H13 N3 O5	183.087	16	1.02627e+06	921213	902703	875222	1.29544e+06	986799	1.29309e+06	1.28616e+06	859740	1.14521e+06	1.43961e+06	1.11066e+06	1.17355e+06	1.44509e+06	1.307e+06	1.35461e+06	1.19092e+06	1.32564e+06	1.36992e+06	1.07419e+06	1.30062e+06	749944	1.2601e+06	1.66263e+06	1.78058e+06	1.48192e+06	1.46379e+06	1.35138e+06	1.93617e+06	1.75328e+06	1.20448e+06	1.89984e+06	1.44181e+06	1.2385e+06	1.47951e+06	1.73889e+06	1.86347e+06	1.41618e+06	1.48097e+06	1.49908e+06	1.49766e+06	918415	1.79048e+06	1.66268e+06	2.05204e+06	1.57647e+06
[Similar to: DL-Dipalmitoylphosphatidylcholine; ΔMass: -80.0629 Da]	C41 H85 N9 O3 P2	813.625	1.176	1.25228e+06	917345	1.57926e+06	1.2995e+06	1.19007e+06	1.36728e+06	1.36774e+06	945297	1.29242e+06	1.3266e+06	1.3053e+06	1.40892e+06	666630	226052	1.7575e+06	1.29356e+06	1.30921e+06	1.4231e+06	1.65568e+06	1.62455e+06	2.13136e+06	1.90841e+06	1.91515e+06	606424	284306	1.10217e+06	966575	1.4876e+06	1.92595e+06	1.28708e+06	1.36575e+06	764913	1.57439e+06	1.39687e+06	1.2663e+06	1.23325e+06	1.16929e+06	1.61322e+06	1.09127e+06	978540	1.01632e+06	1.27608e+06	971191	888972	1.1493e+06	1.03566e+06
MECHLORETHAMINE OXIDE	C5 H11 Cl2 N O	171.023	15.595	75497	118925	121999	117670	95670.8	103723	107904	99607.7	128949	99059.8	111804	97580.9	131232	146052	101831	106843	95311.9	137739	107062	126157	124612	66946.2	114121	137839	164234	121227	144546	120054	145643	171074	126452	205645	127068	119574	123361	162078	140951	141612	118064	118360	106732	113990	108604	154378	115965	108826
	C16 H32 N7 O9 P3	559.147	3.429	1.88123e+06	3.37581e+06	3.62911e+06	3.58542e+06	3.24486e+06	3.73184e+06	2.77347e+06	3.08596e+06	3.28416e+06	3.29599e+06	2.8058e+06	3.59446e+06	3.81578e+06	3.98721e+06	1.72417e+06	2.28666e+06	2.055e+06	2.86505e+06	2.56442e+06	2.25194e+06	2.44153e+06	2.28846e+06	2.17061e+06	3.88008e+06	3.88874e+06	3.53186e+06	2.57004e+06	2.79445e+06	2.75541e+06	3.15791e+06	3.25113e+06	4.35607e+06	3.38218e+06	3.81737e+06	3.52884e+06	3.33321e+06	2.84824e+06	1.55263e+06	3.36063e+06	3.5606e+06	3.4114e+06	2.82065e+06	3.65481e+06	3.03978e+06	3.77746e+06	3.17001e+06
	C5 H9 N7 O2 S	231.053	8.02	402356	165667	231800	288454	162366	239132	240692	133087	146623	127541	308873	195822	308237	334764	151031	445884	188594	310521	307295	374439	170579	141501	238954	153483	395630	348312	273480	174093	228634	275127	257806	409083	263811	211016	123660	163446	256462	305864	265161	193459	188201	111278	211829	163666	220844	239285
	C4 H7 N2 O7 P S	257.973	11.169	2.10181e+06	3.00975e+06	2.60836e+06	2.44635e+06	2.63289e+06	2.72168e+06	2.73227e+06	2.71551e+06	2.82346e+06	2.52772e+06	3.27132e+06	2.8798e+06	3.3186e+06	3.67157e+06	2.78729e+06	3.19161e+06	2.58112e+06	3.07921e+06	2.73171e+06	3.23356e+06	3.2641e+06	2.78137e+06	2.49193e+06	3.25042e+06	3.88712e+06	2.85667e+06	3.29048e+06	2.80561e+06	3.02517e+06	3.04816e+06	3.09941e+06	4.24175e+06	2.85276e+06	2.94054e+06	3.09132e+06	2.76237e+06	3.02668e+06	2.97527e+06	2.97796e+06	2.61365e+06	2.63183e+06	2.61151e+06	2.84071e+06	2.94687e+06	2.66472e+06	2.43075e+06
ZV4	C5 H11 N O	101.084	10.011	1.28704e+06	916352	834842	687680	1.14347e+06	822836	561956	505744	411893	581899	1.6158e+06	909738	727455	935132	869546	578444	525488	391808	954357	676892	221175	481346	255511	1.45028e+06	1.13989e+06	912101	857802	565353	1.67497e+06	355401	359460	852287	269332	556070	430293	581732	769152	1.18067e+06	357539	1.54217e+06	1.04849e+06	1.53404e+06	975783	975358	919422	775682
[Similar to: Hypoxanthine; ΔMass: -0.0189 Da]	C5 H14 P2	136.057	2.157	748746	3.99997e+06	1.94739e+06	1.8468e+06	2.59978e+06	2.28635e+06	1.85713e+06	1.71443e+06	2.9812e+06	1.91045e+06	2.12231e+06	1.43414e+06	2.22547e+06	2.50805e+06	1.52606e+06	2.38546e+06	1.50475e+06	2.16112e+06	1.94933e+06	2.233e+06	2.60349e+06	1.39032e+06	1.15718e+06	3.04983e+06	2.68457e+06	2.59427e+06	2.49868e+06	2.92277e+06	2.18251e+06	2.14408e+06	2.98824e+06	4.87952e+06	2.34947e+06	3.01977e+06	2.53085e+06	2.57049e+06	3.34059e+06	1.99947e+06	2.83826e+06	2.86423e+06	5.23763e+06	3.47259e+06	6.01818e+06	5.79755e+06	5.73737e+06	2.57415e+06
2-[3-carboxylato-3-(methylammonio)propyl]-L-histidine dizwitterion	C11 H18 N4 O4	270.132	19.182	25946.6	4658.56	3820.3	3542.15	14127.5	11485.4	411748	659935	318196	875924	4639.56	8971.71	10500.1	4417.32	23365.4	5271.78	3464.45	4262.45	3360.07	4077.13	6441.26	17052.7	3770.2	5100.04	5385.75	4446.59	4722.08	9878.56	41986.6	4801.69	4942.42	7972.59	27569.3	4022.75	4706.68	4816.37	4502.69	3652.66	4024.15	3491.13	4579.28	3350.77	5736.74	9741.8	6064.29	14366.4
[Similar to: Pseudouridine; ΔMass: -0.0191 Da]	C6 H16 N2 O8	244.089	4.218	1.62133e+06	1.88473e+06	1.72368e+06	1.51611e+06	1.71302e+06	1.79118e+06	1.81752e+06	2.49414e+06	1.51244e+06	1.93383e+06	1.90974e+06	1.98284e+06	1.80365e+06	2.23817e+06	1.39636e+06	1.47115e+06	1.55727e+06	1.79619e+06	1.92287e+06	1.51818e+06	1.35266e+06	1.40597e+06	1.26604e+06	1.91143e+06	1.97311e+06	1.78215e+06	1.63668e+06	1.56361e+06	1.90829e+06	2.0217e+06	1.5247e+06	2.3363e+06	1.50898e+06	1.52294e+06	1.83635e+06	1.86629e+06	1.70716e+06	1.43112e+06	1.833e+06	1.85091e+06	1.59871e+06	1.63474e+06	2.03295e+06	1.63648e+06	1.45923e+06	1.2617e+06
	C14 H10 N7 O4 P3	433	14.168	1.41882e+06	1.61814e+06	1.49796e+06	943408	1.51457e+06	1.47238e+06	1.55576e+06	1.41012e+06	1.63854e+06	1.37171e+06	2.90103e+06	1.27249e+06	2.18683e+06	3.0461e+06	2.07292e+06	2.12015e+06	1.96165e+06	1.67842e+06	1.78272e+06	2.0959e+06	1.67627e+06	1.27267e+06	1.71615e+06	2.43704e+06	3.48594e+06	2.14264e+06	3.08028e+06	2.10902e+06	2.70898e+06	1.8403e+06	1.82818e+06	2.42936e+06	1.62449e+06	1.8899e+06	1.56329e+06	1.40632e+06	864134	1.38424e+06	1.59661e+06	1.47099e+06	1.67556e+06	1.69065e+06	1.84941e+06	2.06389e+06	1.61676e+06	1.6535e+06
	C21 H33 Cl3 O2	422.154	0.996	3.26884e+06	2.07368e+06	883156	1.71217e+06	1.00581e+06	2.38139e+06	947348	190903	771419	473896	3.04347e+06	2.59793e+06	1.27793e+06	3.27836e+06	269989	1.1504e+06	165177	532890	2.30254e+06	1.68559e+06	914451	277408	1.79421e+06	1.18466e+06	4.01661e+06	672552	1.10262e+06	177205	1.39927e+06	2.81455e+06	747597	4.77228e+06	920096	4.40702e+06	596372	824394	5.65102e+06	1.52656e+06	974440	1.56069e+06	310466	4.64538e+06	4.86182e+06	5.61702e+06	5.12803e+06	4.06145e+06
Stearoylethanolamide	C20 H41 N O2	327.314	0.935	178984	143077	211269	212549	145542	159081	159151	103849	148787	178940	218957	191415	113134	114289	394294	246841	334822	263908	283046	273747	256911	391400	335720	137751	131626	186372	181182	299817	218655	220640	161777	114275	205188	167238	172273	164608	186557	278729	204349	167949	100589	147194	100242	136656	119510	87813.2
Gly-Leu	C8 H16 N2 O3	188.115	6.079	88059.3	58830.8	62944.8	98130	80293.6	63941.3	52492.7	53612.2	69217.9	51994.2	51040.3	67616.1	73977.3	90331.6	58307.1	81275.7	69027.1	80176.2	78400.8	78588.8	68274.9	76501.9	52041.2	28995.7	129979	75666.1	74606.5	46115.6	77323.5	124071	77565.9	141047	85053.3	96330.6	86507.5	107023	90253.5	72255.6	116686	66728.6	61015.4	38566.9	59751.8	63934.5	43645.4	42120.7
	C3 H4 N6 O3	172.033	3.203	1.28692e+06	1.38012e+06	1.38022e+06	1.25002e+06	1.31704e+06	1.33495e+06	1.27258e+06	1.28569e+06	1.10596e+06	1.14047e+06	1.53172e+06	1.357e+06	1.5338e+06	1.61308e+06	1.06578e+06	1.1756e+06	1.15281e+06	1.42721e+06	1.29574e+06	1.3593e+06	1.27194e+06	1.07705e+06	1.05816e+06	1.23395e+06	1.66294e+06	1.52339e+06	1.24843e+06	1.28612e+06	679753	696549	1.1036e+06	773535	944638	1.31408e+06	1.30272e+06	858130	996110	799946	1.2283e+06	1.04692e+06	1.0005e+06	1.07043e+06	1.03831e+06	1.15906e+06	1.039e+06	982819
		116.009	19.337	367173	796928	441645	291025	257633	461808	656329	655636	692278	685846	504598	606103	652508	1.03432e+06	652082	1.05171e+06	652850	956136	574839	1.02727e+06	777403	460429	600100	935958	1.11463e+06	766745	1.2192e+06	814638	1.91908e+06	2.13384e+06	1.02627e+06	4.44677e+06	1.08116e+06	887107	919908	1.21158e+06	836188	1.06351e+06	806669	828418	932592	452919	928002	1.16036e+06	676020	623054
[Similar to: 4-Guanidinobutyric acid; ΔMass: -115.9670 Da]	C10 H7 N5 O4	261.052	17.187	64075.7	79452.6	62336.4	62402.3	67970.2	62117.7	62298.3	50962.1	82921.1	57260.7	79524.6	60887.3	74980	70236.6	76015.7	81944.4	88228.6	71797.4	82048.3	75716.1	67216.5	69619.2	66094.9	91479.1	104984	77451.8	76986.9	74443.9	75441.4	54938.4	63175.7	80136.6	61496.9	70351.4	54168.9	58031.2	72136.4	66845.7	56865.1	62887.6	68274.3	77057.4	68732.9	73991.6	79151.7	66238.9
	C3 H12 N4 O6	200.076	14.394	529927	609879	896421	548753	712062	670544	700355	908641	971523	1.29346e+06	484586	986896	853616	1.22779e+06	822821	1.59383e+06	271441	171054	711185	1.06126e+06	1.08105e+06	1.00448e+06	671776	1.0212e+06	1.1465e+06	1.00403e+06	1.16271e+06	849271	1.16681e+06	1.74844e+06	1.19461e+06	2.22187e+06	873056	363284	1.35822e+06	1.40827e+06	923836	1.47728e+06	575045	1.53037e+06	1.0445e+06	988855	1.23021e+06	1.07411e+06	1.09671e+06	761943
	C11 H19 Cl N5 O10 P3 S2	572.948	11.042	1.53237e+06	602646	1.17101e+06	1.173e+06	1.39759e+06	1.86613e+06	668968	1.43082e+06	1.46777e+06	1.45111e+06	954251	1.72848e+06	2.32086e+06	2.85596e+06	745260	1.69958e+06	1.61084e+06	1.80663e+06	1.35912e+06	1.30388e+06	1.98189e+06	1.80651e+06	1.68081e+06	1.41861e+06	1.96453e+06	1.82868e+06	1.66284e+06	2.34388e+06	1.65966e+06	1.15599e+06	1.32262e+06	1.1819e+06	863840	1.22435e+06	1.41232e+06	2.62086e+06	1.0391e+06	1.89938e+06	1.85793e+06	980850	1.46116e+06	1.66641e+06	1.01661e+06	1.85834e+06	1.5476e+06	601442
	C3 H8 N10 O2 P2	278.031	3.15	326036	320581	502892	349496	245090	379049	379140	810486	277927	276523	243124	520300	423279	421245	212016	309425	256536	307977	303754	305870	266661	166693	294112	382203	579978	384615	310201	249669	352218	189626	248692	184760	187259	452472	303302	343718	305673	205823	291591	271581	376259	379394	420019	329305	329378	283666
	C19 H51 N10 O2 P3	544.335	2.13	1.06775e+06	2.84192e+06	1.24377e+06	856665	1.4344e+06	1.47317e+06	1.1406e+06	1.91334e+06	1.76962e+06	1.50881e+06	1.1758e+06	859058	1.62425e+06	513200	1.07904e+06	1.04311e+06	1.16874e+06	913671	810304	1.00452e+06	1.05206e+06	940470	871615	1.28115e+06	1.57238e+06	1.39166e+06	1.09784e+06	1.70568e+06	354282	541245	1.47102e+06	329764	798173	1.5311e+06	1.38442e+06	697597	1.50911e+06	1.21055e+06	1.15266e+06	1.40518e+06	1.58045e+06	2.06504e+06	2.41704e+06	1.60709e+06	2.20287e+06	1.78168e+06
	C6 H9 N3 O8	251.038	18.846	70224.4	85580.8	98663.7	103917	99587.3	90285.5	86467.5	73447.4	79346	75214.6	109358	94182.7	117058	105466	83881.2	101445	72570.4	92399.5	95790	83871.1	102215	86668.1	82811.8	90091.4	144132	107332	94468.3	93895.6	59715.8	47061.6	82035.4	58525.4	78851.1	103036	79413.3	60912.5	88315.4	69622	85097.5	63874.3	71630.9	89697.4	75886.6	84050	92254.4	84198.5
Acetyl-L-methionine	C7 H13 N O3 S	191.06	2.736	156533	257571	309776	517788	276688	300642	158991	110332	147500	233965	456586	561448	402799	1.35411e+06	348591	472250	219261	276407	222054	274747	482258	417609	718372	117419	720729	308353	459956	558203	671139	480143	355812	6866.67	158606	243903	135217	207212	147407	163189	436407	609875	428804	235692	460794	472850	324369	369031
	C8 H4 N6 O8 P2	373.955	14.132	2.56934e+06	2.73546e+06	1.5753e+06	2.35865e+06	3.48811e+06	1.76217e+06	2.60539e+06	2.4054e+06	2.41368e+06	2.01841e+06	3.31781e+06	2.91944e+06	3.40605e+06	2.76382e+06	2.30945e+06	2.90532e+06	2.7411e+06	1.95166e+06	1.86073e+06	2.12722e+06	2.88895e+06	2.10896e+06	2.77337e+06	1.71069e+06	4.45101e+06	3.34799e+06	2.3235e+06	3.12461e+06	2.78862e+06	2.09081e+06	2.60487e+06	2.8628e+06	1.97413e+06	2.21771e+06	2.15056e+06	2.03888e+06	2.88531e+06	2.20291e+06	2.54384e+06	2.07745e+06	2.31055e+06	2.71243e+06	1.49929e+06	2.24723e+06	2.08155e+06	1.88736e+06
Phloroglucinol	C6 H6 O3	126.032	20.96	566915	566613	689697	598970	567117	559976	703629	1.27247e+06	811515	1.16054e+06	583127	589890	698117	667789	764419	1.01755e+06	700110	829274	632385	832979	905587	811421	652746	821851	789584	821711	752589	608143	1.27106e+06	1.21913e+06	635218	2.23301e+06	1.60078e+06	668082	1.16697e+06	1.82045e+06	933782	1.30615e+06	706211	755689	872213	769652	666837	1.17031e+06	762998	804590
	C3 H N7 O	151.024	17.708	1.98066e+06	2.35954e+06	2.13524e+06	1.7337e+06	2.16351e+06	2.05678e+06	2.29512e+06	1.8274e+06	2.51184e+06	1.99955e+06	2.66525e+06	2.07928e+06	2.73833e+06	3.08257e+06	2.60804e+06	3.59872e+06	2.25404e+06	2.47472e+06	2.18318e+06	2.35274e+06	2.10116e+06	2.05829e+06	2.04616e+06	2.65439e+06	3.23055e+06	2.73182e+06	2.66732e+06	2.19914e+06	2.96816e+06	2.33614e+06	2.51193e+06	3.97864e+06	2.1614e+06	2.47644e+06	2.37323e+06	2.60608e+06	2.68471e+06	2.66635e+06	1.8374e+06	1.73815e+06	1.74011e+06	2.22111e+06	2.02837e+06	2.99748e+06	2.64203e+06	2.22168e+06
	C21 H52 Cl N9 O2 P2	559.34	2.149	681386	749049	859125	837745	1.02012e+06	1.24462e+06	867462	922949	994682	1.02971e+06	1.17746e+06	1.03924e+06	1.29632e+06	1.24973e+06	948706	969951	1.05187e+06	754402	826466	1.05321e+06	1.02245e+06	836932	573850	1.32213e+06	1.42883e+06	823096	921927	1.05406e+06	104331	251457	996093	160336	424438	727101	886272	707561	1.17033e+06	988958	1.04729e+06	1.624e+06	1.08113e+06	1.371e+06	1.34584e+06	1.24706e+06	1.05031e+06	935645
	C17 H31 N2 O P	310.214	1.048	11419.4	8506.96	10092.6	12132.9	8707.97	8072.38	7298.19	7938.55	10407.2	5155.67	7210.09	7460.92	6552.32	17431.9	7089.29	6874.68	7775.79	6499.72	7582.1	7877.92	8041.25	6385.39	8228.27	8730.93	8524.07	6166.83	7997.75	9124.75	15456.6	13977	9829.08	7840.22	7500.64	7789.11	5968.68	8373.96	9846.36	12479	9277.66	14281.4	14157.6	16497.8	6998.47	12704.4	10325.1	11402.4
Furaspor	C6 H7 N O4	157.036	18.873	1.99254e+06	3.13488e+06	2.71805e+06	2.40769e+06	2.49591e+06	2.67503e+06	2.7366e+06	2.447e+06	2.77147e+06	2.6536e+06	2.92371e+06	2.59286e+06	3.10224e+06	3.52301e+06	2.53753e+06	2.90404e+06	2.84378e+06	2.9945e+06	2.74163e+06	2.92953e+06	2.9505e+06	2.54257e+06	2.47841e+06	3.13171e+06	2.72012e+06	2.38757e+06	3.06661e+06	2.36361e+06	2.70311e+06	2.49539e+06	2.00916e+06	4.47068e+06	2.68755e+06	2.91247e+06	2.83687e+06	2.63859e+06	2.9939e+06	1.94327e+06	2.00185e+06	2.39585e+06	2.71448e+06	2.76522e+06	3.29269e+06	3.15883e+06	3.23761e+06	2.56394e+06
	C9 H13 N10 O5 P	372.077	18.873	2.04491e+06	3.02082e+06	2.42807e+06	2.10779e+06	2.45458e+06	2.51118e+06	2.57738e+06	2.39735e+06	2.49714e+06	2.23045e+06	2.80027e+06	2.52612e+06	3.06741e+06	3.44402e+06	2.3208e+06	2.44981e+06	2.4245e+06	2.77308e+06	2.49083e+06	1.58395e+06	2.45462e+06	2.36461e+06	2.25255e+06	3.08019e+06	3.65004e+06	2.99404e+06	2.76295e+06	2.84406e+06	2.65402e+06	2.35707e+06	2.6345e+06	4.43078e+06	2.74049e+06	2.7275e+06	2.64603e+06	2.43096e+06	2.86738e+06	2.53531e+06	2.61296e+06	2.18109e+06	2.43936e+06	2.62048e+06	2.80437e+06	3.06258e+06	2.63986e+06	2.50323e+06
1-Methylhistidine	C7 H11 N3 O2	169.085	19.359	30654.6	182399	121336	105786	57473.5	94137.4	84255.7	140899	91258.5	117676	265396	113752	114562	118486	124007	202441	105320	201475	138623	112954	123361	53184.4	144041	1.11285e+06	152698	92269.6	208669	116382	177504	172395	241594	4.06103e+06	104895	48334.7	83853.8	202256	255063	130245	93741.6	93652.4	86756.8	87314	106101	81934.3	54955.8	65718.2
	C5 H9 N5 O5 S	251.032	7.775	1.91575e+06	3.00452e+06	1.93285e+06	2.30535e+06	2.32187e+06	2.15381e+06	2.18164e+06	2.01271e+06	2.19034e+06	1.86191e+06	2.41665e+06	2.16378e+06	2.31221e+06	3.25665e+06	1.83695e+06	1.8257e+06	2.33667e+06	1.6124e+06	2.13381e+06	2.60551e+06	1.98296e+06	1.76333e+06	1.88206e+06	2.32265e+06	3.23306e+06	2.4209e+06	1.83318e+06	2.61755e+06	2.53954e+06	2.67403e+06	2.39735e+06	3.58191e+06	2.17688e+06	1.94778e+06	2.60845e+06	2.31351e+06	2.50545e+06	1.97563e+06	2.47696e+06	2.19141e+06	2.34588e+06	2.18495e+06	2.5499e+06	2.8552e+06	2.37339e+06	2.02952e+06
	C4 H12 N4 O4 P2 S	274.007	7.733	799829	1.01916e+06	835660	899259	1.07595e+06	963787	1.0405e+06	876459	946952	816198	995741	954851	1.29514e+06	1.15208e+06	610344	786926	864906	879707	741391	913845	764242	942112	729287	901645	1.25303e+06	1.04142e+06	787172	889045	657299	654814	941506	973008	873309	780671	1.08406e+06	923835	806017	770096	857472	968389	808202	827340	777507	736806	832647	700739
Butyronitrile	C4 H7 N	69.0584	9.128	1.1293e+06	842753	845737	719668	945505	662557	691845	753693	740063	743615	814314	681804	852343	957730	874750	1.13907e+06	913770	908491	903275	1.01232e+06	810024	733684	706508	848938	1.26898e+06	840400	854633	734538	899798	784317	710149	1.41113e+06	745153	719575	753350	813788	884765	961222	750109	1.09352e+06	951321	855465	866346	946980	838612	656601
Oxaceprol	C7 H11 N O4	173.068	4.176	167102	319355	273248	384822	192187	224928	140311	157024	244848	293385	566765	352497	333249	835040	250789	777381	260204	365875	386927	242592	473235	397004	417947	67070.4	607074	272797	376088	307601	435027	352270	198337	36459.7	181450	261565	119733	176506	168386	157481	378792	732462	460000	263653	499221	490590	293106	339679
4-Methylene-L-glutamic acid	C6 H9 N O4	159.052	6.342	75837	184361	148953	181957	142659	143031	57417.7	91321.9	77197.9	149078	347526	296128	352865	815031	130959	466831	107376	142337	124305	162816	286973	218519	227395	49778	443711	201341	287369	253660	154002	194623	163204	15125.8	129672	155248	108315	148573	110872	101293	210131	538102	272740	144775	277764	347149	188049	261330
4-Nitroaniline	C6 H6 N2 O2	138.043	2.168	835146	734557	765719	870677	808733	667823	707659	814819	591686	624573	897242	868436	780942	1.22402e+06	660218	503727	744806	708705	524796	534663	1.05953e+06	580988	598477	2.1755e+06	1.36039e+06	1.0437e+06	1.23303e+06	796709	1.33205e+06	1.36673e+06	882951	1.1324e+06	1.10386e+06	697106	640179	778022	782742	499562	498025	943879	1.09811e+06	747915	1.03417e+06	1.02507e+06	930895	2.17442e+06
[Similar to: DL-Dipalmitoylphosphatidylcholine; ΔMass: -29.0262 Da]		762.588	1.42	1.25199e+06	725477	1.28267e+06	1.59199e+06	1.12024e+06	1.05886e+06	1.0839e+06	789917	987440	1.18647e+06	644279	754597	258172	96298.8	1.25881e+06	715570	1.10161e+06	796507	1.13938e+06	833597	937079	1.58734e+06	1.80604e+06	288866	81281.3	732964	590252	1.14879e+06	915089	1.12958e+06	1.22136e+06	476561	1.04505e+06	1.08621e+06	999109	1.00351e+06	940100	1.53234e+06	1.36129e+06	704191	664475	886944	488844	462624	609191	722285
	C4 H11 N4 O8 P S2	337.978	11.426	2.34589e+06	2.93745e+06	1.69568e+06	1.52932e+06	1.95192e+06	2.6599e+06	2.73371e+06	2.62179e+06	1.94808e+06	3.01874e+06	2.07373e+06	2.28031e+06	2.02839e+06	3.10662e+06	2.24719e+06	2.75311e+06	2.40355e+06	2.49414e+06	1.97722e+06	3.10766e+06	1.93382e+06	1.64189e+06	1.319e+06	2.76915e+06	2.5643e+06	3.08667e+06	2.81923e+06	1.6006e+06	1.11558e+06	1.29367e+06	2.51685e+06	1.87776e+06	2.22434e+06	1.85967e+06	2.1867e+06	2.19135e+06	2.75974e+06	2.98165e+06	1.83334e+06	2.10594e+06	2.66184e+06	3.59338e+06	2.68198e+06	2.02254e+06	3.21087e+06	2.25213e+06
	C5 H10 Cl N9 O3	279.062	4.213	1.04129e+06	1.32101e+06	1.13379e+06	1.1209e+06	1.13202e+06	921279	1.30083e+06	1.59998e+06	1.05653e+06	1.35267e+06	1.35984e+06	1.31774e+06	1.26705e+06	1.47084e+06	1.14908e+06	1.09292e+06	1.21389e+06	1.32957e+06	1.42733e+06	1.26843e+06	765410	1.0388e+06	1.10325e+06	1.28495e+06	1.36841e+06	1.17276e+06	1.06259e+06	1.12968e+06	1.20524e+06	1.35282e+06	1.077e+06	1.38872e+06	1.09342e+06	1.06834e+06	975151	1.48065e+06	1.18285e+06	1.06238e+06	1.41687e+06	1.44973e+06	858707	1.24427e+06	992503	1.18621e+06	1.06277e+06	967271
	C5 H5 N7 O3	211.045	7.281	1.69079e+06	2.32023e+06	1.44663e+06	1.27494e+06	1.70925e+06	1.08979e+06	1.77283e+06	1.99008e+06	1.84065e+06	2.37918e+06	1.73054e+06	1.32729e+06	1.40155e+06	1.32766e+06	1.24161e+06	1.30247e+06	1.52593e+06	1.01205e+06	1.24804e+06	1.17953e+06	820989	884167	738143	1.72558e+06	1.76706e+06	1.82346e+06	1.10967e+06	926356	948068	1.16234e+06	968787	1.4482e+06	1.04283e+06	808621	1.21412e+06	986593	730516	1.13368e+06	1.1429e+06	1.05877e+06	776377	902897	851506	941163	864328	634234
[Similar to: 2-Hydroxyphenylacetic acid; ΔMass: -97.9669 Da]	C9 H6 N4 O3 S	250.014	1.002	2.22705e+06	1.58707e+06	1.57302e+06	2.051e+06	2.28391e+06	1.61096e+06	1.69188e+06	1.41866e+06	1.72613e+06	1.85656e+06	1.27432e+06	1.25598e+06	944706	506474	3.55457e+06	1.92805e+06	2.73237e+06	1.99859e+06	1.96149e+06	2.04086e+06	2.11117e+06	2.10969e+06	2.04677e+06	844423	687765	1.44111e+06	747466	1.42986e+06	2.7064e+06	2.43836e+06	2.71535e+06	899597	1.42408e+06	1.55749e+06	1.33494e+06	2.06854e+06	1.77175e+06	2.63862e+06	1.79003e+06	996438	835918	1.34785e+06	802771	1.2217e+06	1.25009e+06	905931
	C4 H7 N6 O7 P	282.011	20.955	531381	571819	666743	568103	568650	569101	511839	840679	533537	735605	625071	581421	620635	769856	952880	708165	600640	827721	573048	880219	816206	623483	705297	473332	881662	678447	653880	534001	581580	990318	607892	997905	960756	588371	1.18015e+06	1.18851e+06	724598	1.03762e+06	867179	723407	707789	789733	560535	983730	752613	662087
	C17 H43 N10 O4 P	482.32	2.775	663049	621944	635607	520675	453215	554381	599270	442967	561189	621440	557621	516623	350100	368887	593376	594865	782957	640997	733770	575125	571293	701727	891965	347929	311700	503803	533595	563533	197470	246566	367290	103325	233209	487274	336690	264728	369719	383308	396168	376659	352835	467311	413440	353526	316397	380638
	C7 H15 N3 O3 P2	251.058	3.164	381539	549786	474096	446037	581426	489686	507208	475882	508344	457688	430246	415161	450912	551333	246033	324024	314532	334215	432264	329663	339421	365216	399898	469526	502786	423754	427587	387440	387713	400244	386669	432862	357712	467725	390648	389585	304469	255841	620030	413548	450386	410012	363897	304720	347337	318511
S-Allyl propanethioate	C6 H10 O S	130.044	7.304	1.37866e+06	1.44544e+06	1.08162e+06	807191	1.37136e+06	1.00729e+06	1.48032e+06	1.29804e+06	1.16597e+06	1.64089e+06	1.33808e+06	1.078e+06	1.07711e+06	997139	971312	1.07275e+06	1.13414e+06	892426	1.02618e+06	874797	722502	819878	747453	1.50239e+06	1.13674e+06	1.11474e+06	811763	1.0863e+06	815865	887890	780388	1.43893e+06	749647	771028	731109	975643	923697	1.20753e+06	824051	975566	680181	873547	789105	945968	882723	793583
	C15 H8 N6 O12	464.019	14.096	112969	110434	129198	121069	142067	148269	98125.2	131687	125137	124453	188000	138474	159718	166954	56505.1	168051	127335	175653	51001.7	130031	157863	89808	132350	147242	248231	128360	167360	123877	131610	111171	130051	138323	125956	149654	125313	130949	147895	123242	117873	176418	114153	126526	126024	157747	136835	184483
	C8 H7 N O2 S	181.02	2.056	150197	310117	215991	317493	223118	214630	89637.2	111071	157460	224071	392347	411316	382288	845049	264266	370721	205077	203419	195859	234018	435883	289731	346597	128013	583455	253192	360049	489620	562468	366461	254360	59852.8	137549	240006	160197	194045	182209	104072	356563	791398	630955	350975	752089	775214	557536	458843
	C H2 N6 O2	130.023	2.493	103412	103892	123448	96937	105752	143208	108242	118082	92530.5	115451	116326	143769	154648	132951	60879.4	71825.3	101344	89082.6	75225.3	69824.2	91110.4	83244.1	62894	106143	129914	121020	94553.7	97905.8	59312.1	50114.7	86650.2	126690	93264.8	108327	95744.7	70620	58500.8	81167.9	95802.2	80872.2	68734.3	100538	92555.5	77421.8	41110.1	75395.2
	C5 H N7	159.03	7.315	14415.6	37169.8	26015.7	31689	22725.2	26499	19579.3	12004.9	25702.6	16831.8	76694.5	68698.3	57143.9	114050	25137.9	41147.7	75537.3	44179.5	37499.9	55581.8	50941.3	57523.5	30749.4	56910.2	137910	71642.4	87966.7	35461.3	73123.9	17634.4	19844.2	19867.7	15542.3	16312.9	19824.4	23955	17258.8	12941.3	21429.1	102639	180094	82110.2	119555	118270	155857	55826.6
	C12 H19 N O12 S	401.062	2.846	1.03044e+06	306452	1.19628e+06	910369	762122	888797	219223	205680	490730	355104	244645	381395	955657	100807	534667	292847	689812	431019	644505	538919	802679	1.30359e+06	1.41987e+06	430378	284338	246017	451552	510106	269468	353348	413207	275440	1.38625e+06	287182	761814	612197	175765	478138	579417	410529	227146	291708	129464	132102	68028.5	1.35245e+06
Creatine	C4 H9 N3 O2	131.069	17.694	475060	1.01982e+06	567052	510214	880532	637631	864660	596374	912198	546494	644835	698678	798033	778269	920101	1.15744e+06	718350	873794	718632	507472	901072	770793	802426	936243	1.01171e+06	878751	659833	586943	1.25907e+06	1.27896e+06	710316	2.86397e+06	819464	857405	933430	1.24139e+06	817163	792572	656406	807780	2.73337e+06	401765	1.40478e+06	794323	1.37147e+06	874473
2-Aminoethyl (2R)-3-[(1Z)-1-hexadecen-1-yloxy]-2-hydroxypropyl hydrogen phosphate	C21 H44 N O6 P	437.29	2.532	1.36874e+06	1.42279e+06	1.27049e+06	1.32737e+06	1.66657e+06	1.2434e+06	1.36376e+06	1.53063e+06	1.1307e+06	1.2332e+06	1.19217e+06	1.28019e+06	1.01474e+06	1.15322e+06	1.55161e+06	1.43889e+06	1.17987e+06	1.08484e+06	1.98694e+06	1.28669e+06	1.49295e+06	1.13258e+06	1.48704e+06	1.04389e+06	1.27905e+06	976946	1.10923e+06	1.08214e+06	617380	659486	1.52395e+06	453075	601704	1.1453e+06	1.18487e+06	815162	891403	1.1565e+06	1.18024e+06	1.22e+06	904523	1.39984e+06	1.14352e+06	1.18578e+06	1.09437e+06	1.05196e+06
		116.009	18.476	1.68085e+06	2.15744e+06	1.83672e+06	1.95317e+06	2.26059e+06	1.75611e+06	1.89621e+06	1.55551e+06	1.96123e+06	1.81612e+06	2.29605e+06	2.34992e+06	2.55941e+06	3.17779e+06	2.01078e+06	2.67299e+06	1.77718e+06	2.31469e+06	1.88137e+06	2.67899e+06	2.15692e+06	2.05406e+06	2.03037e+06	2.1794e+06	3.18025e+06	2.40378e+06	2.58814e+06	2.35753e+06	2.56475e+06	2.38607e+06	2.28854e+06	4.06984e+06	2.29801e+06	2.35286e+06	2.34782e+06	2.14692e+06	2.08631e+06	2.19433e+06	2.29712e+06	2.28838e+06	2.04132e+06	2.09637e+06	2.12664e+06	2.44973e+06	2.04363e+06	1.96671e+06
	C15 H37 Cl3 N6 P2	468.159	0.998	2.89473e+06	1.84e+06	772684	1.52368e+06	899624	2.15625e+06	840144	171853	697658	394401	2.69626e+06	2.27225e+06	1.16492e+06	2.90187e+06	229405	1.02116e+06	149368	491560	2.04974e+06	1.51234e+06	806651	263343	1.59042e+06	1.09825e+06	3.64559e+06	620245	989317	160213	1.19806e+06	2.55714e+06	616266	4.46808e+06	791722	3.75879e+06	474479	727523	4.96591e+06	1.35853e+06	883789	1.41514e+06	286438	4.23449e+06	4.3153e+06	5.07388e+06	4.47918e+06	3.37026e+06
		116.01	18.6	35680.2	2.14576e+06	36725.8	1.96395e+06	2.25562e+06	1.77711e+06	30288.3	1.55909e+06	1.94684e+06	1.84724e+06	19549.5	37779.9	74892.8	84534.4	52951.9	46123	31919	68853.6	60685.1	41318.9	41914.9	45227.5	40236.2	60614.4	21698.6	72237.4	26197.4	63138.9	99040.5	2.32737e+06	2.24538e+06	3.9983e+06	50979.4	2.29947e+06	2.32307e+06	2.08043e+06	2.00977e+06	2.11521e+06	2.2289e+06	2.17252e+06	1.92509e+06	1.96379e+06	2.00153e+06	2.3319e+06	1.91954e+06	1.88333e+06
	C8 H8 N3 O6 P	273.016	18.991	84830	106526	82428.6	61111.1	92685.3	91287.2	81897.2	84883.5	79536.6	90313.6	74201.5	95536.6	94405.2	118212	90775	107210	109193	106079	82956.8	95790.2	97685	79617.8	87867.9	96974.6	95311.6	115981	128147	99660.7	91348.8	76357.3	98031.6	125756	78037	106186	95824.8	110681	95361.6	95688	88161.3	72657.7	100309	93882.9	97261.9	108582	106560	90312.9
		752.554	1.406	1.77057e+06	837955	1.47108e+06	1.27627e+06	1.13342e+06	1.19372e+06	1.20963e+06	942442	697920	835926	848082	864095	423252	167353	1.32365e+06	798579	1.02819e+06	918805	956431	874946	1.03954e+06	1.22883e+06	1.31949e+06	430902	184082	864971	802237	1.32096e+06	1.12336e+06	1.02842e+06	1.18599e+06	459700	1.02967e+06	1.14966e+06	992087	1.03649e+06	923733	1.18504e+06	1.37854e+06	896754	783204	1.03415e+06	579876	547256	553165	799087
	C6 H20 N7 O2 P3 S	347.063	20.511	92163.8	302331	174311	128424	177578	300226	346193	253775	328459	267480	280424	290271	430922	336721	285424	332911	365369	305499	234164	217601	457119	237840	249757	552153	271331	272440	309188	340878	339625	491811	406531	2.24348e+06	410976	296010	375536	287965	283944	209304	256434	211175	525888	560219	594361	369641	524580	445775
.alpha.-Aminoadipic acid	C6 H11 N O4	161.069	8.188	125346	330455	225018	215529	265971	263418	267474	258572	312541	256421	119448	174466	232048	255068	161799	217628	261139	193633	238914	256670	179011	119927	167939	263796	281800	218625	156680	276642	286780	461680	332835	976831	411429	274408	398780	437089	383565	291607	449067	186327	136384	185349	220379	159376	227215	155040
	C11 H30 N9 O4 P S	415.19	15.67	569267	545437	659248	692552	740580	747905	312400	358834	688996	512193	916322	740386	802387	585371	481272	746418	731486	910777	710457	857793	853284	351155	667852	664101	1.0332e+06	945655	844835	732250	1.12391e+06	952079	620626	1.02097e+06	449242	346514	499996	840854	1.04273e+06	771761	707757	582606	667326	730429	547247	994698	640946	481300
		72.0194	2.39	797331	1.30652e+06	1.01018e+06	1.14884e+06	1.01663e+06	1.20268e+06	737842	670999	446874	468507	908699	1.33513e+06	1.41881e+06	878344	1.33199e+06	1.29061e+06	955285	1.1093e+06	1.14221e+06	836630	976437	925338	798826	1.31073e+06	1.13549e+06	1.27075e+06	1.27606e+06	1.52309e+06	453208	505364	794512	653993	879594	1.56024e+06	771482	992630	690733	606857	1.10369e+06	687658	1.44261e+06	959402	2.29053e+06	959423	1.43332e+06	722329
	C22 H45 N2 O3 P	416.313	0.92	512464	443214	697872	1.06652e+06	635262	554386	548751	516707	454841	639310	495719	612443	405006	882300	668522	486505	568850	851278	581738	789309	823981	723789	836360	535040	885630	525452	773917	592122	688801	776128	654537	483757	532059	608887	703317	801245	573562	870326	834299	618437	573534	426667	399469	502882	425159	360036
N-(2-Sulfoethyl)-D-alanine	C5 H11 N O5 S	197.035	3.91	1.26905e+06	262463	156829	453984	752581	634475	132255	331550	142510	184982	180944	610259	691841	124804	883857	152707	148252	376751	202402	217012	174222	480709	107428	737995	165379	398429	162183	460284	1.05434e+06	151285	63172.9	1.33392e+06	718232	287061	183261	410928	136767	82974	197602	241266	510960	181170	936071	445317	658205	206684
	C39 H83 N9 O2 P2	771.615	1.176	1.72688e+06	1.22194e+06	2.10965e+06	2.10862e+06	1.88899e+06	1.96291e+06	1.51682e+06	1.20233e+06	1.50395e+06	1.55425e+06	1.67371e+06	2.69989e+06	943372	428241	2.68344e+06	1.37638e+06	1.79189e+06	2.2209e+06	1.91962e+06	2.34351e+06	2.77832e+06	2.80772e+06	2.55221e+06	863373	333680	1.75197e+06	1.66559e+06	2.27192e+06	3.33099e+06	1.83782e+06	1.57581e+06	880645	1.72444e+06	1.4951e+06	1.46435e+06	1.58278e+06	1.36893e+06	1.93891e+06	1.65105e+06	1.67989e+06	1.4517e+06	1.67346e+06	1.20561e+06	1.87048e+06	1.79331e+06	1.296e+06
	C9 H21 N5 O8	327.137	3.408	1.37728e+06	1.53947e+06	1.76026e+06	1.98118e+06	1.66055e+06	1.75371e+06	1.73284e+06	1.27518e+06	1.95709e+06	1.69774e+06	1.86247e+06	1.63366e+06	2.13407e+06	2.43889e+06	1.97996e+06	2.38562e+06	2.16053e+06	2.97275e+06	2.29568e+06	2.43169e+06	2.4557e+06	2.48689e+06	2.74697e+06	2.16378e+06	2.50497e+06	2.345e+06	2.44391e+06	2.13218e+06	2.28139e+06	2.10643e+06	1.9818e+06	3.23395e+06	1.95309e+06	1.94236e+06	2.01004e+06	2.02354e+06	1.86466e+06	2.34269e+06	1.63861e+06	1.281e+06	1.43856e+06	1.06608e+06	1.33246e+06	1.80902e+06	1.4551e+06	1.46016e+06
	C11 H20 Cl2 N8 O18 P2 S5	843.836	11.183	675790	1.75679e+06	1.07448e+06	1.63726e+06	1.65871e+06	2.04606e+06	2.04039e+06	1.56823e+06	1.90169e+06	1.63753e+06	2.04955e+06	1.7373e+06	1.40112e+06	2.60788e+06	1.1473e+06	1.53132e+06	1.97115e+06	2.21015e+06	1.78781e+06	1.82404e+06	1.29652e+06	1.62438e+06	1.2845e+06	2.08453e+06	3.18205e+06	2.05864e+06	1.85374e+06	1.60563e+06	2.55206e+06	1.83856e+06	2.26043e+06	3.77455e+06	2.2535e+06	2.05938e+06	2.14416e+06	1.65993e+06	1.70675e+06	2.32049e+06	1.92028e+06	1.35104e+06	1.55326e+06	1.64231e+06	2.0561e+06	2.08271e+06	1.72651e+06	1.57928e+06
dimethylformamide	C3 H7 N O	73.0534	1.827	187325	278124	223951	217912	189134	133488	1.15015e+06	1.854e+06	1.33482e+06	1.62182e+06	281129	159323	275126	288817	186014	217452	232624	189814	314618	212071	208888	149115	140385	249735	427835	196141	345515	129468	297067	355004	194486	448017	178953	186378	218654	155998	257371	275620	281407	214283	209133	201617	290815	210105	131195	240668
Acetanilide	C8 H9 N O	135.068	10.341	1.34175e+06	1.08745e+06	1.23962e+06	878520	1.12596e+06	714122	833550	798642	1.21473e+06	633876	1.17716e+06	861621	1.43362e+06	827883	1.08853e+06	2.21101e+06	1.07765e+06	1.12371e+06	1.59237e+06	1.69342e+06	1.235e+06	881888	858963	1.68038e+06	1.97442e+06	1.50591e+06	1.58305e+06	1.02458e+06	1.77845e+06	1.07908e+06	1.11046e+06	1.83815e+06	948777	1.13265e+06	1.35288e+06	993603	1.23678e+06	1.04111e+06	1.00854e+06	1.09083e+06	833627	900745	969277	837764	998820	540153
1-(2-Deoxypentofuranosyl)-5-methyl-2,4(1H,3H)-pyrimidinedione	C10 H14 N2 O5	242.09	1.527	158516	274050	222315	164847	293239	275906	222100	256816	317537	187067	346691	276173	337396	532654	257899	579358	243428	251187	249660	270392	273376	159634	155969	367348	540354	292355	319189	311716	407384	263159	323696	684871	259814	248157	268487	312516	404331	196463	313257	345402	534386	379754	417511	380300	319845	331829
	C5 H16 N4 O8	260.098	15.508	392419	495260	458824	432781	327094	328916	290614	396541	976546	366240	636365	277036	401818	491709	433376	826705	515519	507251	644416	536893	468395	442163	288020	347445	713416	546839	660913	213865	1.00222e+06	1.02143e+06	306146	1.09272e+06	241840	499291	387259	511919	559650	498115	359671	612228	670373	500959	569177	636815	436843	478506
	C15 H32 O3	260.235	0.992	430945	520039	557632	518377	391377	371282	425917	413167	303542	409180	572782	535929	622405	825558	444269	457480	376700	456922	440443	479111	504759	454446	391367	646212	724870	582444	568450	547944	587479	398500	385620	417977	826476	412205	455750	413877	508600	375254	376821	561171	451247	597540	511543	521325	492674	892784
[Similar to: N-Acetyl-1-aspartylglutamic acid; ΔMass: -11.9972 Da]	C6 H17 N6 O7 P	316.088	19.157	1.3175e+06	2.35822e+06	1.86149e+06	1.74129e+06	1.82192e+06	1.9851e+06	1.91793e+06	1.75816e+06	1.76117e+06	1.53393e+06	2.06273e+06	1.9018e+06	2.37259e+06	2.44351e+06	1.52285e+06	2.46683e+06	1.43401e+06	1.92336e+06	1.8002e+06	1.90867e+06	2.06974e+06	1.66382e+06	1.6359e+06	2.0628e+06	2.81706e+06	2.35373e+06	2.28603e+06	2.00046e+06	1.64869e+06	1.78059e+06	2.35372e+06	2.94101e+06	2.07942e+06	2.17824e+06	2.30423e+06	1.86551e+06	2.51743e+06	1.80987e+06	2.21009e+06	1.693e+06	1.9166e+06	2.06861e+06	2.12428e+06	2.28501e+06	2.07683e+06	2.17229e+06
[Similar to: Cytidine; ΔMass: -42.0578 Da]	C9 H24 N3 O5 P	285.143	3.143	2.6379e+06	1.67656e+06	2.40079e+06	2.00005e+06	2.09231e+06	2.20671e+06	1.72719e+06	1.68801e+06	2.45362e+06	1.67219e+06	3.10741e+06	1.75836e+06	1.87694e+06	2.90494e+06	2.90154e+06	3.25176e+06	2.54758e+06	2.0939e+06	2.30987e+06	3.18765e+06	2.02386e+06	2.23816e+06	2.16081e+06	1.65859e+06	3.16889e+06	1.91153e+06	2.06321e+06	2.84136e+06	2.37798e+06	1.88546e+06	2.67156e+06	2.00693e+06	1.86138e+06	1.72843e+06	1.77244e+06	2.32077e+06	2.29865e+06	2.21021e+06	2.46351e+06	1.44411e+06	2.14578e+06	1.81371e+06	1.58938e+06	1.74737e+06	1.43668e+06	2.08337e+06
	C12 H31 N4 O P	278.222	1.009	512259	708434	683462	638270	537636	638859	634829	553394	618303	540202	786278	706362	744995	867410	540155	691105	522886	625802	537143	695835	620583	498840	554984	638115	904381	578041	495318	604949	495672	459294	555565	507089	418614	716639	730233	553086	579975	659795	709089	658998	759938	681861	789052	730848	723739	713993
5,6-Dihydroretinoic acid	C20 H30 O2	302.224	0.964	549471	442286	418433	350485	462674	241130	434251	401636	266283	333584	438853	524874	476909	783429	447817	526986	319090	483373	423806	554437	387649	373472	313707	613676	1.01335e+06	574175	637806	379204	605186	377511	339878	482059	344659	306464	425829	456447	374605	369111	404021	431936	516486	494033	427480	482908	361609	1.04218e+06
	C3 H12 N3 P S	153.05	15.747	2.59526e+06	3.2534e+06	2.97303e+06	2.65208e+06	3.15027e+06	1.09055e+06	1.7655e+06	1.79905e+06	2.7034e+06	2.67974e+06	2.34643e+06	3.09507e+06	1.76587e+06	4.67916e+06	1.7247e+06	1.16827e+06	1.81017e+06	1.9315e+06	1.80524e+06	3.18606e+06	3.33935e+06	2.74698e+06	1.81062e+06	3.43062e+06	2.60043e+06	3.47091e+06	2.64161e+06	1.07826e+06	2.57201e+06	810225	2.06412e+06	2.78677e+06	2.25392e+06	3.19387e+06	1.77865e+06	2.23708e+06	3.51011e+06	2.58959e+06	3.27839e+06	1.85276e+06	2.4532e+06	2.61607e+06	1.75892e+06	976712	1.29741e+06	2.48399e+06
	C35 H62 N4	538.495	0.967	424265	528492	474031	534545	450109	242202	476584	443947	396754	462603	405367	499033	365765	467918	429336	454445	309115	443563	242254	507168	468142	311448	314452	363570	340910	354555	483472	397200	436608	379439	381568	335334	287166	358258	786664	546149	288533	643258	517898	430435	385295	207947	215946	243024	191860	172439
	C16 H36 N3 O6 P	397.234	0.945	1.83076e+06	762227	2.01124e+06	1.06048e+06	735976	947191	863384	1.07994e+06	832606	1.28727e+06	1.55118e+06	943159	830815	456582	1.46986e+06	1.95537e+06	3.42851e+06	1.46317e+06	3.99988e+06	1.29322e+06	1.19507e+06	1.65372e+06	1.47007e+06	945131	1.05495e+06	733744	1.40575e+06	1.13313e+06	954410	807742	491119	1.36811e+06	783975	1.39196e+06	1.09049e+06	717892	931779	666427	1.02769e+06	682654	941428	927300	471762	553142	739212	568769
(2R,3S)-3-Hydroxy-8-methyl-8-azabicyclo[3.2.1]octane-2-carboxylic acid	C9 H15 N O3	185.105	2.16	67413.4	138671	175201	125164	138074	98581	64696.7	63914.7	62660.8	126791	192541	188167	213022	480198	178994	347381	111086	173757	114819	150597	249310	146475	176030	36315.1	351425	132232	128822	192970	247373	103172	105397	34172.7	68480.7	184117	79574.3	100578	155073	108109	192586	629303	388598	284051	416114	439211	286183	353210
2'-Deoxyinosine	C10 H12 N4 O4	252.085	2.553	60203.2	51275.7	53543.1	44117.7	58123.6	64787	59283.4	69589.9	53483.8	63631.6	76281.7	56773.9	58970.5	82261.4	56464.3	80485.8	66500.3	53602.8	49677.2	60262	49762.6	41606	48350.3	75650.5	86183.2	58657.8	56907.1	54247.7	87863.3	70104.5	53101.8	94111.2	64152.6	60363.5	50676.6	65160.7	67537.9	56067.8	56788	85206.1	78139.5	74843.3	83038.1	77050.2	72953.6	82699.1
n-Dibutyl sulfide	C8 H18 S	146.113	18.391	1.1918e+06	1.69776e+06	1.84569e+06	1.30429e+06	1.4123e+06	1.5642e+06	1.62174e+06	1.6502e+06	1.64768e+06	1.40343e+06	2.40575e+06	1.98449e+06	2.17772e+06	2.66118e+06	1.88899e+06	2.08026e+06	2.16284e+06	1.7072e+06	1.75492e+06	1.92735e+06	2.22377e+06	1.98292e+06	1.83658e+06	2.67442e+06	2.80917e+06	2.06802e+06	2.20883e+06	2.30329e+06	2.59767e+06	1.89188e+06	1.94692e+06	2.75558e+06	1.53571e+06	1.83902e+06	1.53681e+06	1.46136e+06	1.85693e+06	1.88363e+06	1.64436e+06	1.97815e+06	1.98714e+06	1.68298e+06	2.12226e+06	2.52421e+06	1.94146e+06	1.93191e+06
		104.046	3.294	985795	1.51241e+06	1.25393e+06	1.21275e+06	1.09902e+06	1.04134e+06	1.39584e+06	676452	1.30993e+06	649070	1.28817e+06	981800	1.5384e+06	1.84739e+06	1.76373e+06	2.96631e+06	1.17155e+06	977764	1.70443e+06	1.06871e+06	1.20378e+06	511509	1.28391e+06	1.73101e+06	2.19929e+06	2.16368e+06	3.89115e+06	1.5629e+06	1.29369e+06	786076	795641	1.15393e+06	965250	1.53533e+06	928532	732508	1.40544e+06	720109	983435	1.11597e+06	1.28939e+06	1.30389e+06	1.42844e+06	1.31059e+06	1.55121e+06	987747
	C7 H15 N O7 S	257.057	8.95	124137	34040.7	38700.8	57804.6	87362.9	77928.2	730181	932970	758743	926971	37237.6	83342.5	116709	31613.7	145268	39291.6	36362	56724	44210.2	81832.5	57542.9	75541.9	22437.6	131033	48977.8	98050.5	32025	112562	174527	33434.4	25727.4	303699	221771	56016.3	51417.5	91200.7	59049.5	12555.9	36102.5	36995.9	54479.2	28117.9	146420	106804	74081.4	38874.9
N-(3-Amino-4-methyl-5-nitrophenyl)acetamide	C9 H11 N3 O3	209.079	10.506	93284.8	205685	170538	197528	155122	127861	56739.5	61813	90110.7	148756	202011	201889	255464	728966	203429	469142	120036	197245	153955	182157	308083	231903	236171	23759.9	407301	199654	259108	222225	293766	190017	156470	15038.2	122352	151518	85766	125923	116008	145147	203826	430106	254367	120434	206828	263091	175267	209625
	C4 H O14 P S	335.883	11.193	1.32777e+06	1.91395e+06	1.62192e+06	1.63842e+06	1.59909e+06	1.87522e+06	1.7786e+06	1.63809e+06	1.97009e+06	1.82512e+06	2.22823e+06	1.79369e+06	2.18114e+06	2.69058e+06	2.02518e+06	2.07331e+06	1.81825e+06	1.962e+06	2.1385e+06	2.39712e+06	2.12771e+06	1.7436e+06	1.67277e+06	2.29413e+06	2.66009e+06	2.05367e+06	2.26196e+06	2.13967e+06	2.29913e+06	2.12535e+06	1.98651e+06	3.36131e+06	2.42016e+06	1.9898e+06	1.89801e+06	2.18721e+06	2.17115e+06	1.98151e+06	1.70036e+06	1.7838e+06	1.97492e+06	1.82554e+06	2.02202e+06	2.11521e+06	1.78586e+06	1.67794e+06
	C11 H28 N O8 P3 S	427.078	2.732	144833	334888	400285	660790	343801	390869	201028	139108	195043	311798	655447	780642	504608	1.62436e+06	617927	1.00956e+06	341734	453093	412957	493365	822216	629865	1.15488e+06	132962	1.00521e+06	468467	712922	1.01656e+06	927885	601216	486310	15299.3	200611	302925	163546	255346	192077	210340	495117	602609	421000	246136	464943	635559	367327	370308
		111.991	20.446	477702	1.54199e+06	1.00988e+06	832669	1.03136e+06	1.30347e+06	1.19832e+06	1.47818e+06	1.5033e+06	1.36628e+06	1.12823e+06	1.3044e+06	1.4975e+06	1.27346e+06	1.04488e+06	1.3848e+06	1.20819e+06	1.05186e+06	1.01162e+06	1.37672e+06	1.53219e+06	1.03762e+06	1.15153e+06	1.18455e+06	1.3094e+06	1.2448e+06	1.17933e+06	1.38164e+06	1.32919e+06	1.8955e+06	1.81585e+06	2.36457e+06	1.79834e+06	1.35165e+06	1.78746e+06	1.95415e+06	1.3959e+06	1.50966e+06	1.54286e+06	972860	1.00514e+06	888986	1.20163e+06	1.67304e+06	1.28013e+06	1.14453e+06
	C7 H16 N2 O5 S	240.077	3.322	394893	59412.8	33351.4	233752	427605	397116	2.2496e+06	2.71431e+06	1.52698e+06	2.31903e+06	34558.8	266191	347138	28457.3	403528	46167.4	38342.4	225605	32985.1	29060.6	77862.8	305147	22822.7	421146	26789	194246	60152.3	268744	551594	16173.9	15777.2	393446	370106	88378.5	18929.8	145191	14121	10175.9	15502.9	43474.3	276023	31206.7	448655	229290	272701	129941
	C8 H12 N2 O4 S	232.051	3.778	253388	403155	209388	265720	232763	284872	301754	403862	222374	338527	209172	258730	246743	182168	167695	200260	246562	198910	283621	275699	181521	161830	167030	188078	175229	166016	174315	188813	202897	420137	289742	718624	292593	383023	429689	324930	255562	158449	385352	173068	163875	216583	267942	229279	185458	139527
N-stearoylsphingosine-1-phosphocholine	C41 H83 N2 O6 P	730.599	1.224	1.14425e+06	490676	825638	694151	397150	681580	987768	1.07662e+06	873204	895526	479012	862967	183422	37163.9	498960	343550	472534	513333	502973	445370	526926	471326	582700	232301	49621.2	1.02097e+06	525494	802989	930202	967770	1.14755e+06	351877	1.05605e+06	1.29985e+06	999081	942884	1.4762e+06	1.24102e+06	1.02501e+06	508826	1.03994e+06	858046	625139	548468	1.21199e+06	804029
	C7 H12 N4 P2	214.056	18.003	41734.5	53690.1	50103.3	35081.8	40710.6	26729.6	33212.3	25652.1	49650.7	23103.9	30400.4	40897.2	53460.6	41116.3	35281.9	51147.6	28306.9	38264.4	41662.3	54524.6	31237.6	25999.3	34953.8	52513.4	58963	44179.5	43944.9	44846.3	39315.4	3682.29	27945.7	35938	24350.3	41973.9	33692.6	38704.1	43293	41543.2	47154.9	61005.8	31286.6	34974.2	44803.9	49143.1	44686	37876.5
	C13 H35 N10 O7 P3	536.187	18.762	49262.1	341849	148248	298225	605236	150867	109028	97610.8	755281	152614	168199	295466	1.00414e+06	1.05379e+06	329362	652863	261821	315523	94763.2	292378	401134	289889	392769	221345	352197	433969	312549	409685	457619	937609	1.30348e+06	636671	851064	1.19133e+06	820068	1.31522e+06	776765	846797	702401	1.13417e+06	917052	892208	660726	1.81516e+06	1.51123e+06	1.51681e+06
	C22 H34 N10 O7 P2 S5	772.069	7.758	1.18548e+06	1.25674e+06	1.28513e+06	1.77747e+06	1.07776e+06	1.51767e+06	1.42076e+06	1.34469e+06	1.52975e+06	1.12184e+06	1.82879e+06	1.50193e+06	1.5005e+06	1.26721e+06	1.00725e+06	1.2787e+06	1.45144e+06	1.25362e+06	1.32562e+06	1.36539e+06	1.41703e+06	1.0347e+06	1.08133e+06	925489	2.11378e+06	1.66307e+06	941822	992631	1.14411e+06	1.13593e+06	1.24996e+06	1.61074e+06	1.40761e+06	1.03583e+06	1.53763e+06	1.32666e+06	1.35007e+06	1.35562e+06	1.37908e+06	1.35855e+06	1.37555e+06	1.20878e+06	1.00426e+06	1.22938e+06	1.30862e+06	1.20548e+06
heptanethiol	C7 H16 S	132.096	6.821	1.06544e+06	1.02061e+06	886615	889795	1.02302e+06	898233	944589	848774	788077	807247	988155	790730	917704	1.14588e+06	938892	1.04482e+06	835992	1.24063e+06	992420	963678	861264	708978	931426	837012	1.36286e+06	964904	1.03008e+06	947028	991927	951466	837043	1.54774e+06	922665	915208	912811	969495	1.26419e+06	1.15515e+06	1.00231e+06	1.28205e+06	1.0581e+06	974493	1.02222e+06	1.06604e+06	1.01568e+06	953816
		808.582	1.158	2.41114e+06	2.95341e+06	3.45571e+06	3.40722e+06	2.75279e+06	3.07697e+06	2.65351e+06	2.38715e+06	2.65263e+06	2.90502e+06	3.06702e+06	3.00837e+06	1.83288e+06	1.7731e+06	2.75479e+06	3.1732e+06	2.76619e+06	2.77487e+06	3.25333e+06	3.25771e+06	3.55976e+06	2.82259e+06	3.28988e+06	1.63021e+06	1.45041e+06	2.35139e+06	2.62893e+06	2.75523e+06	2.51677e+06	2.41945e+06	3.1811e+06	2.14781e+06	2.88413e+06	2.77627e+06	2.97652e+06	2.83465e+06	3.03031e+06	2.47197e+06	3.30128e+06	3.1653e+06	2.69901e+06	3.17212e+06	2.45457e+06	2.6284e+06	3.14635e+06	2.45519e+06
	C11 H13 N O2 P2	253.042	1.445	1.27276e+06	755658	757935	1.26543e+06	1.39836e+06	1.32688e+06	1.10655e+06	997090	1.084e+06	1.13878e+06	819112	982260	865052	170660	1.06745e+06	716682	646311	769975	554564	879721	1.09284e+06	1.2625e+06	1.1053e+06	637908	236969	540338	701672	1.05927e+06	633384	334534	372511	353298	1.02618e+06	693049	790862	1.22267e+06	292773	565926	748344	1.29232e+06	1.39099e+06	780569	1.1224e+06	1.11566e+06	947904	1.61898e+06
dodecanoylcarnitine	C19 H37 N O4	343.273	0.936	103647	105573	89507	106543	105530	106754	76537.7	76994.3	71668.8	81754.2	95812.5	72350	77557.9	79322.1	84821.5	91885	71138	98379.5	88004.2	111319	97915.4	76451.5	81941.2	102270	106772	62132.6	75360	71037.1	52085.8	78023.8	84153.3	139080	50202.5	100070	88316.8	77248.4	77809.7	86637.9	93761.9	74507.4	74933.3	59831.9	71518.9	73622.2	66016.9	3.97042e+06
	C4 H15 N4 P S	182.077	10.281	1.19444e+06	1.05709e+06	1.1846e+06	650542	820746	649003	662316	719496	1.01321e+06	886419	979236	781346	1.12949e+06	1.25312e+06	1.04088e+06	1.95018e+06	1.03172e+06	1.00976e+06	1.26611e+06	1.38093e+06	1.03603e+06	902500	679240	1.10674e+06	1.59328e+06	1.05531e+06	1.42876e+06	662151	1.20232e+06	931448	859498	1.52499e+06	733706	1.01522e+06	1.24729e+06	831099	1.04793e+06	927601	922340	1.01313e+06	753680	788831	855133	930314	854766	718341
DEHYDROASCORBIC ACID	C6 H6 O6	174.015	19.194	1.02097e+06	1.64294e+06	1.2714e+06	1.21402e+06	1.38937e+06	1.69646e+06	733949	2.00657e+06	1.71354e+06	618395	1.90083e+06	1.67852e+06	1.65969e+06	2.72231e+06	1.04991e+06	1.74935e+06	1.47002e+06	2.35103e+06	1.12244e+06	1.75749e+06	1.69574e+06	1.37021e+06	1.32537e+06	1.22839e+06	1.76236e+06	1.42397e+06	1.75031e+06	1.71645e+06	808075	1.69179e+06	2.1949e+06	2.62187e+06	1.61256e+06	1.20346e+06	1.9308e+06	2.35372e+06	1.48192e+06	2.24731e+06	1.50268e+06	993391	1.88646e+06	2.00849e+06	1.94949e+06	2.19376e+06	1.6933e+06	1.77859e+06
		145.008	2.127	1.78594e+06	2.40518e+06	2.64821e+06	2.24953e+06	2.44624e+06	2.40006e+06	2.29592e+06	2.02947e+06	2.31785e+06	2.26611e+06	3.45012e+06	2.58443e+06	3.0952e+06	3.29897e+06	3.31452e+06	3.86275e+06	3.33122e+06	3.62767e+06	3.39563e+06	3.61608e+06	3.25846e+06	2.44896e+06	2.94843e+06	3.30975e+06	3.99729e+06	3.38026e+06	3.82203e+06	3.48977e+06	3.32795e+06	2.09581e+06	2.53328e+06	3.03966e+06	2.33044e+06	2.46207e+06	2.32702e+06	2.01574e+06	2.64886e+06	2.00318e+06	2.06898e+06	1.83603e+06	1.86552e+06	1.86296e+06	1.84002e+06	2.54577e+06	2.09234e+06	1.8209e+06
Ethyl linoleate (JAN)	C20 H36 O2	308.271	0.952	1.35182e+06	1.16209e+06	1.15453e+06	1.27953e+06	1.14675e+06	842364	967500	837846	721691	913587	1.02353e+06	1.1172e+06	1.21924e+06	1.53765e+06	1.11666e+06	1.03048e+06	914689	1.26806e+06	1.04087e+06	1.36527e+06	1.07708e+06	926129	839684	870540	1.61517e+06	981039	1.42466e+06	1.09332e+06	934970	1.12893e+06	1.14672e+06	1.35821e+06	897991	1.18518e+06	1.28778e+06	1.1431e+06	1.16155e+06	1.41551e+06	1.18313e+06	1.3608e+06	1.05306e+06	1.00195e+06	1.08745e+06	1.09229e+06	1.0421e+06	890583
	C3 H5 N5 O4	175.033	15.772	1.21885e+06	1.97271e+06	855706	1.08221e+06	1.03451e+06	1.25132e+06	691142	1.06597e+06	1.2096e+06	1.69921e+06	1.21965e+06	1.24996e+06	1.21797e+06	1.81699e+06	1.32474e+06	1.16509e+06	937297	1.03199e+06	1.67804e+06	1.32688e+06	1.54181e+06	1.24521e+06	2.04986e+06	1.32364e+06	1.57114e+06	1.60375e+06	1.21889e+06	1.33239e+06	854773	699183	1.74449e+06	1.03431e+06	1.6009e+06	1.33314e+06	1.18117e+06	1.38397e+06	1.29108e+06	997502	1.82542e+06	1.30988e+06	1.92486e+06	1.27019e+06	2.03636e+06	617898	1.8371e+06	1.13357e+06
	C23 H53 N9 O4 P2	581.369	2.597	1.72184e+06	1.80035e+06	1.63625e+06	980144	1.33267e+06	1.12469e+06	1.20817e+06	1.07848e+06	1.73056e+06	1.21821e+06	2.22205e+06	1.38521e+06	1.09906e+06	1.81138e+06	1.08384e+06	1.41876e+06	1.3364e+06	859624	967922	1.07965e+06	1.31417e+06	1.39207e+06	1.88998e+06	1.31272e+06	2.35132e+06	2.1578e+06	1.18019e+06	2.35582e+06	579758	825738	1.38127e+06	661521	873037	1.20191e+06	1.27239e+06	1.17101e+06	1.45396e+06	1.38293e+06	1.091e+06	1.65426e+06	1.72241e+06	1.99306e+06	1.49599e+06	1.73907e+06	2.04999e+06	1.62479e+06
L-Theanine	C7 H14 N2 O3	174.099	17.003	625065	1.12522e+06	897796	717892	690600	630748	753774	625715	1.07667e+06	812538	802736	638270	1.01968e+06	1.29472e+06	635592	811840	704400	505596	934833	1.1606e+06	821951	658101	602644	1.28036e+06	1.6003e+06	1.10074e+06	976487	909199	1.36599e+06	1.14607e+06	895466	2.37726e+06	952115	722401	770434	790757	541480	878693	651066	715870	556665	545602	732509	881741	484631	721612
	C6 H10 Cl N4 O7 P3 S	409.918	11.247	1.83625e+06	2.61782e+06	2.32035e+06	2.46925e+06	1.94442e+06	2.86084e+06	2.69028e+06	1.97934e+06	1.92081e+06	2.36238e+06	2.79042e+06	2.63396e+06	2.97366e+06	3.23492e+06	2.21799e+06	2.73926e+06	2.15785e+06	1.85321e+06	2.29368e+06	2.34885e+06	3.28354e+06	1.82881e+06	1.06399e+06	2.74875e+06	3.53593e+06	2.33842e+06	2.74379e+06	2.58206e+06	2.34015e+06	2.24635e+06	2.5101e+06	3.81307e+06	2.46284e+06	2.29149e+06	2.60992e+06	2.46147e+06	2.83213e+06	2.50964e+06	2.42472e+06	2.30154e+06	2.08499e+06	2.24405e+06	2.30212e+06	2.24203e+06	2.26672e+06	1.70488e+06
	C23 H48 Cl N5 O8	557.324	2.196	735929	1.47856e+06	845589	852954	1.31605e+06	1.14696e+06	735125	907344	1.14843e+06	1.05026e+06	678958	1.07471e+06	1.47854e+06	873436	728291	1.01697e+06	986088	1.06639e+06	761656	829757	896838	671045	594405	1.90929e+06	1.63577e+06	1.01844e+06	1.01075e+06	1.08093e+06	256968	364258	1.34424e+06	549362	694443	1.41084e+06	1.12559e+06	973592	1.61465e+06	1.12905e+06	922164	1.61073e+06	1.55909e+06	1.5931e+06	1.20787e+06	1.72472e+06	2.0014e+06	1.62354e+06
	C4 H Cl O9 P2	289.876	11.234	2.34507e+06	3.03148e+06	1.70945e+06	2.41668e+06	1.91381e+06	2.74414e+06	2.01413e+06	2.64621e+06	2.71074e+06	2.72753e+06	2.0567e+06	2.65464e+06	1.78828e+06	2.78601e+06	2.50358e+06	2.8076e+06	1.34901e+06	1.6056e+06	1.39163e+06	2.37443e+06	2.35432e+06	1.82379e+06	2.34464e+06	2.9358e+06	2.56183e+06	3.18434e+06	2.06329e+06	2.79426e+06	2.05578e+06	2.36702e+06	1.62499e+06	3.09405e+06	2.31669e+06	2.47438e+06	2.3393e+06	2.13927e+06	2.76346e+06	1.0287e+06	2.39416e+06	1.62221e+06	1.39488e+06	1.41576e+06	1.39504e+06	1.96679e+06	1.54396e+06	1.16558e+06
glyceraldehyde 3-phosphate	C3 H7 O6 P	169.997	20.479	462725	1.87505e+06	1.16061e+06	713635	878628	1.04397e+06	33023.3	51315.2	39942.6	29717.7	1.34717e+06	788628	782697	1.85952e+06	733438	1.89529e+06	1.08304e+06	1.22238e+06	991554	2.21306e+06	1.89552e+06	1.09818e+06	1.90717e+06	1.398e+06	1.65242e+06	850637	1.68902e+06	949765	1.3123e+06	2.60813e+06	1.11887e+06	1.65027e+06	763661	637866	1.31995e+06	1.44292e+06	897249	1.523e+06	1.10054e+06	1.52206e+06	1.19092e+06	1.00755e+06	726816	1.16236e+06	568848	1.03369e+06
[Similar to: Oleic acid; ΔMass: -82.0028 Da]	C18 H32 N6 O2	364.259	0.996	797129	799331	772638	865924	1.02936e+06	622407	673786	533536	611732	542934	693349	728708	616265	951409	587364	654275	473178	576908	561235	766438	733625	562584	555672	597303	976022	557715	682291	566000	409785	574796	660346	809867	482538	950776	860533	703135	801404	881379	889451	698601	594064	581273	768960	812136	737430	489311
[Similar to: Argininosuccinic acid; ΔMass: 2.0661 Da]	C5 H12 N4 O10	288.057	19.394	968000	1.71755e+06	1.23397e+06	1.13434e+06	1.08037e+06	1.22205e+06	1.3041e+06	1.44053e+06	1.35327e+06	1.45984e+06	1.59088e+06	1.55399e+06	1.71988e+06	2.12704e+06	1.58937e+06	2.15512e+06	1.69524e+06	1.81205e+06	1.35075e+06	1.63646e+06	1.80182e+06	1.30889e+06	1.27277e+06	2.25591e+06	2.04393e+06	1.75805e+06	1.74215e+06	1.69153e+06	1.31029e+06	1.80807e+06	1.72983e+06	3.59245e+06	1.66516e+06	1.54997e+06	1.73962e+06	1.76109e+06	1.40665e+06	1.68357e+06	1.3838e+06	1.94139e+06	1.7296e+06	1.48303e+06	1.59178e+06	1.88794e+06	1.54692e+06	1.36749e+06
	C5 H8 O5 S	180.008	2.165	37527.4	30707.5	26676.1	26324.3	39503.6	26773.8	25025.2	34066.1	29103.4	25031.2	22519.2	23787.6	26170	24728.9	17934.3	19011	18472.5	18975.7	19898	21336.9	22636	19571.1	20767.4	23094.1	27317.8	25989	24885.8	24812.4	21575.9	34855.7	36682.6	37206.9	29144.8	35711.3	30536.6	33140.9	37618.7	34016.3	38721.4	40730.7	43818.2	45942.7	41383.3	39657.2	46338.7	35817.8
	C13 H35 N10 O P S	410.242	0.955	223074	325620	243183	159827	299094	207955	212675	320469	238056	245853	237275	233932	349852	285832	324232	275289	261554	241652	176664	263342	221747	194537	176403	335732	368842	363395	312395	248008	207677	194976	228391	401356	188941	294395	309202	184460	276428	257124	322356	283339	358432	307304	327881	306522	300943	273638
	C27 H50 Cl N5 O P2	557.323	2.003	72696.6	1.48525e+06	841613	676705	1.00466e+06	835011	734155	908584	1.15458e+06	1.04601e+06	670649	78731.4	1.47064e+06	867147	714919	999625	120298	666814	746717	816615	883766	516314	590381	1.89181e+06	1.62018e+06	1.0107e+06	997690	1.06884e+06	13388.5	26900.8	1.35862e+06	27977.9	461003	1.42867e+06	820520	990289	1.64782e+06	1.15181e+06	937312	1.659e+06	1.61347e+06	1.65723e+06	1.25188e+06	1.77322e+06	2.07754e+06	1.66281e+06
	C3 H10 N3 O4 P S	215.015	14.299	1.03996e+06	1.77331e+06	1.47795e+06	1.35794e+06	1.48896e+06	1.22544e+06	1.48976e+06	1.57335e+06	1.50421e+06	1.44147e+06	1.41218e+06	1.57831e+06	1.80002e+06	1.96483e+06	1.59913e+06	1.96071e+06	1.21971e+06	1.66828e+06	1.38162e+06	1.65276e+06	1.59859e+06	1.40507e+06	1.16629e+06	1.87499e+06	2.29709e+06	1.56782e+06	1.98611e+06	1.55547e+06	1.95423e+06	2.37717e+06	1.70554e+06	2.82317e+06	1.74788e+06	1.35552e+06	1.71795e+06	1.71061e+06	1.71375e+06	1.94863e+06	1.51108e+06	1.69147e+06	1.2369e+06	950355	1.45259e+06	1.4146e+06	1.15722e+06	1.21049e+06
[Similar to: Cytidine 5'-monophosphate (hydrate); ΔMass: 39.0871 Da]	C4 H7 N4 O5 P3	283.965	14.444	1.5297e+06	915364	1.34922e+06	994942	730770	752138	318699	876751	1.73928e+06	746356	956834	1.0363e+06	812833	1.43374e+06	1.56184e+06	2.08989e+06	1.91334e+06	1.61901e+06	1.88383e+06	1.67265e+06	1.4211e+06	1.46779e+06	1.15664e+06	755532	2.58552e+06	1.1296e+06	1.01264e+06	2.1281e+06	1.46206e+06	2.61583e+06	2.01197e+06	3.47566e+06	776289	276734	939031	777461	1.01682e+06	1.17662e+06	1.84183e+06	1.56735e+06	2.18889e+06	595058	2.07186e+06	149616	601089	2.25765e+06
	C10 H20 N O10 P	345.082	21.081	13687.4	33945.9	25487	50653.6	16052	34401.5	98820.9	269150	162694	248546	24325.7	69600.2	29388	31610.8	43206.1	18808.3	15048.1	26023	19112	29477	63416.7	25741.9	29561.3	24191.5	62691.9	39351	21180.1	42354.7	75221.6	86546.1	27233.1	93474.3	145589	17630.3	22279.5	50430.2	39548.8	26670.5	21292.9	25717	72585.4	82821.4	48690	42840.6	32337.6	28068.1
[Similar to: N-Acetylneuraminic acid; ΔMass: 66.0343 Da]	C6 H9 N7 O4	243.072	4.642	570499	531778	521465	610537	423893	442981	358774	484782	668785	531306	612948	610753	455180	574108	469430	504615	479129	557488	490076	542243	381598	453372	508011	593011	619614	570813	465028	578756	708234	555862	461406	1.2291e+06	695281	600230	619797	439862	684639	579539	604104	297880	368451	417758	441074	395985	526776	275929
	C15 H33 N7 O S	359.249	1.128	268701	149554	229333	261571	187411	162292	139529	132983	130889	134869	106825	155245	202128	346338	138882	178899	120207	156090	254383	178517	136249	85657.1	121241	189362	307075	111351	119325	140394	104063	103287	282274	178359	127280	278001	49815.2	205118	210229	366337	262372	316719	207292	145383	301349	322707	200075	107912
[truncated: 981 more rows]
[truncated: 187 more columns]
